# Supplementary material for: Comparative genomics of the wheat fungal pathogen Pyrenophora tritici-repentis reveals chromosomal variations and genome plasticity
Source: BMC Genomics. 2018 Apr 23;19:279. doi: 10.1186/s12864-018-4680-3 (PMC5913888; doi:10.1186/s12864-018-4680-3)
Supplement: Supplementary file 4 — M4 and BFP RepBase known repeat element summary. (XLSX 36 kb) [file 12864_2018_4680_MOESM4_ESM.xlsx]

## Sheet: Sheet1
S4 Table. M4 and BFP RepBase published (known) repeat element summary.
		M4			BFP
		Number of elements	Length occupied (bp)	Percentage of sequence	Number of elements	Length occupied (bp)	Percentage of sequence
Class 1 Retroelements		1813	2073521	5.07	1252	1299551	3.42
	LINEs:	710	3,769,66	0.92	384	183188	0.48
	R1/LOA/Jockey	56	8916	0.02	39	6750	0.02
	LTR elements:	1103	1696555	4.15	868	1116363	2.94
	Ty1/Copia	637	1284521	3.14	459	808779	2.13
	Gypsy/DIRS1	458	411647	1.01	405	307389	0.81
Class 2 DNA Transposons		1148	701005	1.71	1001	626661	1.65
	Hobo-Activator	137	28703	0.07	116	22891	0.06
	Tc1-IS630-Pogo	929	660060	1.61	865	602200	1.58
	Tourist/Harbinger	3	279	0	4	405	0
Unclassified:		44	2494	0.01	25	1483	0
Total interspersed repeats:			2777020	6.79		1927695	5.07
Small RNA:		93	137638	0.34	27	3299	0.01
Satellites:		13	1182	0	13	1266	0
Simple repeats:		6839	297343	0.73	6267	265924	0.7
Low complexity:		766	44147	0.11	647	32764	0.09
