# Supplementary material for: Comparative genomics of the wheat fungal pathogen Pyrenophora tritici-repentis reveals chromosomal variations and genome plasticity
Source: BMC Genomics. 2018 Apr 23;19:279. doi: 10.1186/s12864-018-4680-3 (PMC5913888; doi:10.1186/s12864-018-4680-3)
Supplement: Supplementary file 12 — Proteogenomics extracellular and intracellular data for Ptr race 1 isolates 11,137, DW5 and M4. (TXT 3140 kb) [file 12864_2018_4680_MOESM12_ESM.txt]

DW5_scaffold_00002	peppy	extracellular-match	28255	28291	.	-	.	ID=PEP1;sequence=SSDDSALNPVWR;note="count:2"
DW5_scaffold_00002	peppy	extracellular-match	29676	29721	.	-	.	ID=PEP2;sequence=SIAGLTGWPDPSVWK;note="count:4"
DW5_scaffold_00002	peppy	extracellular-match	45197	45227	.	+	.	ID=PEP3;sequence=AIGVNYIEQR;note="count:1"
DW5_scaffold_00002	peppy	extracellular-match	121684	121714	.	-	.	ID=PEP4;sequence=GLEVVDDTIR;note="count:1"
DW5_scaffold_00002	peppy	extracellular-match	122035	122080	.	-	.	ID=PEP5;sequence=AVQNEYLNTTSIDGK;note="count:1"
DW5_scaffold_00002	peppy	extracellular-match	122251	122284	.	-	.	ID=PEP6;sequence=DGESYLVGQLR;note="count:1"
DW5_scaffold_00002	peppy	extracellular-match	122956	122989	.	-	.	ID=PEP7;sequence=VFLQGVADYLK;note="count:2"
DW5_scaffold_00002	peppy	extracellular-match	169710	169743	.	+	.	ID=PEP8;sequence=AICSEAQSMCR;note="count:1"
DW5_scaffold_00002	peppy	extracellular-match	169962	169989	.	+	.	ID=PEP9;sequence=LDLEYLLNK;note="count:3"
DW5_scaffold_00002	peppy	extracellular-match	170150	170204	.	+	.	ID=PEP10;sequence=AAGYQAMMVDGTEYGEVR;note="count:4"
DW5_scaffold_00002	peppy	extracellular-match	175125	175161	.	+	.	ID=PEP11;sequence=AGLQPYPNLPQK;note="count:2"
DW5_scaffold_00002	peppy	extracellular-match	175185	175266	.	+	.	ID=PEP12;sequence=TNAYSLWLNDLDASTGSILFGGVDTDK;note="count:1"
DW5_scaffold_00002	peppy	extracellular-match	175476	175515	.	+	.	ID=PEP13;sequence=YDSSQGAAFVDCK;note="count:4"
DW5_scaffold_00002	peppy	extracellular-match	175611	175686	.	+	.	ID=PEP14;sequence=GQPVCILGIAPAGNSVSVLGDTFLR;note="count:1"
DW5_scaffold_00003	peppy	extracellular-match	10087	10153	.	-	.	ID=PEP15;sequence=GQLAGEITHTGASGNNFVACT.;note="count:1"
DW5_scaffold_00003	peppy	extracellular-match	27892	27937	.	-	.	ID=PEP16;sequence=ANPPVDLTPDLWIIK;note="count:1"
DW5_scaffold_00003	peppy	extracellular-match	28077	28128	.	-	.	ID=PEP17;sequence=GAVAFEFAQVGNDEAAR;note="count:1"
DW5_scaffold_00003	peppy	extracellular-match	42981	43029	.	-	.	ID=PEP18;sequence=DVVSFYVDGQLLSEIR;note="count:1"
DW5_scaffold_00003	peppy	extracellular-match	43409	43445	.	-	.	ID=PEP19;sequence=LGGDAGLQLWVR;note="count:4"
DW5_scaffold_00003	peppy	extracellular-match	43475	43514	.	-	.	ID=PEP20;sequence=SMELENVIANPLK;note="count:2"
DW5_scaffold_00003	peppy	extracellular-match	138085	138124	.	+	.	ID=PEP21;sequence=VDGTTYLWMGAPK;note="count:1"
DW5_scaffold_00003	peppy	extracellular-match	138175	138214	.	+	.	ID=PEP22;sequence=SIFTMTAGNVELK;note="count:3"
DW5_scaffold_00003	peppy	extracellular-match	138481	138517	.	+	.	ID=PEP23;sequence=QNQQTFTEVSDR;note="count:1"
DW5_scaffold_00003	peppy	extracellular-match	138600	138648	.	+	.	ID=PEP24;sequence=QVDGLTYMSGADVDVR;note="count:1"
DW5_scaffold_00003	peppy	extracellular-match	138927	138969	.	+	.	ID=PEP25;sequence=LSTDLDTQISGDSK;note="count:1"
DW5_scaffold_00003	peppy	extracellular-match	138969	139017	.	+	.	ID=PEP26;sequence=AAAGDNYAILTTLAAR;note="count:2"
DW5_scaffold_00003	peppy	extracellular-match	139017	139059	.	+	.	ID=PEP27;sequence=QAFGATQLVGTQDK;note="count:1"
DW5_scaffold_00003	peppy	extracellular-match	139347	139392	.	+	.	ID=PEP28;sequence=SGNTAYIQQHYAILK;note="count:1"
DW5_scaffold_00003	peppy	extracellular-match	139497	139536	.	+	.	ID=PEP29;sequence=GIIGLAAMGEMSR;note="count:3"
DW5_scaffold_00003	peppy	extracellular-match	139821	139869	.	+	.	ID=PEP30;sequence=GDWEVFCAAVASSSTR;note="count:3"
DW5_scaffold_00003	peppy	extracellular-match	139989	140031	.	+	.	ID=PEP31;sequence=PVMGGMFALLVLPK;note="count:2"
DW5_scaffold_00003	peppy	extracellular-match	150718	150748	.	-	.	ID=PEP32;sequence=YQTDDEIIDK;note="count:1"
DW5_scaffold_00003	peppy	extracellular-match	150748	150781	.	-	.	ID=PEP33;sequence=FTPVETFPGTK;note="count:1"
DW5_scaffold_00003	peppy	extracellular-match	150781	150811	.	-	.	ID=PEP34;sequence=RVWAGPELER;note="count:2"
DW5_scaffold_00003	peppy	extracellular-match	150844	150925	.	-	.	ID=PEP35;sequence=GTIMINPANPQGPPLISYNALSNPVDK;note="count:3"
DW5_scaffold_00003	peppy	extracellular-match	151000	151033	.	-	.	ID=PEP36;sequence=KVLADLFQNDK;note="count:1"
DW5_scaffold_00003	peppy	extracellular-match	151000	151030	.	-	.	ID=PEP37;sequence=VLADLFQNDK;note="count:1"
DW5_scaffold_00003	peppy	extracellular-match	151072	151111	.	-	.	ID=PEP38;sequence=ALKDNEYLPAIYK;note="count:3"
DW5_scaffold_00003	peppy	extracellular-match	151117	151186	.	-	.	ID=PEP39;sequence=GNALAMIPLPVVDPENYNTLSDR;note="count:3"
DW5_scaffold_00003	peppy	extracellular-match	151366	151399	.	-	.	ID=PEP40;sequence=SVLQAAGIPVK;note="count:2"
DW5_scaffold_00003	peppy	extracellular-match	151399	151471	.	-	.	ID=PEP41;sequence=KELIIACGAVNTPILLQNSGIGPK;note="count:2"
DW5_scaffold_00003	peppy	extracellular-match	151399	151468	.	-	.	ID=PEP42;sequence=ELIIACGAVNTPILLQNSGIGPK;note="count:6"
DW5_scaffold_00003	peppy	extracellular-match	151534	151594	.	-	.	ID=PEP43;sequence=PNLHVVLESTATQLIFDGTK;note="count:2"
DW5_scaffold_00003	peppy	extracellular-match	151896	151938	.	-	.	ID=PEP44;sequence=KGTEFVPPPEATVK;note="count:3"
DW5_scaffold_00003	peppy	extracellular-match	151938	151974	.	-	.	ID=PEP45;sequence=GWGWAGMYPFFK;note="count:6"
DW5_scaffold_00003	peppy	extracellular-match	151974	152019	.	-	.	ID=PEP46;sequence=GSAADYDAWEALGNK;note="count:12"
DW5_scaffold_00003	peppy	extracellular-match	152019	152064	.	-	.	ID=PEP47;sequence=VLGGGSIVNGMMYDR;note="count:4"
DW5_scaffold_00004	peppy	extracellular-match	152225	152297	.	+	.	ID=PEP48;sequence=ISYGDGSGAAGTVGTDTVTIGGVK;note="count:2"
DW5_scaffold_00004	peppy	extracellular-match	152543	152576	.	+	.	ID=PEP49;sequence=FVGEMAWVPVK;note="count:2"
DW5_scaffold_00004	peppy	extracellular-match	152576	152612	.	+	.	ID=PEP50;sequence=AETGFWQFGSTK;note="count:2"
DW5_scaffold_00004	peppy	extracellular-match	152612	152732	.	+	.	ID=PEP51;sequence=FAVGDQLFENPQGSDAIADTGTSLLLVDQQVAEAYYSQVK;note="count:1"
DW5_scaffold_00005	peppy	extracellular-match	180321	180360	.	+	.	ID=PEP52;sequence=PVANFAGCDFDAK;note="count:1"
DW5_scaffold_00006	peppy	extracellular-match	122429	122474	.	-	.	ID=PEP53;sequence=MTCDSYGFDAGDYFR;note="count:1"
DW5_scaffold_00006	peppy	extracellular-match	122474	122510	.	-	.	ID=PEP54;sequence=ILPFLSNFVIEK;note="count:1"
DW5_scaffold_00006	peppy	extracellular-match	156638	156692	.	+	.	ID=PEP55;sequence=YSPPAITTYGINTDGSVR;note="count:2"
DW5_scaffold_00006	peppy	extracellular-match	156878	156950	.	+	.	ID=PEP56;sequence=HAVFWTGGQPGTTFLFVVHELSSR;note="count:6"
DW5_scaffold_00006	peppy	extracellular-match	157049	157088	.	+	.	ID=PEP57;sequence=TFASEISLSPDNK;note="count:15"
DW5_scaffold_00006	peppy	extracellular-match	157208	157232	.	+	.	ID=PEP58;sequence=LSFVQLAK;note="count:3"
DW5_scaffold_00006	peppy	extracellular-match	157271	157304	.	+	.	ID=PEP59;sequence=DGSMIAVANQK;note="count:9"
DW5_scaffold_00006	peppy	extracellular-match	157310	157331	.	+	.	ID=PEP60;sequence=NVFIYAR;note="count:1"
DW5_scaffold_00006	peppy	extracellular-match	157331	157364	.	+	.	ID=PEP61;sequence=NLETGMIIDSK;note="count:10"
DW5_scaffold_00007	peppy	extracellular-match	14076	14115	.	-	.	ID=PEP62;sequence=ANQAPFYYLDQSK;note="count:1"
DW5_scaffold_00007	peppy	extracellular-match	58595	58613	.	+	.	ID=PEP63;sequence=INKILR;note="count:1"
DW5_scaffold_00007	peppy	extracellular-match	60011	60038	.	-	.	ID=PEP64;sequence=VGVVVCSDR;note="count:1"
DW5_scaffold_00007	peppy	extracellular-match	160361	160436	.	-	.	ID=PEP65;sequence=AFRPQVILQPSAGQGPGPLTVVAQR;note="count:1"
DW5_scaffold_00007	peppy	extracellular-match	161144	161183	.	-	.	ID=PEP66;sequence=ANFGFGFEPTSLR;note="count:1"
DW5_scaffold_00008	peppy	extracellular-match	9189	9261	.	-	.	ID=PEP67;sequence=VWYDQCITASGSDDAAQFQCIQAR;note="count:5"
DW5_scaffold_00008	peppy	extracellular-match	9261	9294	.	-	.	ID=PEP68;sequence=YQQTVPGQMCR;note="count:3"
DW5_scaffold_00008	peppy	extracellular-match	9437	9497	.	-	.	ID=PEP69;sequence=QTWCTANQNTCVELCGGQGK;note="count:3"
DW5_scaffold_00009	peppy	extracellular-match	88760	88817	.	-	.	ID=PEP70;sequence=LAWQNFPALFIDNQPNPNR;note="count:2"
DW5_scaffold_00009	peppy	extracellular-match	88949	88994	.	-	.	ID=PEP71;sequence=EVATLLSQSIATEAR;note="count:3"
DW5_scaffold_00010	peppy	extracellular-match	24510	24549	.	-	.	ID=PEP72;sequence=EGDSVDSGDLVCK;note="count:2"
DW5_scaffold_00010	peppy	extracellular-match	24549	24570	.	-	.	ID=PEP73;sequence=VSGLSVR;note="count:1"
DW5_scaffold_00010	peppy	extracellular-match	24666	24729	.	-	.	ID=PEP74;sequence=ADPTDSSQVGSPMSGVLVEVR;note="count:13"
DW5_scaffold_00010	peppy	extracellular-match	66369	66411	.	-	.	ID=PEP75;sequence=VWAEADKVASELQK;note="count:3"
DW5_scaffold_00010	peppy	extracellular-match	66960	67017	.	-	.	ID=PEP76;sequence=YADAALQTEAAGSGSGIAK;note="count:1"
DW5_scaffold_00011	peppy	extracellular-match	119739	119769	.	+	.	ID=PEP77;sequence=QTVDIGPGLR;note="count:1"
DW5_scaffold_00011	peppy	extracellular-match	119769	119826	.	+	.	ID=PEP78;sequence=WIDVYHAIEKDGLSVSGGR;note="count:1"
DW5_scaffold_00011	peppy	extracellular-match	119769	119799	.	+	.	ID=PEP79;sequence=WIDVYHAIEK;note="count:3"
DW5_scaffold_00011	peppy	extracellular-match	119880	119943	.	+	.	ID=PEP80;sequence=MAPVGVPGLILGGGISHFASK;note="count:1"
DW5_scaffold_00011	peppy	extracellular-match	120051	120090	.	+	.	ID=PEP81;sequence=GGGNNFGIVTNFK;note="count:3"
DW5_scaffold_00011	peppy	extracellular-match	120090	120132	.	+	.	ID=PEP82;sequence=LMAFPLGQMWGGQR;note="count:5"
DW5_scaffold_00011	peppy	extracellular-match	120132	120180	.	+	.	ID=PEP83;sequence=VYLEDAFPAAMDAIYK;note="count:10"
DW5_scaffold_00011	peppy	extracellular-match	120325	120355	.	+	.	ID=PEP84;sequence=VGFANLHYAK;note="count:1"
DW5_scaffold_00011	peppy	extracellular-match	120586	120634	.	+	.	ID=PEP85;sequence=ILLIMAIQPITVSAAK;note="count:7"
DW5_scaffold_00011	peppy	extracellular-match	120742	120772	.	+	.	ID=PEP86;sequence=FQAVIAEIIR;note="count:2"
DW5_scaffold_00011	peppy	extracellular-match	120796	120874	.	+	.	ID=PEP87;sequence=RGLDNEFVYLNYASEFQDPVGSYGGR;note="count:3"
DW5_scaffold_00011	peppy	extracellular-match	120799	120874	.	+	.	ID=PEP88;sequence=GLDNEFVYLNYASEFQDPVGSYGGR;note="count:11"
DW5_scaffold_00011	peppy	extracellular-match	120919	120955	.	+	.	ID=PEP89;sequence=LVFQYLQPGGFK;note="count:10"
DW5_scaffold_00011	peppy	extracellular-match	132255	132282	.	-	.	ID=PEP90;sequence=KAYEELSIR;note="count:3"
DW5_scaffold_00012	peppy	extracellular-match	131060	131105	.	+	.	ID=PEP91;sequence=LYQIDYTPDPTSGSK;note="count:12"
DW5_scaffold_00012	peppy	extracellular-match	131105	131141	.	+	.	ID=PEP92;sequence=VAFASYLEQYAR;note="count:14"
DW5_scaffold_00012	peppy	extracellular-match	131141	131168	.	+	.	ID=PEP93;sequence=YNDLELFEK;note="count:4"
DW5_scaffold_00012	peppy	extracellular-match	131481	131550	.	+	.	ID=PEP94;sequence=LPQEELPQVISTSYGENEQSVPK;note="count:5"
DW5_scaffold_00012	peppy	extracellular-match	131550	131598	.	+	.	ID=PEP95;sequence=SYALTVCNMFAQLGSR;note="count:5"
DW5_scaffold_00012	peppy	extracellular-match	131880	131913	.	+	.	ID=PEP96;sequence=GFPDVAAQGVR;note="count:7"
DW5_scaffold_00012	peppy	extracellular-match	131943	132012	.	+	.	ID=PEP97;sequence=AYQGTSCSSPAFGGIVALLNDAR;note="count:9"
DW5_scaffold_00013	peppy	extracellular-match	17487	17550	.	+	.	ID=PEP98;sequence=NEGCEASDYPDSVSGNIAFVK;note="count:2"
DW5_scaffold_00013	peppy	extracellular-match	17967	18039	.	+	.	ID=PEP99;sequence=FAWWAAEEEGLLGSDYYVSSLSEK;note="count:2"
DW5_scaffold_00013	peppy	extracellular-match	18299	18347	.	+	.	ID=PEP100;sequence=SGIPGGGIATGAEGIK;note="count:1"
DW5_scaffold_00013	peppy	extracellular-match	106145	106196	.	-	.	ID=PEP101;sequence=DGGCGFGNAQPNADAAK;note="count:2"
DW5_scaffold_00013	peppy	extracellular-match	106196	106226	.	-	.	ID=PEP102;sequence=CAGPVVAQER;note="count:2"
DW5_scaffold_00013	peppy	extracellular-match	106235	106274	.	-	.	ID=PEP103;sequence=SDADCGSACCGFK;note="count:2"
DW5_scaffold_00013	peppy	extracellular-match	106472	106523	.	-	.	ID=PEP104;sequence=GEGCGFGDAQPNNNALK;note="count:2"
DW5_scaffold_00013	peppy	extracellular-match	106523	106553	.	-	.	ID=PEP105;sequence=CAAPLVANER;note="count:1"
DW5_scaffold_00014	peppy	extracellular-match	118568	118598	.	-	.	ID=PEP106;sequence=APLLSRISPR;note="count:1"
DW5_scaffold_00015	peppy	extracellular-match	56613	56667	.	+	.	ID=PEP107;sequence=KASDIQAPDGPQTDGMIR;note="count:1"
DW5_scaffold_00015	peppy	extracellular-match	59035	59083	.	+	.	ID=PEP108;sequence=VGIPQLCLQDGPLGVR;note="count:1"
DW5_scaffold_00015	peppy	extracellular-match	59161	59188	.	+	.	ID=PEP109;sequence=GVAIGEEFR;note="count:1"
DW5_scaffold_00015	peppy	extracellular-match	59356	59389	.	+	.	ID=PEP110;sequence=HLIANEQEEYR;note="count:2"
DW5_scaffold_00015	peppy	extracellular-match	59845	59893	.	+	.	ID=PEP111;sequence=ILAAYFQMGQDQNYPR;note="count:2"
DW5_scaffold_00015	peppy	extracellular-match	59893	59962	.	+	.	ID=PEP112;sequence=PNFDANTQDAEGPLYPGLLFGPR;note="count:1"
DW5_scaffold_00015	peppy	extracellular-match	59962	60016	.	+	.	ID=PEP113;sequence=GVVNEFVDVQGNHAEVAR;note="count:1"
DW5_scaffold_00015	peppy	extracellular-match	60049	60079	.	+	.	ID=PEP114;sequence=NDGGILPLTK;note="count:3"
DW5_scaffold_00015	peppy	extracellular-match	60163	60202	.	+	.	ID=PEP115;sequence=GTLGMGWGSGSAR;note="count:1"
DW5_scaffold_00015	peppy	extracellular-match	60202	60238	.	+	.	ID=PEP116;sequence=YPYMDSPIDGFK;note="count:1"
DW5_scaffold_00015	peppy	extracellular-match	60943	60988	.	+	.	ID=PEP117;sequence=YIYSFLDQNDADAAR;note="count:3"
DW5_scaffold_00015	peppy	extracellular-match	61153	61222	.	+	.	ID=PEP118;sequence=AVAQLYVQFPSESTVDTPVIQLR;note="count:1"
DW5_scaffold_00015	peppy	extracellular-match	61234	61279	.	+	.	ID=PEP119;sequence=TSTLAAGASQTLNLR;note="count:2"
DW5_scaffold_00015	peppy	extracellular-match	77454	77532	.	-	.	ID=PEP120;sequence=INLDKSCESVPNSAVQFPNPGQNVLK;note="count:1"
DW5_scaffold_00015	peppy	extracellular-match	77454	77517	.	-	.	ID=PEP121;sequence=SCESVPNSAVQFPNPGQNVLK;note="count:2"
DW5_scaffold_00015	peppy	extracellular-match	77532	77559	.	-	.	ID=PEP122;sequence=FDALPDLLK;note="count:2"
DW5_scaffold_00015	peppy	extracellular-match	101658	101697	.	-	.	ID=PEP123;sequence=EMLEMYPNAPLIR;note="count:1"
DW5_scaffold_00017	peppy	extracellular-match	2535	2571	.	+	.	ID=PEP124;sequence=VVTNAFENIMGR;note="count:2"
DW5_scaffold_00017	peppy	extracellular-match	2604	2646	.	+	.	ID=PEP125;sequence=WQIYPENAYGYNYK;note="count:2"
DW5_scaffold_00017	peppy	extracellular-match	104021	104060	.	-	.	ID=PEP126;sequence=VGGDSTLAGTEFK;note="count:3"
DW5_scaffold_00017	peppy	extracellular-match	104060	104114	.	-	.	ID=PEP127;sequence=STPDGCFNGVAASIGSVK;note="count:1"
DW5_scaffold_00017	peppy	extracellular-match	104346	104388	.	-	.	ID=PEP128;sequence=LPEGTFCTATIDYK;note="count:1"
DW5_scaffold_00018	peppy	extracellular-match	22208	22262	.	-	.	ID=PEP129;sequence=GGILELELGDKESEWGTK;note="count:1"
DW5_scaffold_00018	peppy	extracellular-match	22755	22794	.	-	.	ID=PEP130;sequence=LIELTGGDETFIK;note="count:3"
DW5_scaffold_00018	peppy	extracellular-match	23001	23028	.	-	.	ID=PEP131;sequence=ATNWQNLFK;note="count:2"
DW5_scaffold_00018	peppy	extracellular-match	23067	23115	.	-	.	ID=PEP132;sequence=TLEYAYNDFNLATLAR;note="count:3"
DW5_scaffold_00018	peppy	extracellular-match	23127	23163	.	-	.	ID=PEP133;sequence=DFDPVGFGTNSR;note="count:3"
DW5_scaffold_00018	peppy	extracellular-match	23298	23355	.	-	.	ID=PEP134;sequence=GWTQGGSDADNVLVDAYVK;note="count:4"
DW5_scaffold_00018	peppy	extracellular-match	23418	23475	.	-	.	ID=PEP135;sequence=VQLPFLTVLDPAMLSNMVR;note="count:3"
DW5_scaffold_00018	peppy	extracellular-match	23574	23625	.	-	.	ID=PEP136;sequence=GDVDDSMLVSFWSAVYR;note="count:2"
DW5_scaffold_00018	peppy	extracellular-match	23730	23769	.	-	.	ID=PEP137;sequence=MGLGFISTDQACR;note="count:2"
DW5_scaffold_00018	peppy	extracellular-match	23769	23799	.	-	.	ID=PEP138;sequence=GPLSGPVLAR;note="count:1"
DW5_scaffold_00018	peppy	extracellular-match	23865	23910	.	-	.	ID=PEP139;sequence=DSGVWVNNGAGTEPK;note="count:2"
DW5_scaffold_00018	peppy	extracellular-match	24186	24213	.	-	.	ID=PEP140;sequence=PGYFGVTLK;note="count:1"
DW5_scaffold_00018	peppy	extracellular-match	24485	24563	.	-	.	ID=PEP141;sequence=WVNPLIGSQNGGNVFSGATLPYGMAK;note="count:1"
DW5_scaffold_00018	peppy	extracellular-match	53618	53657	.	+	.	ID=PEP142;sequence=LALMFLDDTEVFR;note="count:4"
DW5_scaffold_00018	peppy	extracellular-match	53657	53708	.	+	.	ID=PEP143;sequence=TSTAEPTQDGIIWSYVK;note="count:3"
DW5_scaffold_00018	peppy	extracellular-match	53708	53738	.	+	.	ID=PEP144;sequence=DMSSYLALFK;note="count:2"
DW5_scaffold_00018	peppy	extracellular-match	54527	54572	.	+	.	ID=PEP145;sequence=SVHIESTIHTSTGSK;note="count:1"
DW5_scaffold_00018	peppy	extracellular-match	54662	54692	.	+	.	ID=PEP146;sequence=GTLSGSPDYR;note="count:4"
DW5_scaffold_00018	peppy	extracellular-match	54959	55010	.	+	.	ID=PEP147;sequence=YTLSGIDGPQSELLYQR;note="count:9"
DW5_scaffold_00018	peppy	extracellular-match	69475	69526	.	+	.	ID=PEP148;sequence=ASALDGELNLGSVNTAR;note="count:1"
DW5_scaffold_00018	peppy	extracellular-match	69880	69928	.	+	.	ID=PEP149;sequence=QTFGEAQWLVGDVFLK;note="count:2"
DW5_scaffold_00019	peppy	extracellular-match	34948	34999	.	+	.	ID=PEP150;sequence=PSWLSLAQAVFNTQQNR;note="count:1"
DW5_scaffold_00021	peppy	extracellular-match	56644	56695	.	+	.	ID=PEP151;sequence=YTVGNFYLGSLGLAVGR;note="count:2"
DW5_scaffold_00021	peppy	extracellular-match	56770	56803	.	+	.	ID=PEP152;sequence=SFGYTAGAYYR;note="count:1"
DW5_scaffold_00021	peppy	extracellular-match	57351	57381	.	+	.	ID=PEP153;sequence=SENEQFVLGR;note="count:1"
DW5_scaffold_00021	peppy	extracellular-match	73034	73076	.	+	.	ID=PEP154;sequence=DSANQLQAYITVLK;note="count:2"
DW5_scaffold_00021	peppy	extracellular-match	79083	79101	.	-	.	ID=PEP155;sequence=INQLLR;note="count:1"
DW5_scaffold_00021	peppy	extracellular-match	127288	127330	.	-	.	ID=PEP156;sequence=CNTFGAGVPIFGAK;note="count:20"
DW5_scaffold_00021	peppy	extracellular-match	127330	127357	.	-	.	ID=PEP157;sequence=TITITSTTK;note="count:2"
DW5_scaffold_00021	peppy	extracellular-match	127494	127551	.	-	.	ID=PEP158;sequence=CFGTSPIFSGNTDSAIIDK;note="count:25"
DW5_scaffold_00021	peppy	extracellular-match	127551	127587	.	-	.	ID=PEP159;sequence=GVTTIYLPTDGK;note="count:1"
DW5_scaffold_00021	peppy	extracellular-match	127608	127647	.	-	.	ID=PEP160;sequence=RSDIPLLFYSGDK;note="count:11"
DW5_scaffold_00021	peppy	extracellular-match	127608	127644	.	-	.	ID=PEP161;sequence=SDIPLLFYSGDK;note="count:18"
DW5_scaffold_00024	peppy	extracellular-match	57200	57236	.	-	.	ID=PEP162;sequence=ANYNNPILELVK;note="count:1"
DW5_scaffold_00024	peppy	extracellular-match	84298	84319	.	-	.	ID=PEP163;sequence=WDASCLR;note="count:1"
DW5_scaffold_00024	peppy	extracellular-match	114073	114106	.	+	.	ID=PEP164;sequence=NYQVSDLPIDR;note="count:4"
DW5_scaffold_00024	peppy	extracellular-match	114286	114319	.	+	.	ID=PEP165;sequence=VILGVGGWTYR;note="count:3"
DW5_scaffold_00024	peppy	extracellular-match	114857	114887	.	+	.	ID=PEP166;sequence=ITLGMPLYGR;note="count:1"
DW5_scaffold_00024	peppy	extracellular-match	114887	114917	.	+	.	ID=PEP167;sequence=SFANVVDLSR;note="count:6"
DW5_scaffold_00024	peppy	extracellular-match	115031	115067	.	+	.	ID=PEP168;sequence=SILASWSWDPIK;note="count:2"
DW5_scaffold_00024	peppy	extracellular-match	115070	115106	.	+	.	ID=PEP169;sequence=QVVSFDTPEVAK;note="count:2"
DW5_scaffold_00024	peppy	extracellular-match	115127	115193	.	+	.	ID=PEP170;sequence=TECLGGAWFWDASGDAPVSNPK;note="count:2"
DW5_scaffold_00024	peppy	extracellular-match	115193	115244	.	+	.	ID=PEP171;sequence=SLVATVVNELGGAQSLK;note="count:12"
DW5_scaffold_00024	peppy	extracellular-match	118642	118681	.	+	.	ID=PEP172;sequence=ITPTCLADLYNFK;note="count:5"
DW5_scaffold_00024	peppy	extracellular-match	118711	118747	.	+	.	ID=PEP173;sequence=LGVTGYLEQYAR;note="count:6"
DW5_scaffold_00024	peppy	extracellular-match	118969	118996	.	+	.	ID=PEP174;sequence=TTFYTSPGR;note="count:1"
DW5_scaffold_00024	peppy	extracellular-match	119164	119200	.	+	.	ID=PEP175;sequence=KVCDMIGQLGAR;note="count:1"
DW5_scaffold_00024	peppy	extracellular-match	119167	119200	.	+	.	ID=PEP176;sequence=VCDMIGQLGAR;note="count:1"
DW5_scaffold_00024	peppy	extracellular-match	119200	119269	.	+	.	ID=PEP177;sequence=GVSVIFSSGDSGTGSACQTNDGK;note="count:2"
DW5_scaffold_00024	peppy	extracellular-match	119281	119356	.	+	.	ID=PEP178;sequence=FSPIFPAACPYVTSVGGTAGVAPER;note="count:7"
DW5_scaffold_00024	peppy	extracellular-match	119356	119401	.	+	.	ID=PEP179;sequence=AVDFSSGGFSDLWPR;note="count:7"
DW5_scaffold_00024	peppy	extracellular-match	119485	119542	.	+	.	ID=PEP180;sequence=GFPDVAAQGQGFQVVDSGR;note="count:8"
DW5_scaffold_00024	peppy	extracellular-match	119542	119617	.	+	.	ID=PEP181;sequence=VSSVAGTSASAPVFAAVVAMLNNAR;note="count:5"
DW5_scaffold_00024	peppy	extracellular-match	119680	119713	.	+	.	ID=PEP182;sequence=GMNDVVDGGSR;note="count:1"
DW5_scaffold_00024	peppy	extracellular-match	119788	119839	.	+	.	ID=PEP183;sequence=GWDPVTGYGTPDFEQLR;note="count:6"
DW5_scaffold_00024	peppy	extracellular-match	121968	122001	.	+	.	ID=PEP184;sequence=NFINTFGLQNR;note="count:5"
DW5_scaffold_00024	peppy	extracellular-match	122001	122037	.	+	.	ID=PEP185;sequence=KVYITGESYAGR;note="count:4"
DW5_scaffold_00024	peppy	extracellular-match	122004	122037	.	+	.	ID=PEP186;sequence=VYITGESYAGR;note="count:3"
DW5_scaffold_00024	peppy	extracellular-match	122100	122178	.	+	.	ID=PEP187;sequence=GIMFYDPSVANDVLLEDIPSVPFVDK;note="count:5"
DW5_scaffold_00024	peppy	extracellular-match	122232	122268	.	+	.	ID=PEP188;sequence=ADECGYTEYMEK;note="count:2"
DW5_scaffold_00024	peppy	extracellular-match	122601	122622	.	+	.	ID=PEP189;sequence=VIDALDR;note="count:1"
DW5_scaffold_00026	peppy	extracellular-match	91254	91293	.	+	.	ID=PEP190;sequence=GDNQEPITTPEER;note="count:2"
DW5_scaffold_00026	peppy	extracellular-match	91293	91320	.	+	.	ID=PEP191;sequence=AQGVVDAFR;note="count:2"
DW5_scaffold_00026	peppy	extracellular-match	91478	91538	.	+	.	ID=PEP192;sequence=NGWGASAVDALSTALIMGEK;note="count:26"
DW5_scaffold_00026	peppy	extracellular-match	91628	91667	.	+	.	ID=PEP193;sequence=YLGGMLSGYDLLK;note="count:10"
DW5_scaffold_00026	peppy	extracellular-match	91808	91871	.	+	.	ID=PEP194;sequence=SNDGDLGGPATLGTLILEWTR;note="count:17"
DW5_scaffold_00026	peppy	extracellular-match	92024	92072	.	+	.	ID=PEP195;sequence=GGWVGGSDSFYEYLIK;note="count:10"
DW5_scaffold_00026	peppy	extracellular-match	92219	92288	.	+	.	ID=PEP196;sequence=LISQHLACFDGGNFILGGQVLDR;note="count:2"
DW5_scaffold_00026	peppy	extracellular-match	92672	92720	.	+	.	ID=PEP197;sequence=YSYMIHAGDAEWQVGK;note="count:2"
DW5_scaffold_00028	peppy	extracellular-match	4429	4471	.	-	.	ID=PEP198;sequence=DVCSQVSGISNGCK;note="count:2"
DW5_scaffold_00028	peppy	extracellular-match	44482	44533	.	-	.	ID=PEP199;sequence=YAVFDVEYELDSGEGSR;note="count:1"
DW5_scaffold_00028	peppy	extracellular-match	99926	99965	.	-	.	ID=PEP200;sequence=ATLMDAEGNSQER;note="count:2"
DW5_scaffold_00028	peppy	extracellular-match	106625	106643	.	+	.	ID=PEP201;sequence=INQILR;note="count:1"
DW5_scaffold_00029	peppy	extracellular-match	59714	59741	.	-	.	ID=PEP202;sequence=VYAQVPDAK;note="count:60"
DW5_scaffold_00029	peppy	extracellular-match	59741	59831	.	-	.	ID=PEP203;sequence=EAPSGNNEFGYLHYEGGLVGCPAGEGFGYR;note="count:12"
DW5_scaffold_00029	peppy	extracellular-match	59831	59906	.	-	.	ID=PEP204;sequence=DGLLGYTQPHSVAMPEGASQTGWSR;note="count:58"
DW5_scaffold_00029	peppy	extracellular-match	60071	60110	.	-	.	ID=PEP205;sequence=SGSPIHFQTLTAR;note="count:17"
DW5_scaffold_00030	peppy	extracellular-match	64128	64206	.	-	.	ID=PEP206;sequence=VSGICGGDAQAAMEALADICNNAGVK;note="count:4"
DW5_scaffold_00030	peppy	extracellular-match	84638	84686	.	+	.	ID=PEP207;sequence=SFDPMIQDTVTQEYER;note="count:3"
DW5_scaffold_00030	peppy	extracellular-match	84962	85001	.	+	.	ID=PEP208;sequence=GFELTPVAIASGR;note="count:2"
DW5_scaffold_00030	peppy	extracellular-match	110056	110074	.	+	.	ID=PEP209;sequence=IIFDIR;note="count:1"
DW5_scaffold_00031	peppy	extracellular-match	34126	34150	.	+	.	ID=PEP210;sequence=LVERSLYR;note="count:1"
DW5_scaffold_00031	peppy	extracellular-match	34973	35009	.	-	.	ID=PEP211;sequence=DILDTAGTLCYK;note="count:3"
DW5_scaffold_00031	peppy	extracellular-match	35105	35135	.	-	.	ID=PEP212;sequence=IWQNSNPGVR;note="count:5"
DW5_scaffold_00031	peppy	extracellular-match	35538	35568	.	-	.	ID=PEP213;sequence=FAQSSIFSSR;note="count:2"
DW5_scaffold_00031	peppy	extracellular-match	35628	35661	.	-	.	ID=PEP214;sequence=YYTWVFEDVLR;note="count:4"
DW5_scaffold_00031	peppy	extracellular-match	35814	35847	.	-	.	ID=PEP215;sequence=TEWDATSDSTK;note="count:1"
DW5_scaffold_00031	peppy	extracellular-match	35958	35994	.	-	.	ID=PEP216;sequence=KFSTPILPEVAK;note="count:1"
DW5_scaffold_00032	peppy	extracellular-match	94741	94789	.	-	.	ID=PEP217;sequence=WYSVYDLGNSAVGLAK;note="count:1"
DW5_scaffold_00032	peppy	extracellular-match	94741	94792	.	-	.	ID=PEP218;sequence=KWYSVYDLGNSAVGLAK;note="count:2"
DW5_scaffold_00032	peppy	extracellular-match	95156	95198	.	-	.	ID=PEP219;sequence=AYWEVELDALTFGK;note="count:1"
DW5_scaffold_00032	peppy	extracellular-match	95369	95414	.	-	.	ID=PEP220;sequence=FDGIMGLGYDTISVK;note="count:2"
DW5_scaffold_00032	peppy	extracellular-match	95414	95477	.	-	.	ID=PEP221;sequence=VKNQDFAEATSEPGLAFAFGR;note="count:1"
DW5_scaffold_00032	peppy	extracellular-match	95414	95471	.	-	.	ID=PEP222;sequence=NQDFAEATSEPGLAFAFGR;note="count:3"
DW5_scaffold_00032	peppy	extracellular-match	95477	95540	.	-	.	ID=PEP223;sequence=YGSGSLSGFVSNDVFQIGDLK;note="count:3"
DW5_scaffold_00032	peppy	extracellular-match	102284	102335	.	+	.	ID=PEP224;sequence=MFTAVGDGADPWTAQYR;note="count:3"
DW5_scaffold_00032	peppy	extracellular-match	102437	102473	.	+	.	ID=PEP225;sequence=YDGWPANLCITK;note="count:2"
DW5_scaffold_00032	peppy	extracellular-match	102473	102515	.	+	.	ID=PEP226;sequence=MSDPSTTVSPFSER;note="count:2"
DW5_scaffold_00032	peppy	extracellular-match	102581	102659	.	+	.	ID=PEP227;sequence=LSSNEGPQQLTNPITGQQFLIYSAAR;note="count:6"
DW5_scaffold_00032	peppy	extracellular-match	102671	102734	.	+	.	ID=PEP228;sequence=NYCLGQLELVGDDPMNPSDWR;note="count:2"
DW5_scaffold_00032	peppy	extracellular-match	102737	102809	.	+	.	ID=PEP229;sequence=HPYPVFYQNPSVSAYGVGHASFTK;note="count:1"
DW5_scaffold_00032	peppy	extracellular-match	102899	102938	.	+	.	ID=PEP230;sequence=FGWNADGTPNFPR;note="count:5"
DW5_scaffold_00033	peppy	extracellular-match	24397	24436	.	-	.	ID=PEP231;sequence=AIWSEFLPWFQTK;note="count:1"
DW5_scaffold_00034	peppy	extracellular-match	58887	58917	.	-	.	ID=PEP232;sequence=CTLWGQDVTK;note="count:1"
DW5_scaffold_00034	peppy	extracellular-match	59142	59181	.	-	.	ID=PEP233;sequence=SNSVYHELATSAK;note="count:8"
DW5_scaffold_00035	peppy	extracellular-match	32782	32839	.	-	.	ID=PEP234;sequence=GSLIVAEGVFTCNTEYLSR;note="count:1"
DW5_scaffold_00035	peppy	extracellular-match	33507	33588	.	-	.	ID=PEP235;sequence=LGAMGWSSGPSYNEEGGVSNLGLYDQR;note="count:3"
DW5_scaffold_00035	peppy	extracellular-match	33788	33854	.	-	.	ID=PEP236;sequence=ESEDCLFLDVFVPEDVLDNVGK;note="count:1"
DW5_scaffold_00035	peppy	extracellular-match	34113	34143	.	-	.	ID=PEP237;sequence=YAAPPVGNLR;note="count:2"
DW5_scaffold_00037	peppy	extracellular-match	45594	45657	.	-	.	ID=PEP238;sequence=FKGDWLLYYADASLTGIDDLR;note="count:7"
DW5_scaffold_00037	peppy	extracellular-match	45594	45651	.	-	.	ID=PEP239;sequence=GDWLLYYADASLTGIDDLR;note="count:9"
DW5_scaffold_00037	peppy	extracellular-match	45711	45738	.	-	.	ID=PEP240;sequence=KPEGPFYWK;note="count:1"
DW5_scaffold_00037	peppy	extracellular-match	45807	45837	.	-	.	ID=PEP241;sequence=RYFEAPSINK;note="count:1"
DW5_scaffold_00037	peppy	extracellular-match	45807	45834	.	-	.	ID=PEP242;sequence=YFEAPSINK;note="count:1"
DW5_scaffold_00037	peppy	extracellular-match	46259	46292	.	-	.	ID=PEP243;sequence=NGEYFLYFPAK;note="count:12"
DW5_scaffold_00037	peppy	extracellular-match	46421	46478	.	-	.	ID=PEP244;sequence=DYYVLIQVDITKPATVGPK;note="count:1"
DW5_scaffold_00037	peppy	extracellular-match	93318	93369	.	-	.	ID=PEP245;sequence=INQVGSYATDELWFIQR;note="count:3"
DW5_scaffold_00037	peppy	extracellular-match	93519	93564	.	-	.	ID=PEP246;sequence=IQANWGGTPYTDLVK;note="count:1"
DW5_scaffold_00037	peppy	extracellular-match	93564	93645	.	-	.	ID=PEP247;sequence=LWADQGFVVTATQFTGSPSYSQAFTDK;note="count:2"
DW5_scaffold_00037	peppy	extracellular-match	93657	93723	.	-	.	ID=PEP248;sequence=YPLAFIIHGGPQSTQGDNWSVR;note="count:1"
DW5_scaffold_00037	peppy	extracellular-match	93729	93789	.	-	.	ID=PEP249;sequence=NDDGDDIQTFVFYPTGFDPK;note="count:3"
DW5_scaffold_00037	peppy	extracellular-match	93789	93867	.	-	.	ID=PEP250;sequence=VLFSANHVDPELDGLTSDSVSNFWVK;note="count:1"
DW5_scaffold_00037	peppy	extracellular-match	94140	94182	.	-	.	ID=PEP251;sequence=LYVADMDGMNSQVR;note="count:1"
DW5_scaffold_00038	peppy	extracellular-match	71188	71236	.	-	.	ID=PEP252;sequence=NEDMIINTQAAAGNLR;note="count:3"
DW5_scaffold_00038	peppy	extracellular-match	71797	71833	.	-	.	ID=PEP253;sequence=GNAPIFVQADGR;note="count:1"
DW5_scaffold_00038	peppy	extracellular-match	71833	71884	.	-	.	ID=PEP254;sequence=TNSGTVYAYITGLALER;note="count:1"
DW5_scaffold_00038	peppy	extracellular-match	79980	80019	.	-	.	ID=PEP255;sequence=THLNPLGEVVFAR;note="count:1"
DW5_scaffold_00038	peppy	extracellular-match	80058	80106	.	-	.	ID=PEP256;sequence=ASTQYVNALGQIGADR;note="count:2"
DW5_scaffold_00038	peppy	extracellular-match	80133	80190	.	-	.	ID=PEP257;sequence=VIENLANEAAITIDVASSK;note="count:2"
DW5_scaffold_00038	peppy	extracellular-match	80217	80292	.	-	.	ID=PEP258;sequence=NNLATFASEVIQSGGTPILVTPLTR;note="count:1"
DW5_scaffold_00038	peppy	extracellular-match	80292	80325	.	-	.	ID=PEP259;sequence=ATSGVSITDYR;note="count:1"
DW5_scaffold_00039	peppy	extracellular-match	4886	4922	.	-	.	ID=PEP260;sequence=AGIAALEFWDPK;note="count:1"
DW5_scaffold_00039	peppy	extracellular-match	5548	5596	.	-	.	ID=PEP261;sequence=LVETAPQYIPLLPWDK;note="count:1"
DW5_scaffold_00039	peppy	extracellular-match	5620	5656	.	-	.	ID=PEP262;sequence=GEWEGFVAMVNK;note="count:1"
DW5_scaffold_00039	peppy	extracellular-match	5944	5989	.	-	.	ID=PEP263;sequence=VLIASASDNPSAEQR;note="count:5"
DW5_scaffold_00041	peppy	extracellular-match	4580	4637	.	+	.	ID=PEP264;sequence=TVPLGYLCHGLEYDEAECK;note="count:2"
DW5_scaffold_00041	peppy	extracellular-match	4637	4658	.	+	.	ID=PEP265;sequence=ALASVWK;note="count:1"
DW5_scaffold_00041	peppy	extracellular-match	4801	4840	.	+	.	ID=PEP266;sequence=PCLMGNYVYYAVK;note="count:1"
DW5_scaffold_00041	peppy	extracellular-match	4840	4888	.	+	.	ID=PEP267;sequence=VAGANDVAATILFAEK;note="count:16"
DW5_scaffold_00041	peppy	extracellular-match	4939	4984	.	+	.	ID=PEP268;sequence=STGAGGLAIWTHFLK;note="count:8"
DW5_scaffold_00041	peppy	extracellular-match	4993	5029	.	+	.	ID=PEP269;sequence=IVDWEDDEYTGR;note="count:11"
DW5_scaffold_00041	peppy	extracellular-match	5425	5476	.	+	.	ID=PEP270;sequence=ALPAILEGGNMATYYAK;note="count:13"
DW5_scaffold_00041	peppy	extracellular-match	5839	5920	.	+	.	ID=PEP271;sequence=HAVVMSSYSLPYSFDVPFANMQVQQDR;note="count:5"
DW5_scaffold_00041	peppy	extracellular-match	6076	6121	.	+	.	ID=PEP272;sequence=GLFWNSIAVGSEEWK;note="count:19"
DW5_scaffold_00041	peppy	extracellular-match	71294	71336	.	-	.	ID=PEP273;sequence=GQACAGSVSCEVSK;note="count:2"
DW5_scaffold_00042	peppy	extracellular-match	15131	15197	.	+	.	ID=PEP274;sequence=NQPTSQQASETDCAPYWLENIK;note="count:1"
DW5_scaffold_00042	peppy	extracellular-match	15251	15314	.	+	.	ID=PEP275;sequence=NVKDYGAVGDGVTDDTAAIQR;note="count:2"
DW5_scaffold_00042	peppy	extracellular-match	15260	15314	.	+	.	ID=PEP276;sequence=DYGAVGDGVTDDTAAIQR;note="count:5"
DW5_scaffold_00042	peppy	extracellular-match	15601	15643	.	+	.	ID=PEP277;sequence=IGQTAFGSTNTFFR;note="count:4"
DW5_scaffold_00042	peppy	extracellular-match	16084	16138	.	+	.	ID=PEP278;sequence=TDDSQPAAAGALYLENLK;note="count:5"
DW5_scaffold_00042	peppy	extracellular-match	16288	16321	.	+	.	ID=PEP279;sequence=RPAELLDAEGK;note="count:1"
DW5_scaffold_00042	peppy	extracellular-match	16411	16468	.	+	.	ID=PEP280;sequence=TDDTDALNAAILQASAAGK;note="count:3"
DW5_scaffold_00042	peppy	extracellular-match	16468	16498	.	+	.	ID=PEP281;sequence=ILFLDAGYYR;note="count:5"
DW5_scaffold_00042	peppy	extracellular-match	16645	16684	.	+	.	ID=PEP282;sequence=VELSDIFVSGQGR;note="count:3"
DW5_scaffold_00042	peppy	extracellular-match	16684	16765	.	+	.	ID=PEP283;sequence=QAGAILIEYNLGTYEGEPSGLWEVHTR;note="count:1"
DW5_scaffold_00042	peppy	extracellular-match	16765	16813	.	+	.	ID=PEP284;sequence=IGGFAGSDLQTAECEK;note="count:1"
DW5_scaffold_00042	peppy	extracellular-match	17054	17084	.	+	.	ID=PEP285;sequence=GLLIESINGR;note="count:1"
DW5_scaffold_00042	peppy	extracellular-match	17447	17510	.	+	.	ID=PEP286;sequence=NSYAVDLYNVNTVGSIHMVTR;note="count:1"
DW5_scaffold_00043	peppy	extracellular-match	25931	25958	.	-	.	ID=PEP287;sequence=FAADAVTLK;note="count:3"
DW5_scaffold_00043	peppy	extracellular-match	25979	26015	.	-	.	ID=PEP288;sequence=FYFNEDQMAVEK;note="count:3"
DW5_scaffold_00043	peppy	extracellular-match	26015	26045	.	-	.	ID=PEP289;sequence=SYINNEAEFR;note="count:3"
DW5_scaffold_00043	peppy	extracellular-match	26239	26266	.	-	.	ID=PEP290;sequence=TIVMGASFR;note="count:2"
DW5_scaffold_00043	peppy	extracellular-match	26281	26311	.	-	.	ID=PEP291;sequence=SVQQIFNYYK;note="count:6"
DW5_scaffold_00043	peppy	extracellular-match	26643	26676	.	-	.	ID=PEP292;sequence=FSFSTEESVAK;note="count:3"
DW5_scaffold_00043	peppy	extracellular-match	26796	26826	.	-	.	ID=PEP293;sequence=LIDAAVEYGK;note="count:3"
DW5_scaffold_00043	peppy	extracellular-match	26844	26898	.	-	.	ID=PEP294;sequence=YQPQDATTNPSLILAASK;note="count:3"
DW5_scaffold_00043	peppy	extracellular-match	26844	26901	.	-	.	ID=PEP295;sequence=KYQPQDATTNPSLILAASK;note="count:6"
DW5_scaffold_00043	peppy	extracellular-match	34900	34939	.	-	.	ID=PEP296;sequence=VNYAAAPFTMTVK;note="count:4"
DW5_scaffold_00043	peppy	extracellular-match	34939	34972	.	-	.	ID=PEP297;sequence=DVGTVQWAGGK;note="count:1"
DW5_scaffold_00043	peppy	extracellular-match	63741	63777	.	-	.	ID=PEP298;sequence=FFGDASELWLLK;note="count:1"
DW5_scaffold_00044	peppy	extracellular-match	89229	89265	.	+	.	ID=PEP299;sequence=GQDFIDTVTNNR;note="count:1"
DW5_scaffold_00044	peppy	extracellular-match	90071	90113	.	+	.	ID=PEP300;sequence=LFDEVQALYGPNMR;note="count:2"
DW5_scaffold_00044	peppy	extracellular-match	90200	90242	.	+	.	ID=PEP301;sequence=LLADYDNLQSQFNK;note="count:2"
DW5_scaffold_00044	peppy	extracellular-match	90242	90293	.	+	.	ID=PEP302;sequence=LDLSALESANPQSTSIK;note="count:1"
DW5_scaffold_00044	peppy	extracellular-match	90293	90341	.	+	.	ID=PEP303;sequence=APDCSASLISAQDFSK;note="count:2"
DW5_scaffold_00045	peppy	extracellular-match	5968	6007	.	-	.	ID=PEP304;sequence=TYALIYDGGFWSR;note="count:9"
DW5_scaffold_00045	peppy	extracellular-match	6124	6157	.	-	.	ID=PEP305;sequence=NSAIDQHVLVR;note="count:1"
DW5_scaffold_00045	peppy	extracellular-match	6284	6356	.	-	.	ID=PEP306;sequence=VLDAGGVISGSSAGASIIGSFLAR;note="count:5"
DW5_scaffold_00046	peppy	extracellular-match	22450	22486	.	-	.	ID=PEP307;sequence=SATWASVPYACK;note="count:2"
DW5_scaffold_00046	peppy	extracellular-match	85184	85214	.	+	.	ID=PEP308;sequence=TYVTEFLGIR;note="count:3"
DW5_scaffold_00046	peppy	extracellular-match	85214	85244	.	+	.	ID=PEP309;sequence=YAEAPVGELR;note="count:2"
DW5_scaffold_00046	peppy	extracellular-match	85534	85576	.	+	.	ID=PEP310;sequence=LNVWTTDTGESDAK;note="count:2"
DW5_scaffold_00046	peppy	extracellular-match	85794	85836	.	+	.	ID=PEP311;sequence=LGIFGFPGAPGIEK;note="count:2"
DW5_scaffold_00046	peppy	extracellular-match	85881	85917	.	+	.	ID=PEP312;sequence=DNIAGFGGDASR;note="count:3"
DW5_scaffold_00046	peppy	extracellular-match	86640	86673	.	+	.	ID=PEP313;sequence=YIQGAWAAFAR;note="count:1"
DW5_scaffold_00048	peppy	extracellular-match	29823	29856	.	-	.	ID=PEP314;sequence=LGVMVDAFQAR;note="count:3"
DW5_scaffold_00048	peppy	extracellular-match	29859	29892	.	-	.	ID=PEP315;sequence=TEGEIIQDWNK;note="count:2"
DW5_scaffold_00048	peppy	extracellular-match	29973	30006	.	-	.	ID=PEP316;sequence=QLDDLYETGAR;note="count:1"
DW5_scaffold_00048	peppy	extracellular-match	88348	88396	.	+	.	ID=PEP317;sequence=GSTSPYPGHVIETVGK;note="count:2"
DW5_scaffold_00048	peppy	extracellular-match	88396	88432	.	+	.	ID=PEP318;sequence=VCNALNTQENPK;note="count:1"
DW5_scaffold_00048	peppy	extracellular-match	88958	89021	.	+	.	ID=PEP319;sequence=HLDYFDKFGDEAAAWVIDLAK;note="count:2"
DW5_scaffold_00048	peppy	extracellular-match	88979	89021	.	+	.	ID=PEP320;sequence=FGDEAAAWVIDLAK;note="count:4"
DW5_scaffold_00049	peppy	extracellular-match	5950	5992	.	+	.	ID=PEP321;sequence=ALYNAYSGSLYQVK;note="count:6"
DW5_scaffold_00049	peppy	extracellular-match	6163	6235	.	+	.	ID=PEP322;sequence=GPDVGGYDNLAGAIGAPVTLNGQK;note="count:1"
DW5_scaffold_00049	peppy	extracellular-match	6235	6274	.	+	.	ID=PEP323;sequence=AYGVFVSPGTGYR;note="count:1"
DW5_scaffold_00049	peppy	extracellular-match	6717	6750	.	+	.	ID=PEP324;sequence=PNASGYNPMSK;note="count:2"
DW5_scaffold_00049	peppy	extracellular-match	7071	7113	.	+	.	ID=PEP325;sequence=AGLANSACFSFESK;note="count:1"
DW5_scaffold_00049	peppy	extracellular-match	22063	22081	.	+	.	ID=PEP326;sequence=WITLLK;note="count:2"
DW5_scaffold_00049	peppy	extracellular-match	45308	45338	.	-	.	ID=PEP327;sequence=NIGGTGQLDR;note="count:3"
DW5_scaffold_00049	peppy	extracellular-match	45453	45501	.	-	.	ID=PEP328;sequence=EQGLGGGMWWESSGDK;note="count:4"
DW5_scaffold_00049	peppy	extracellular-match	45516	45558	.	-	.	ID=PEP329;sequence=LMISYDTPAIIQQK;note="count:5"
DW5_scaffold_00049	peppy	extracellular-match	45561	45636	.	-	.	ID=PEP330;sequence=VLPDNGAVEYTDTDIAASWSYDAGK;note="count:6"
DW5_scaffold_00049	peppy	extracellular-match	45636	45690	.	-	.	ID=PEP331;sequence=HFQGVGPGTWESGVYDYK;note="count:6"
DW5_scaffold_00049	peppy	extracellular-match	45750	45792	.	-	.	ID=PEP332;sequence=ALSDYIAAGVPASK;note="count:10"
DW5_scaffold_00049	peppy	extracellular-match	46386	46434	.	-	.	ID=PEP333;sequence=DSGEVFLTDTWSDIDK;note="count:3"
DW5_scaffold_00050	peppy	extracellular-match	22546	22585	.	+	.	ID=PEP334;sequence=GLNEAITIVSHAR;note="count:3"
DW5_scaffold_00050	peppy	extracellular-match	22630	22678	.	+	.	ID=PEP335;sequence=YFGNAPTGEPIGWYTK;note="count:6"
DW5_scaffold_00051	peppy	extracellular-match	3818	3872	.	+	.	ID=PEP336;sequence=VSGVSGNSITEAFCTAQK;note="count:1"
DW5_scaffold_00051	peppy	extracellular-match	41608	41647	.	+	.	ID=PEP337;sequence=DYWDYFISPDATK;note="count:3"
DW5_scaffold_00051	peppy	extracellular-match	41683	41779	.	+	.	ID=PEP338;sequence=HSYFADYLIMDVATGESVPLDPEQVGDIQYAK;note="count:1"
DW5_scaffold_00051	peppy	extracellular-match	41779	41818	.	+	.	ID=PEP339;sequence=WSPVSSSQVAFVK;note="count:3"
DW5_scaffold_00051	peppy	extracellular-match	41938	41971	.	+	.	ID=PEP340;sequence=YTLWFSPDGTR;note="count:2"
DW5_scaffold_00051	peppy	extracellular-match	42016	42082	.	+	.	ID=PEP341;sequence=IPYYINDDAEYVPVYPNELELR;note="count:4"
DW5_scaffold_00051	peppy	extracellular-match	42325	42367	.	+	.	ID=PEP342;sequence=DGTDGWLENLMQIR;note="count:3"
DW5_scaffold_00051	peppy	extracellular-match	42625	42706	.	+	.	ID=PEP343;sequence=KTPLVDDSVTAFWTGSFSSGGSYYVLR;note="count:1"
DW5_scaffold_00051	peppy	extracellular-match	42991	43048	.	+	.	ID=PEP344;sequence=AYVASDPELEYVTLTVDGR;note="count:7"
DW5_scaffold_00051	peppy	extracellular-match	43078	43117	.	+	.	ID=PEP345;sequence=SLVTSNLGELEAK;note="count:7"
DW5_scaffold_00051	peppy	extracellular-match	43150	43219	.	+	.	ID=PEP346;sequence=NEWIDSEHIGIWGWSYGGYLSSK;note="count:1"
DW5_scaffold_00051	peppy	extracellular-match	43219	43285	.	+	.	ID=PEP347;sequence=VVEVGDPIISYAMITAPVSDWR;note="count:3"
DW5_scaffold_00051	peppy	extracellular-match	44608	44638	.	-	.	ID=PEP348;sequence=YAVSFEGIPR;note="count:3"
DW5_scaffold_00051	peppy	extracellular-match	44782	44854	.	-	.	ID=PEP349;sequence=SDYAAFLENGIPSGGLFTGAEEIK;note="count:2"
DW5_scaffold_00051	peppy	extracellular-match	45082	45139	.	-	.	ID=PEP350;sequence=LGFWGAEEFGLLGSYHYMK;note="count:1"
DW5_scaffold_00051	peppy	extracellular-match	45550	45622	.	-	.	ID=PEP351;sequence=VNNLGCDVADFPADVSGQIALILR;note="count:6"
DW5_scaffold_00051	peppy	extracellular-match	45622	45703	.	-	.	ID=PEP352;sequence=FTAAGAELDAAYMTYGPSGDVTANVVK;note="count:4"
DW5_scaffold_00051	peppy	extracellular-match	45703	45769	.	-	.	ID=PEP353;sequence=ATGYYNVYKQPFTDLFTAATTK;note="count:1"
DW5_scaffold_00051	peppy	extracellular-match	45703	45742	.	-	.	ID=PEP354;sequence=QPFTDLFTAATTK;note="count:1"
DW5_scaffold_00051	peppy	extracellular-match	45742	45769	.	-	.	ID=PEP355;sequence=ATGYYNVYK;note="count:2"
DW5_scaffold_00051	peppy	extracellular-match	45826	45901	.	-	.	ID=PEP356;sequence=QINLEDLLEGSQQLQTFADEAGGNR;note="count:7"
DW5_scaffold_00051	peppy	extracellular-match	45901	45937	.	-	.	ID=PEP357;sequence=ELELVSPDALIK;note="count:7"
DW5_scaffold_00052	peppy	extracellular-match	65358	65388	.	+	.	ID=PEP358;sequence=AAFNSNPNYK;note="count:8"
DW5_scaffold_00052	peppy	extracellular-match	65609	65654	.	+	.	ID=PEP359;sequence=PIIFYYETQLIGNPR;note="count:2"
DW5_scaffold_00052	peppy	extracellular-match	66143	66197	.	+	.	ID=PEP360;sequence=LEVGSVVIIDSEITNCNK;note="count:2"
DW5_scaffold_00052	peppy	extracellular-match	66197	66221	.	+	.	ID=PEP361;sequence=FVDMAWSR;note="count:7"
DW5_scaffold_00052	peppy	extracellular-match	66392	66422	.	+	.	ID=PEP362;sequence=FQGPITPAPR;note="count:2"
DW5_scaffold_00052	peppy	extracellular-match	66461	66512	.	+	.	ID=PEP363;sequence=SKPTYETLTTGNFISAR;note="count:18"
DW5_scaffold_00052	peppy	extracellular-match	66467	66512	.	+	.	ID=PEP364;sequence=PTYETLTTGNFISAR;note="count:1"
DW5_scaffold_00052	peppy	extracellular-match	66539	66596	.	+	.	ID=PEP365;sequence=TDDTQAVQNAINSAVSQGK;note="count:28"
DW5_scaffold_00052	peppy	extracellular-match	66596	66626	.	+	.	ID=PEP366;sequence=VVYFEHGTYK;note="count:6"
DW5_scaffold_00052	peppy	extracellular-match	66626	66662	.	+	.	ID=PEP367;sequence=VTNTIYVPGGAR;note="count:1"
DW5_scaffold_00052	peppy	extracellular-match	66662	66719	.	+	.	ID=PEP368;sequence=MVGETFSVIMGSGSVFGNK;note="count:7"
DW5_scaffold_00052	peppy	extracellular-match	66719	66752	.	+	.	ID=PEP369;sequence=DSPVPIVQVGK;note="count:1"
DW5_scaffold_00052	peppy	extracellular-match	67070	67091	.	+	.	ID=PEP370;sequence=VNIYTGR;note="count:2"
DW5_scaffold_00052	peppy	extracellular-match	67385	67427	.	+	.	ID=PEP371;sequence=NVMIYGGGLYSFFR;note="count:13"
DW5_scaffold_00052	peppy	extracellular-match	67427	67475	.	+	.	ID=PEP372;sequence=NIDVSCSSPDAPGGNR;note="count:15"
DW5_scaffold_00053	peppy	extracellular-match	14492	14528	.	+	.	ID=PEP373;sequence=TYTEEAFPAVVK;note="count:1"
DW5_scaffold_00053	peppy	extracellular-match	14528	14570	.	+	.	ID=PEP374;sequence=AWIDLTLNSAQDPK;note="count:1"
DW5_scaffold_00053	peppy	extracellular-match	15194	15242	.	+	.	ID=PEP375;sequence=YDPTEVFQTLQPGYFK;note="count:1"
DW5_scaffold_00053	peppy	extracellular-match	78533	78620	.	+	.	ID=PEP376;sequence=ANRPSALNAPTASGPGPQVDIVGEGGSQK;note="count:1"
DW5_scaffold_00053	peppy	extracellular-match	78632	78692	.	+	.	ID=PEP377;sequence=LPSGESVEVLLFGATVTSWK;note="count:2"
DW5_scaffold_00053	peppy	extracellular-match	78707	78752	.	+	.	ID=PEP378;sequence=TENLWLSEAADLTGK;note="count:4"
DW5_scaffold_00053	peppy	extracellular-match	78935	78974	.	+	.	ID=PEP379;sequence=STAEDALDSDSVK;note="count:2"
DW5_scaffold_00053	peppy	extracellular-match	79172	79214	.	+	.	ID=PEP380;sequence=VAITGLSGTEYIDK;note="count:2"
DW5_scaffold_00053	peppy	extracellular-match	79364	79397	.	+	.	ID=PEP381;sequence=DTVTWNPWIEK;note="count:3"
DW5_scaffold_00053	peppy	extracellular-match	88339	88396	.	-	.	ID=PEP382;sequence=SQNTDQLPSSVAMAGTNMR;note="count:1"
DW5_scaffold_00054	peppy	extracellular-match	37123	37177	.	-	.	ID=PEP383;sequence=SFTDLTGSTEQIGYMTYK;note="count:1"
DW5_scaffold_00056	peppy	extracellular-match	50229	50298	.	-	.	ID=PEP384;sequence=NLAWALGADEPENESCVPVTVTR;note="count:2"
DW5_scaffold_00056	peppy	extracellular-match	50298	50340	.	-	.	ID=PEP385;sequence=WYACETYYGSYNYK;note="count:1"
DW5_scaffold_00057	peppy	extracellular-match	14873	14903	.	-	.	ID=PEP386;sequence=LYIVATDRTR;note="count:1"
DW5_scaffold_00057	peppy	extracellular-match	15859	15892	.	-	.	ID=PEP387;sequence=TDEELYTALIK;note="count:2"
DW5_scaffold_00057	peppy	extracellular-match	16222	16252	.	-	.	ID=PEP388;sequence=STDYLPNIYK;note="count:1"
DW5_scaffold_00057	peppy	extracellular-match	16885	16915	.	-	.	ID=PEP389;sequence=DITSYFAAWK;note="count:1"
DW5_scaffold_00057	peppy	extracellular-match	17116	17161	.	-	.	ID=PEP390;sequence=VLGGGSVVNGMIYDR;note="count:1"
DW5_scaffold_00059	peppy	extracellular-match	22529	22589	.	+	.	ID=PEP391;sequence=LNTCVFDADVDLQGVTPAVR;note="count:9"
DW5_scaffold_00059	peppy	extracellular-match	22640	22694	.	+	.	ID=PEP392;sequence=CKVYPDDPQWPSDEAWSK;note="count:2"
DW5_scaffold_00059	peppy	extracellular-match	22646	22694	.	+	.	ID=PEP393;sequence=VYPDDPQWPSDEAWSK;note="count:11"
DW5_scaffold_00059	peppy	extracellular-match	22694	22718	.	+	.	ID=PEP394;sequence=LNELTGDR;note="count:2"
DW5_scaffold_00059	peppy	extracellular-match	22718	22784	.	+	.	ID=PEP395;sequence=VLNAPTPLAAVCYPGADYDGAK;note="count:19"
DW5_scaffold_00059	peppy	extracellular-match	22784	22817	.	+	.	ID=PEP396;sequence=CSEYTLAAWQR;note="count:6"
DW5_scaffold_00059	peppy	extracellular-match	22961	22991	.	+	.	ID=PEP397;sequence=HVQLAVNFAR;note="count:5"
DW5_scaffold_00059	peppy	extracellular-match	23045	23090	.	+	.	ID=PEP398;sequence=SGGKDALSIWTHNMK;note="count:1"
DW5_scaffold_00059	peppy	extracellular-match	23057	23090	.	+	.	ID=PEP399;sequence=DALSIWTHNMK;note="count:7"
DW5_scaffold_00059	peppy	extracellular-match	23090	23126	.	+	.	ID=PEP400;sequence=DIEYIENYVDEK;note="count:4"
DW5_scaffold_00059	peppy	extracellular-match	23153	23189	.	+	.	ID=PEP401;sequence=NGVGVQAFEIYK;note="count:7"
DW5_scaffold_00059	peppy	extracellular-match	23402	23450	.	+	.	ID=PEP402;sequence=GGGGSTFGVVTSVTVK;note="count:12"
DW5_scaffold_00059	peppy	extracellular-match	23450	23483	.	+	.	ID=PEP403;sequence=AHPDLEVTTSR;note="count:4"
DW5_scaffold_00059	peppy	extracellular-match	23483	23537	.	+	.	ID=PEP404;sequence=FGFSSVDTGNETFWAAMR;note="count:5"
DW5_scaffold_00059	peppy	extracellular-match	23537	23606	.	+	.	ID=PEP405;sequence=AYVDSWIDNADAGTYTYWTLIPK;note="count:7"
DW5_scaffold_00059	peppy	extracellular-match	23654	23699	.	+	.	ID=PEP406;sequence=SEAEATALLQPFLTK;note="count:14"
DW5_scaffold_00059	peppy	extracellular-match	23720	23768	.	+	.	ID=PEP407;sequence=FDPNITHFDNFYDAWK;note="count:1"
DW5_scaffold_00059	peppy	extracellular-match	23768	23798	.	+	.	ID=PEP408;sequence=ASFPLELVQK;note="count:5"
DW5_scaffold_00059	peppy	extracellular-match	23858	23885	.	+	.	ID=PEP409;sequence=RQEVYEHIR;note="count:2"
DW5_scaffold_00059	peppy	extracellular-match	23906	23936	.	+	.	ID=PEP410;sequence=VQVHFNMQAK;note="count:3"
DW5_scaffold_00059	peppy	extracellular-match	23936	23978	.	+	.	ID=PEP411;sequence=DPFNTDNAVNSHWR;note="count:3"
DW5_scaffold_00059	peppy	extracellular-match	23978	24011	.	+	.	ID=PEP412;sequence=PMISLSMQSVR;note="count:2"
DW5_scaffold_00059	peppy	extracellular-match	24053	24089	.	+	.	ID=PEP413;sequence=RDFQAGDMQAWR;note="count:6"
DW5_scaffold_00059	peppy	extracellular-match	24056	24089	.	+	.	ID=PEP414;sequence=DFQAGDMQAWR;note="count:8"
DW5_scaffold_00059	peppy	extracellular-match	24089	24173	.	+	.	ID=PEP415;sequence=DISPGAGSYLAEADRLEPNFGDAFYGTK;note="count:1"
DW5_scaffold_00059	peppy	extracellular-match	24089	24134	.	+	.	ID=PEP416;sequence=DISPGAGSYLAEADR;note="count:4"
DW5_scaffold_00059	peppy	extracellular-match	24197	24254	.	+	.	ID=PEP417;sequence=AKLDPYDVFFASTGVGSER;note="count:12"
DW5_scaffold_00059	peppy	extracellular-match	24203	24254	.	+	.	ID=PEP418;sequence=LDPYDVFFASTGVGSER;note="count:15"
DW5_scaffold_00059	peppy	extracellular-match	24254	24299	.	+	.	ID=PEP419;sequence=WKVESVDGMPNENGK;note="count:4"
DW5_scaffold_00059	peppy	extracellular-match	24260	24299	.	+	.	ID=PEP420;sequence=VESVDGMPNENGK;note="count:3"
DW5_scaffold_00060	peppy	extracellular-match	13105	13138	.	+	.	ID=PEP421;sequence=MGLPALEIDLK;note="count:3"
DW5_scaffold_00061	peppy	extracellular-match	1388	1427	.	-	.	ID=PEP422;sequence=APFDSSSFQISPK;note="count:1"
DW5_scaffold_00063	peppy	extracellular-match	82527	82560	.	-	.	ID=PEP423;sequence=DCIPFSGLAVK;note="count:8"
DW5_scaffold_00063	peppy	extracellular-match	82560	82650	.	-	.	ID=PEP424;sequence=DQLNFQACPNAVGGGYAVWLGGNFDPAGQK;note="count:1"
DW5_scaffold_00063	peppy	extracellular-match	82560	82689	.	-	.	ID=PEP425;sequence=DSILTYTTNDIFKDQLNFQACPNAVGGGYAVWLGGNFDPAGQK;note="count:1"
DW5_scaffold_00063	peppy	extracellular-match	82650	82722	.	-	.	ID=PEP426;sequence=YAQYDGWSITKDSILTYTTNDIFK;note="count:1"
DW5_scaffold_00063	peppy	extracellular-match	82650	82689	.	-	.	ID=PEP427;sequence=DSILTYTTNDIFK;note="count:26"
DW5_scaffold_00063	peppy	extracellular-match	82689	82722	.	-	.	ID=PEP428;sequence=YAQYDGWSITK;note="count:81"
DW5_scaffold_00063	peppy	extracellular-match	82722	82779	.	-	.	ID=PEP429;sequence=SGMAQGAIGFTTGAQPGPK;note="count:52"
DW5_scaffold_00063	peppy	extracellular-match	82914	82962	.	-	.	ID=PEP430;sequence=TGTPIQFGNMQAANSR;note="count:52"
DW5_scaffold_00063	peppy	extracellular-match	82962	83001	.	-	.	ID=PEP431;sequence=ISPGDTFHVMSLR;note="count:8"
DW5_scaffold_00064	peppy	extracellular-match	364	394	.	-	.	ID=PEP432;sequence=LYYGDYVYGK;note="count:1"
DW5_scaffold_00064	peppy	extracellular-match	553	583	.	-	.	ID=PEP433;sequence=DLDFAAYNDR;note="count:4"
DW5_scaffold_00064	peppy	extracellular-match	781	823	.	-	.	ID=PEP434;sequence=SMGWYDYTVLVSGK;note="count:1"
DW5_scaffold_00064	peppy	extracellular-match	1108	1141	.	-	.	ID=PEP435;sequence=GAADSFGIVTK;note="count:5"
DW5_scaffold_00064	peppy	extracellular-match	1141	1183	.	-	.	ID=PEP436;sequence=TAQTTNPEIWYAIR;note="count:7"
DW5_scaffold_00064	peppy	extracellular-match	1333	1372	.	-	.	ID=PEP437;sequence=LGNLADGIYTQGK;note="count:6"
DW5_scaffold_00064	peppy	extracellular-match	1372	1408	.	-	.	ID=PEP438;sequence=STGIAAVGGGVR;note="count:7"
DW5_scaffold_00064	peppy	extracellular-match	1930	1981	.	-	.	ID=PEP439;sequence=AVSTDGSCGGSQGLTCK;note="count:7"
DW5_scaffold_00064	peppy	extracellular-match	47928	47949	.	-	.	ID=PEP440;sequence=ILSITHR;note="count:1"
DW5_scaffold_00065	peppy	extracellular-match	46242	46296	.	-	.	ID=PEP441;sequence=VWNSEYGDGVASGADMAK;note="count:2"
DW5_scaffold_00065	peppy	extracellular-match	46476	46512	.	-	.	ID=PEP442;sequence=IIGYLDAELTSR;note="count:3"
DW5_scaffold_00065	peppy	extracellular-match	48247	48328	.	-	.	ID=PEP443;sequence=TEGYQSPFFNDKFSATGLYNEADGSWK;note="count:2"
DW5_scaffold_00065	peppy	extracellular-match	48247	48292	.	-	.	ID=PEP444;sequence=FSATGLYNEADGSWK;note="count:6"
DW5_scaffold_00065	peppy	extracellular-match	48334	48394	.	-	.	ID=PEP445;sequence=SGESVTGGTSLSSGDIWLDR;note="count:3"
DW5_scaffold_00065	peppy	extracellular-match	48487	48532	.	-	.	ID=PEP446;sequence=SLGDGTVFVDYSSVK;note="count:7"
DW5_scaffold_00065	peppy	extracellular-match	48565	48604	.	-	.	ID=PEP447;sequence=QGLALISYPVNIK;note="count:5"
DW5_scaffold_00065	peppy	extracellular-match	48739	48784	.	-	.	ID=PEP448;sequence=DNYAGQFFYGIPSDK;note="count:3"
DW5_scaffold_00065	peppy	extracellular-match	49030	49060	.	-	.	ID=PEP449;sequence=IGIFTSPNLK;note="count:2"
DW5_scaffold_00065	peppy	extracellular-match	49060	49123	.	-	.	ID=PEP450;sequence=VIWYAPTESWVMVVAYPIDFK;note="count:4"
DW5_scaffold_00065	peppy	extracellular-match	77752	77800	.	-	.	ID=PEP451;sequence=TVEYAYNDFTIALLAR;note="count:4"
DW5_scaffold_00065	peppy	extracellular-match	77812	77872	.	-	.	ID=PEP452;sequence=SLGYIPTDNLDVEGVGTETR;note="count:5"
DW5_scaffold_00065	peppy	extracellular-match	78038	78095	.	-	.	ID=PEP453;sequence=GFTQGGSNADIVITDAYLK;note="count:1"
DW5_scaffold_00065	peppy	extracellular-match	78215	78266	.	-	.	ID=PEP454;sequence=SDEPYYDSFYCIWDSFR;note="count:1"
DW5_scaffold_00065	peppy	extracellular-match	78266	78314	.	-	.	ID=PEP455;sequence=SMISPQDYTDENPFWK;note="count:3"
DW5_scaffold_00065	peppy	extracellular-match	78338	78389	.	-	.	ID=PEP456;sequence=LDVITVQDGGIDEVFLK;note="count:2"
DW5_scaffold_00065	peppy	extracellular-match	78338	78395	.	-	.	ID=PEP457;sequence=AKLDVITVQDGGIDEVFLK;note="count:3"
DW5_scaffold_00065	peppy	extracellular-match	78395	78434	.	-	.	ID=PEP458;sequence=FDEVVAAAESVWR;note="count:4"
DW5_scaffold_00065	peppy	extracellular-match	78911	78950	.	-	.	ID=PEP459;sequence=PGYFDITLVNNIR;note="count:3"
DW5_scaffold_00067	peppy	extracellular-match	41168	41216	.	-	.	ID=PEP460;sequence=YDPQGMFQTQVPGGFK;note="count:14"
DW5_scaffold_00067	peppy	extracellular-match	41168	41219	.	-	.	ID=PEP461;sequence=KYDPQGMFQTQVPGGFK;note="count:20"
DW5_scaffold_00067	peppy	extracellular-match	41237	41303	.	-	.	ID=PEP462;sequence=YLNFAESFQDPLGGYGEVELER;note="count:24"
DW5_scaffold_00067	peppy	extracellular-match	41309	41351	.	-	.	ID=PEP463;sequence=AVEDVAKGEGVLHR;note="count:2"
DW5_scaffold_00067	peppy	extracellular-match	41375	41438	.	-	.	ID=PEP464;sequence=NVVFLQLVFTFEAAAADEGFR;note="count:2"
DW5_scaffold_00067	peppy	extracellular-match	41438	41492	.	-	.	ID=PEP465;sequence=NGSAPNSMGFSPEETPEK;note="count:3"
DW5_scaffold_00067	peppy	extracellular-match	41492	41537	.	-	.	ID=PEP466;sequence=PVAELTFQSLPASPR;note="count:15"
DW5_scaffold_00067	peppy	extracellular-match	41537	41579	.	-	.	ID=PEP467;sequence=TLVLEISEQYAYAK;note="count:13"
DW5_scaffold_00067	peppy	extracellular-match	41684	41735	.	-	.	ID=PEP468;sequence=PQITNGMVEAPISEHTR;note="count:1"
DW5_scaffold_00067	peppy	extracellular-match	41684	41753	.	-	.	ID=PEP469;sequence=GIVEVRPQITNGMVEAPISEHTR;note="count:4"
DW5_scaffold_00067	peppy	extracellular-match	41834	41879	.	-	.	ID=PEP470;sequence=LGDYDPYVAGWVTIR;note="count:24"
DW5_scaffold_00067	peppy	extracellular-match	41879	41936	.	-	.	ID=PEP471;sequence=IVYAPNATISLLQAFTNFK;note="count:1"
DW5_scaffold_00067	peppy	extracellular-match	41936	41969	.	-	.	ID=PEP472;sequence=AYPAGPLWGGR;note="count:4"
DW5_scaffold_00067	peppy	extracellular-match	41981	42014	.	-	.	ID=PEP473;sequence=GGQNNFGIVTR;note="count:4"
DW5_scaffold_00067	peppy	extracellular-match	42261	42312	.	-	.	ID=PEP474;sequence=VGAGALWQNVYDEAEKR;note="count:2"
DW5_scaffold_00067	peppy	extracellular-match	42264	42312	.	-	.	ID=PEP475;sequence=VGAGALWQNVYDEAEK;note="count:24"
DW5_scaffold_00067	peppy	extracellular-match	42453	42498	.	-	.	ID=PEP476;sequence=PSSAQDVATAVTVLK;note="count:12"
DW5_scaffold_00068	peppy	extracellular-match	24661	24703	.	+	.	ID=PEP477;sequence=YDIEESLIPFLDNR;note="count:4"
DW5_scaffold_00068	peppy	extracellular-match	24985	25069	.	+	.	ID=PEP478;sequence=GQVELYNALMENGIDVYVISASHEELVR;note="count:1"
DW5_scaffold_00068	peppy	extracellular-match	25090	25144	.	+	.	ID=PEP479;sequence=YGYNVPPQNVIGVTTMLK;note="count:1"
DW5_scaffold_00068	peppy	extracellular-match	25273	25309	.	+	.	ID=PEP480;sequence=WAAILTYISEWK;note="count:4"
DW5_scaffold_00068	peppy	extracellular-match	25309	25384	.	+	.	ID=PEP481;sequence=RPILVGGDTPGSDTYMQFHGVDVGK;note="count:2"
DW5_scaffold_00068	peppy	extracellular-match	25411	25441	.	+	.	ID=PEP482;sequence=TAAVYEKLEK;note="count:1"
DW5_scaffold_00068	peppy	extracellular-match	25501	25537	.	+	.	ID=PEP483;sequence=NWVVVKPEEIL.;note="count:3"
DW5_scaffold_00069	peppy	extracellular-match	5156	5201	.	+	.	ID=PEP484;sequence=LSAILQYASPNFDGR;note="count:1"
DW5_scaffold_00069	peppy	extracellular-match	5477	5534	.	+	.	ID=PEP485;sequence=AGDWAYFITGDAEVVTPSK;note="count:1"
DW5_scaffold_00070	peppy	extracellular-match	81412	81457	.	-	.	ID=PEP486;sequence=LVVEDIYWIGGFGDR;note="count:1"
DW5_scaffold_00071	peppy	extracellular-match	51794	51824	.	-	.	ID=PEP487;sequence=VVCPAEITAK;note="count:1"
DW5_scaffold_00071	peppy	extracellular-match	51982	52033	.	-	.	ID=PEP488;sequence=QYGVDQSVFGQNMEGIR;note="count:1"
DW5_scaffold_00071	peppy	extracellular-match	52145	52199	.	-	.	ID=PEP489;sequence=SMIVQASNTAYDVTATNR;note="count:3"
DW5_scaffold_00071	peppy	extracellular-match	74932	74980	.	-	.	ID=PEP490;sequence=IAGEAGGENIQLDPVR;note="count:2"
DW5_scaffold_00071	peppy	extracellular-match	74980	75016	.	-	.	ID=PEP491;sequence=ATLDGADFTSWK;note="count:2"
DW5_scaffold_00071	peppy	extracellular-match	75845	75881	.	-	.	ID=PEP492;sequence=AEAGGVTTNIER;note="count:1"
DW5_scaffold_00071	peppy	extracellular-match	76235	76292	.	-	.	ID=PEP493;sequence=LGSSSSYTTNPAVTASELR;note="count:3"
DW5_scaffold_00071	peppy	extracellular-match	76895	76925	.	-	.	ID=PEP494;sequence=YMQALEDSAR;note="count:1"
DW5_scaffold_00071	peppy	extracellular-match	77054	77087	.	-	.	ID=PEP495;sequence=YLQALDPYFSK;note="count:1"
DW5_scaffold_00071	peppy	extracellular-match	77388	77427	.	-	.	ID=PEP496;sequence=IPVYEVWEDLLEK;note="count:1"
DW5_scaffold_00072	peppy	extracellular-match	4973	5012	.	+	.	ID=PEP497;sequence=TLEADSVVLLENK;note="count:1"
DW5_scaffold_00072	peppy	extracellular-match	67695	67764	.	+	.	ID=PEP498;sequence=VTADLSLASTACNVYGDDLADLK;note="count:1"
DW5_scaffold_00072	peppy	extracellular-match	67882	67915	.	+	.	ID=PEP499;sequence=VFQIQESVWPR;note="count:1"
DW5_scaffold_00072	peppy	extracellular-match	69567	69606	.	+	.	ID=PEP500;sequence=WLGDNVSEWAQYR;note="count:1"
DW5_scaffold_00072	peppy	extracellular-match	69714	69750	.	+	.	ID=PEP501;sequence=WATLGAFYPFMR;note="count:1"
DW5_scaffold_00072	peppy	extracellular-match	75397	75433	.	+	.	ID=PEP502;sequence=DIGPQTCALSYR;note="count:1"
DW5_scaffold_00072	peppy	extracellular-match	75520	75538	.	+	.	ID=PEP503;sequence=VFQLWR;note="count:1"
DW5_scaffold_00073	peppy	extracellular-match	275	308	.	-	.	ID=PEP504;sequence=VVLDGGNVEEK;note="count:1"
DW5_scaffold_00073	peppy	extracellular-match	341	443	.	-	.	ID=PEP505;sequence=LNLVDKEGEDAVPVVWSENYITLWPGESMDVGVR;note="count:1"
DW5_scaffold_00073	peppy	extracellular-match	491	530	.	-	.	ID=PEP506;sequence=VSPADVHVTFDGK;note="count:2"
DW5_scaffold_00073	peppy	extracellular-match	725	752	.	-	.	ID=PEP507;sequence=MFEVGGLGK;note="count:3"
DW5_scaffold_00073	peppy	extracellular-match	899	935	.	-	.	ID=PEP508;sequence=DLQTLVYDYQAK;note="count:3"
DW5_scaffold_00073	peppy	extracellular-match	1070	1097	.	-	.	ID=PEP509;sequence=SQFEAYLSR;note="count:4"
DW5_scaffold_00073	peppy	extracellular-match	1097	1127	.	-	.	ID=PEP510;sequence=AQMMDYEATR;note="count:3"
DW5_scaffold_00073	peppy	extracellular-match	1241	1277	.	-	.	ID=PEP511;sequence=DDISDLWQAPDK;note="count:10"
DW5_scaffold_00073	peppy	extracellular-match	1241	1289	.	-	.	ID=PEP512;sequence=FLSKDDISDLWQAPDK;note="count:2"
DW5_scaffold_00073	peppy	extracellular-match	1289	1364	.	-	.	ID=PEP513;sequence=LGSAAGFGSELGAGVGTPELGSLTR;note="count:9"
DW5_scaffold_00073	peppy	extracellular-match	1421	1457	.	-	.	ID=PEP514;sequence=GSPDALGSGGMR;note="count:5"
DW5_scaffold_00073	peppy	extracellular-match	1460	1502	.	-	.	ID=PEP515;sequence=SKNWETPIIASASK;note="count:1"
DW5_scaffold_00073	peppy	extracellular-match	1460	1496	.	-	.	ID=PEP516;sequence=NWETPIIASASK;note="count:2"
DW5_scaffold_00073	peppy	extracellular-match	1502	1532	.	-	.	ID=PEP517;sequence=ATEIYLSALK;note="count:4"
DW5_scaffold_00073	peppy	extracellular-match	1784	1829	.	-	.	ID=PEP518;sequence=AQFEYVLAMGLNTVR;note="count:3"
DW5_scaffold_00073	peppy	extracellular-match	1850	1895	.	-	.	ID=PEP519;sequence=FQVLGAGYTSDMFLR;note="count:2"
DW5_scaffold_00073	peppy	extracellular-match	2069	2108	.	-	.	ID=PEP520;sequence=ETASLPVEINNPK;note="count:3"
DW5_scaffold_00073	peppy	extracellular-match	2222	2264	.	-	.	ID=PEP521;sequence=AALDGNIDIFLDVK;note="count:4"
DW5_scaffold_00073	peppy	extracellular-match	2276	2306	.	-	.	ID=PEP522;sequence=TGQVSISSPR;note="count:3"
DW5_scaffold_00073	peppy	extracellular-match	2453	2519	.	-	.	ID=PEP523;sequence=LVADKNTQAGAYTGLEYDITEK;note="count:2"
DW5_scaffold_00073	peppy	extracellular-match	2453	2504	.	-	.	ID=PEP524;sequence=NTQAGAYTGLEYDITEK;note="count:6"
DW5_scaffold_00073	peppy	extracellular-match	2564	2597	.	-	.	ID=PEP525;sequence=EDTANHYYTLK;note="count:1"
DW5_scaffold_00074	peppy	extracellular-match	38779	38872	.	-	.	ID=PEP526;sequence=LTCAGSTFGNCCSQYSYCGTGAAYCGTGCQK;note="count:2"
DW5_scaffold_00074	peppy	extracellular-match	39208	39259	.	-	.	ID=PEP527;sequence=AVTVGDCLGDPAANWYR;note="count:20"
DW5_scaffold_00074	peppy	extracellular-match	39610	39679	.	-	.	ID=PEP528;sequence=MDAAGHQLASHTWTHLDLSAISK;note="count:2"
DW5_scaffold_00074	peppy	extracellular-match	39679	39724	.	-	.	ID=PEP529;sequence=GQIDITPEFVTVLKR;note="count:1"
DW5_scaffold_00074	peppy	extracellular-match	39682	39724	.	-	.	ID=PEP530;sequence=GQIDITPEFVTVLK;note="count:15"
DW5_scaffold_00074	peppy	extracellular-match	39682	39760	.	-	.	ID=PEP531;sequence=ATFFITGNNINKGQIDITPEFVTVLK;note="count:2"
DW5_scaffold_00074	peppy	extracellular-match	39724	39760	.	-	.	ID=PEP532;sequence=ATFFITGNNINK;note="count:9"
DW5_scaffold_00074	peppy	extracellular-match	39760	39808	.	-	.	ID=PEP533;sequence=QFTNHILDVMDSYNAK;note="count:6"
DW5_scaffold_00074	peppy	extracellular-match	39808	39898	.	-	.	ID=PEP534;sequence=LGNVEYGGNGIYSCSTPGTVAITYDDGPQK;note="count:2"
DW5_scaffold_00074	peppy	extracellular-match	46326	46368	.	-	.	ID=PEP535;sequence=SGAGLVGVTTGQGR;note="count:2"
DW5_scaffold_00074	peppy	extracellular-match	46551	46584	.	-	.	ID=PEP536;sequence=EGASLALVGSR;note="count:1"
DW5_scaffold_00074	peppy	extracellular-match	46629	46680	.	-	.	ID=PEP537;sequence=DTTSHELLNDAYAFDVK;note="count:1"
DW5_scaffold_00075	peppy	extracellular-match	5401	5449	.	-	.	ID=PEP538;sequence=EICEEFEGTTPGNEPK;note="count:1"
DW5_scaffold_00075	peppy	extracellular-match	5925	5985	.	-	.	ID=PEP539;sequence=GVSCTGQAEGGDSDAVFILK;note="count:2"
DW5_scaffold_00075	peppy	extracellular-match	11563	11623	.	-	.	ID=PEP540;sequence=DGCDAWDGYWAEGSGPNPSR;note="count:2"
DW5_scaffold_00075	peppy	extracellular-match	11623	11653	.	-	.	ID=PEP541;sequence=GTLGDTSILK;note="count:3"
DW5_scaffold_00075	peppy	extracellular-match	12060	12135	.	-	.	ID=PEP542;sequence=WTIDGNPFVIDWNNPSLETVLGGSK;note="count:4"
DW5_scaffold_00075	peppy	extracellular-match	12276	12351	.	-	.	ID=PEP543;sequence=VLGAILHYDGAPTTGNPTSTGVTMR;note="count:9"
DW5_scaffold_00075	peppy	extracellular-match	12351	12402	.	-	.	ID=PEP544;sequence=VSVGTACGSNAMTTSGK;note="count:7"
DW5_scaffold_00075	peppy	extracellular-match	12453	12495	.	-	.	ID=PEP545;sequence=SFVTNQLTLQIGQR;note="count:10"
DW5_scaffold_00075	peppy	extracellular-match	12699	12741	.	-	.	ID=PEP546;sequence=PAFLLNELAQHSLR;note="count:5"
DW5_scaffold_00075	peppy	extracellular-match	13026	13056	.	-	.	ID=PEP547;sequence=WGDTIIVNVK;note="count:1"
DW5_scaffold_00075	peppy	extracellular-match	13026	13062	.	-	.	ID=PEP548;sequence=AKWGDTIIVNVK;note="count:2"
DW5_scaffold_00075	peppy	extracellular-match	13062	13107	.	-	.	ID=PEP549;sequence=QMMLINNQYPGPLVR;note="count:14"
DW5_scaffold_00075	peppy	extracellular-match	13243	13291	.	-	.	ID=PEP550;sequence=SCWSNGYSIATDFDAK;note="count:4"
DW5_scaffold_00075	peppy	extracellular-match	16004	16031	.	+	.	ID=PEP551;sequence=DGQPFAWQR;note="count:4"
DW5_scaffold_00075	peppy	extracellular-match	70399	70435	.	+	.	ID=PEP552;sequence=CYSDNACWPTNK;note="count:1"
DW5_scaffold_00075	peppy	extracellular-match	70747	70771	.	+	.	ID=PEP553;sequence=YVIVATTK;note="count:1"
DW5_scaffold_00075	peppy	extracellular-match	70981	71044	.	+	.	ID=PEP554;sequence=YTGPGDWTGSAAIVGAGVQGR;note="count:12"
DW5_scaffold_00075	peppy	extracellular-match	71657	71717	.	+	.	ID=PEP555;sequence=AFPTFFEMYIDLFEDEPANR;note="count:4"
DW5_scaffold_00075	peppy	extracellular-match	71981	72005	.	+	.	ID=PEP556;sequence=FNTNVVGK;note="count:4"
DW5_scaffold_00075	peppy	extracellular-match	72128	72206	.	+	.	ID=PEP557;sequence=WDPNGVFFTETTPGTENWSVLDYGTK;note="count:1"
DW5_scaffold_00076	peppy	extracellular-match	20740	20764	.	+	.	ID=PEP558;sequence=TLPPASPR;note="count:1"
DW5_scaffold_00077	peppy	extracellular-match	65042	65075	.	-	.	ID=PEP559;sequence=FWNVDMNAFPK;note="count:8"
DW5_scaffold_00077	peppy	extracellular-match	65105	65141	.	-	.	ID=PEP560;sequence=TDSTGFSLWAEK;note="count:4"
DW5_scaffold_00077	peppy	extracellular-match	65321	65369	.	-	.	ID=PEP561;sequence=TVVYYNPENYTINVDR;note="count:2"
DW5_scaffold_00077	peppy	extracellular-match	65684	65771	.	-	.	ID=PEP562;sequence=RVQWGWANEENNNFAITQSGYQGAMAIPR;note="count:1"
DW5_scaffold_00077	peppy	extracellular-match	65684	65768	.	-	.	ID=PEP563;sequence=VQWGWANEENNNFAITQSGYQGAMAIPR;note="count:1"
DW5_scaffold_00077	peppy	extracellular-match	65873	65912	.	-	.	ID=PEP564;sequence=AQWGLWNEGQVTR;note="count:7"
DW5_scaffold_00077	peppy	extracellular-match	66245	66296	.	-	.	ID=PEP565;sequence=DPFVEPWPEMDAILGQK;note="count:2"
DW5_scaffold_00078	peppy	extracellular-match	19213	19261	.	-	.	ID=PEP566;sequence=NYISSTPDPSDTMPQR;note="count:1"
DW5_scaffold_00078	peppy	extracellular-match	36433	36481	.	-	.	ID=PEP567;sequence=LQQPASALQQPTPDMK;note="count:2"
DW5_scaffold_00078	peppy	extracellular-match	42696	42744	.	-	.	ID=PEP568;sequence=SGDEVDQLGFIYSKV.;note="count:5"
DW5_scaffold_00078	peppy	extracellular-match	42702	42744	.	-	.	ID=PEP569;sequence=SGDEVDQLGFIYSK;note="count:2"
DW5_scaffold_00078	peppy	extracellular-match	42744	42768	.	-	.	ID=PEP570;sequence=GIVGFLGR;note="count:1"
DW5_scaffold_00078	peppy	extracellular-match	42972	43011	.	-	.	ID=PEP571;sequence=VDNIAITLASGQK;note="count:2"
DW5_scaffold_00078	peppy	extracellular-match	43230	43260	.	-	.	ID=PEP572;sequence=GSPAVSLEAK;note="count:1"
DW5_scaffold_00078	peppy	extracellular-match	43272	43335	.	-	.	ID=PEP573;sequence=GADALLCSNPATTNTCEIVDK;note="count:1"
DW5_scaffold_00078	peppy	extracellular-match	43356	43380	.	-	.	ID=PEP574;sequence=DTWLQLVR;note="count:1"
DW5_scaffold_00078	peppy	extracellular-match	43434	43485	.	-	.	ID=PEP575;sequence=ANSIGNAVIVFGDSNSR;note="count:3"
DW5_scaffold_00079	peppy	extracellular-match	9518	9602	.	-	.	ID=PEP576;sequence=NVLPAGPYLLFVVVDGVPAIGQFVHVS.;note="count:1"
DW5_scaffold_00079	peppy	extracellular-match	9743	9767	.	-	.	ID=PEP577;sequence=FNVPANSK;note="count:1"
DW5_scaffold_00079	peppy	extracellular-match	9767	9794	.	-	.	ID=PEP578;sequence=ANSSTFTIK;note="count:1"
DW5_scaffold_00079	peppy	extracellular-match	9803	9830	.	-	.	ID=PEP579;sequence=PSNVVISSK;note="count:1"
DW5_scaffold_00079	peppy	extracellular-match	9830	9875	.	-	.	ID=PEP580;sequence=NEIYTPPYLQGNPTR;note="count:2"
DW5_scaffold_00079	peppy	extracellular-match	9875	9902	.	-	.	ID=PEP581;sequence=QNPFPTEFR;note="count:2"
DW5_scaffold_00079	peppy	extracellular-match	9902	9995	.	-	.	ID=PEP582;sequence=LYHSVSLLLPDGTLLISGSNPVEQPVLTASK;note="count:4"
DW5_scaffold_00079	peppy	extracellular-match	10172	10223	.	-	.	ID=PEP583;sequence=PLDTNPSWEMDAMPEGR;note="count:6"
DW5_scaffold_00079	peppy	extracellular-match	10172	10229	.	-	.	ID=PEP584;sequence=IRPLDTNPSWEMDAMPEGR;note="count:8"
DW5_scaffold_00079	peppy	extracellular-match	10229	10316	.	-	.	ID=PEP585;sequence=ANNYNPDIIICGGGPYQDITAPGDPSCGR;note="count:2"
DW5_scaffold_00079	peppy	extracellular-match	10316	10361	.	-	.	ID=PEP586;sequence=TYPNTGGSVMMPLTK;note="count:13"
DW5_scaffold_00079	peppy	extracellular-match	10361	10391	.	-	.	ID=PEP587;sequence=TLPDLPGAYR;note="count:1"
DW5_scaffold_00079	peppy	extracellular-match	10391	10433	.	-	.	ID=PEP588;sequence=SAEIFKVETGSVVR;note="count:13"
DW5_scaffold_00079	peppy	extracellular-match	10505	10532	.	-	.	ID=PEP589;sequence=SVNMEILSK;note="count:3"
DW5_scaffold_00079	peppy	extracellular-match	10538	10613	.	-	.	ID=PEP590;sequence=NGLDPTKPENNNPTYEILNADGTPR;note="count:3"
DW5_scaffold_00079	peppy	extracellular-match	10673	10742	.	-	.	ID=PEP591;sequence=SSSDASLDGQAWSEPGQQLNTPR;note="count:19"
DW5_scaffold_00079	peppy	extracellular-match	10673	10745	.	-	.	ID=PEP592;sequence=RSSSDASLDGQAWSEPGQQLNTPR;note="count:2"
DW5_scaffold_00079	peppy	extracellular-match	10763	10829	.	-	.	ID=PEP593;sequence=FVSLGGNAPLDFIDPTVGDGFR;note="count:29"
DW5_scaffold_00079	peppy	extracellular-match	10829	10874	.	-	.	ID=PEP594;sequence=TNAFCSGGIFLADGR;note="count:5"
DW5_scaffold_00079	peppy	extracellular-match	10895	10949	.	-	.	ID=PEP595;sequence=LGNGQFAYSSEWDPATGK;note="count:21"
DW5_scaffold_00079	peppy	extracellular-match	11042	11063	.	-	.	ID=PEP596;sequence=PGSIQIK;note="count:1"
DW5_scaffold_00079	peppy	extracellular-match	21300	21321	.	-	.	ID=PEP597;sequence=ILNAITK;note="count:1"
DW5_scaffold_00084	peppy	extracellular-match	40645	40681	.	-	.	ID=PEP598;sequence=VFNYYYPETSDR;note="count:1"
DW5_scaffold_00084	peppy	extracellular-match	55043	55082	.	+	.	ID=PEP599;sequence=PTISSPVWWSDEK;note="count:1"
DW5_scaffold_00084	peppy	extracellular-match	55082	55130	.	+	.	ID=PEP600;sequence=GPGSCILLMVDLDVPR;note="count:7"
DW5_scaffold_00085	peppy	extracellular-match	39264	39315	.	-	.	ID=PEP601;sequence=IDYDTSGNVEYVEEFGK;note="count:2"
DW5_scaffold_00085	peppy	extracellular-match	39315	39375	.	-	.	ID=PEP602;sequence=FEPFNYLEGDPSVATNQQVR;note="count:2"
DW5_scaffold_00085	peppy	extracellular-match	39881	39923	.	-	.	ID=PEP603;sequence=FVPTTTTYPWSQGR;note="count:1"
DW5_scaffold_00085	peppy	extracellular-match	39923	39971	.	-	.	ID=PEP604;sequence=ADFDINGLSNSVQATK;note="count:1"
DW5_scaffold_00085	peppy	extracellular-match	40727	40781	.	-	.	ID=PEP605;sequence=VMGWYSLGQFWETADEFR;note="count:1"
DW5_scaffold_00086	peppy	extracellular-match	17301	17322	.	+	.	ID=PEP606;sequence=EQPSDLR;note="count:1"
DW5_scaffold_00088	peppy	extracellular-match	64569	64641	.	+	.	ID=PEP607;sequence=IVEVDGVYTEPTEANMLYLTAAQR;note="count:4"
DW5_scaffold_00088	peppy	extracellular-match	64641	64665	.	+	.	ID=PEP608;sequence=YSVLVTAK;note="count:1"
DW5_scaffold_00088	peppy	extracellular-match	64800	64854	.	+	.	ID=PEP609;sequence=DIDSFEPFDDFNLVPYDK;note="count:1"
DW5_scaffold_00088	peppy	extracellular-match	65561	65594	.	+	.	ID=PEP610;sequence=GNAAGNTIDLR;note="count:1"
DW5_scaffold_00090	peppy	extracellular-match	127	181	.	-	.	ID=PEP611;sequence=IHCAYFSGGGGSSSGGAR;note="count:3"
DW5_scaffold_00090	peppy	extracellular-match	181	235	.	-	.	ID=PEP612;sequence=TIDAVALEGFGAETSEYR;note="count:16"
DW5_scaffold_00090	peppy	extracellular-match	343	415	.	-	.	ID=PEP613;sequence=TGATFNVQLQSGGTACPGSALIQR;note="count:1"
DW5_scaffold_00090	peppy	extracellular-match	1036	1090	.	-	.	ID=PEP614;sequence=SDAYWYSQFGASTCYNAK;note="count:4"
DW5_scaffold_00090	peppy	extracellular-match	1090	1171	.	-	.	ID=PEP615;sequence=LIGPMTDEGTLASYSVSSDGSLDMGTK;note="count:2"
DW5_scaffold_00090	peppy	extracellular-match	1456	1504	.	-	.	ID=PEP616;sequence=LTVSGPQGATANIGFK;note="count:5"
DW5_scaffold_00090	peppy	extracellular-match	1585	1630	.	-	.	ID=PEP617;sequence=SYQQTTSGAVDLVPK;note="count:3"
DW5_scaffold_00090	peppy	extracellular-match	1639	1681	.	-	.	ID=PEP618;sequence=TQTNALGAPISDDK;note="count:9"
DW5_scaffold_00090	peppy	extracellular-match	1738	1786	.	-	.	ID=PEP619;sequence=WISLLGGSASGSTGSR;note="count:5"
DW5_scaffold_00090	peppy	extracellular-match	2206	2248	.	-	.	ID=PEP620;sequence=TPGLAIESFQNVDR;note="count:5"
DW5_scaffold_00090	peppy	extracellular-match	2287	2338	.	-	.	ID=PEP621;sequence=IGNISPAQTPIYVDNIK;note="count:9"
DW5_scaffold_00090	peppy	extracellular-match	2947	2989	.	-	.	ID=PEP622;sequence=LDGATEGLTLQVPR;note="count:8"
DW5_scaffold_00090	peppy	extracellular-match	3139	3193	.	-	.	ID=PEP623;sequence=YGGHYNILIHPSDAVFDK;note="count:1"
DW5_scaffold_00090	peppy	extracellular-match	3523	3583	.	-	.	ID=PEP624;sequence=GGTSGLSFYTSAASASGEVR;note="count:4"
DW5_scaffold_00090	peppy	extracellular-match	4183	4237	.	-	.	ID=PEP625;sequence=NNGVDSADTSTTNAAIVK;note="count:8"
DW5_scaffold_00090	peppy	extracellular-match	4366	4414	.	-	.	ID=PEP626;sequence=SILQLTNTETPVQALR;note="count:7"
DW5_scaffold_00090	peppy	extracellular-match	4507	4591	.	-	.	ID=PEP627;sequence=NLLVYTSPSVSYSPSSADVAALTSFVAK;note="count:2"
DW5_scaffold_00090	peppy	extracellular-match	4739	4790	.	-	.	ID=PEP628;sequence=HAAGPNSGLNIFLPDYK;note="count:1"
DW5_scaffold_00090	peppy	extracellular-match	29255	29294	.	-	.	ID=PEP629;sequence=KLTIQPEWAYGTR;note="count:1"
DW5_scaffold_00090	peppy	extracellular-match	29297	29339	.	-	.	ID=PEP630;sequence=GWDQGLLDMCPGEK;note="count:1"
DW5_scaffold_00090	peppy	extracellular-match	29339	29384	.	-	.	ID=PEP631;sequence=GSPLAFTVGQGQVIK;note="count:3"
DW5_scaffold_00090	peppy	extracellular-match	29384	29432	.	-	.	ID=PEP632;sequence=GTLEKDGSEFDTSYGR;note="count:1"
DW5_scaffold_00090	peppy	extracellular-match	61821	61848	.	+	.	ID=PEP633;sequence=LCGGFGGFK;note="count:1"
DW5_scaffold_00090	peppy	extracellular-match	69862	69892	.	+	.	ID=PEP634;sequence=TAIAFQYLQR;note="count:3"
DW5_scaffold_00090	peppy	extracellular-match	70021	70057	.	+	.	ID=PEP635;sequence=PSQAMMDAVEGK;note="count:1"
DW5_scaffold_00090	peppy	extracellular-match	70135	70174	.	+	.	ID=PEP636;sequence=LGGTLAVLTGVSK;note="count:1"
DW5_scaffold_00091	peppy	extracellular-match	7764	7785	.	-	.	ID=PEP637;sequence=LRYETIR;note="count:1"
DW5_scaffold_00092	peppy	extracellular-match	10166	10202	.	+	.	ID=PEP638;sequence=QAGNNFAFAVLK;note="count:4"
DW5_scaffold_00092	peppy	extracellular-match	69292	69328	.	-	.	ID=PEP639;sequence=LEQCAWWNDPER;note="count:1"
DW5_scaffold_00092	peppy	extracellular-match	70126	70162	.	-	.	ID=PEP640;sequence=AFPGVDFPLYQR;note="count:3"
DW5_scaffold_00092	peppy	extracellular-match	70324	70348	.	-	.	ID=PEP641;sequence=MALEFLQK;note="count:1"
DW5_scaffold_00092	peppy	extracellular-match	70357	70396	.	-	.	ID=PEP642;sequence=FMEEDDLLNLGIR;note="count:2"
DW5_scaffold_00092	peppy	extracellular-match	70426	70465	.	-	.	ID=PEP643;sequence=SAEPLMVITVQYR;note="count:2"
DW5_scaffold_00093	peppy	extracellular-match	65251	65293	.	+	.	ID=PEP644;sequence=AYVTQSSATWGLGR;note="count:10"
DW5_scaffold_00093	peppy	extracellular-match	65545	65620	.	+	.	ID=PEP645;sequence=VLDASGSGTNSGVIAGINFVANDVR;note="count:5"
DW5_scaffold_00095	peppy	extracellular-match	40055	40115	.	-	.	ID=PEP646;sequence=IPVLIYAGDADYICNWLGNK;note="count:1"
DW5_scaffold_00095	peppy	extracellular-match	40316	40343	.	-	.	ID=PEP647;sequence=TGQNVYDVR;note="count:2"
DW5_scaffold_00095	peppy	extracellular-match	40703	40736	.	-	.	ID=PEP648;sequence=DIYALLTLFFK;note="count:3"
DW5_scaffold_00096	peppy	extracellular-match	10024	10075	.	+	.	ID=PEP649;sequence=WLANPSDAVTDTFFPLR;note="count:2"
DW5_scaffold_00096	peppy	extracellular-match	10675	10705	.	+	.	ID=PEP650;sequence=YLDSLYCTWR;note="count:1"
DW5_scaffold_00096	peppy	extracellular-match	29808	29847	.	-	.	ID=PEP651;sequence=VSTLLSFIQQYD.;note="count:1"
DW5_scaffold_00096	peppy	extracellular-match	29916	29964	.	-	.	ID=PEP652;sequence=DSCQGDSGGPLVDASK;note="count:1"
DW5_scaffold_00096	peppy	extracellular-match	30283	30319	.	-	.	ID=PEP653;sequence=SSSQDYDIAIWK;note="count:2"
DW5_scaffold_00096	peppy	extracellular-match	30319	30376	.	-	.	ID=PEP654;sequence=SSGGTLVGVSQVIVNPNYR;note="count:1"
DW5_scaffold_00097	peppy	extracellular-match	44814	44862	.	+	.	ID=PEP655;sequence=AVNSAIVIDAGSHGIR;note="count:3"
DW5_scaffold_00097	peppy	extracellular-match	44949	45018	.	+	.	ID=PEP656;sequence=NCVMDGISDYSALGVTTQGSSLR;note="count:5"
DW5_scaffold_00097	peppy	extracellular-match	45018	45039	.	+	.	ID=PEP657;sequence=LDMLNSK;note="count:1"
DW5_scaffold_00097	peppy	extracellular-match	45060	45087	.	+	.	ID=PEP658;sequence=VYLLAEDEK;note="count:2"
DW5_scaffold_00097	peppy	extracellular-match	45105	45147	.	+	.	ID=PEP659;sequence=LTGNEFTFDVDTSK;note="count:5"
DW5_scaffold_00097	peppy	extracellular-match	45352	45400	.	+	.	ID=PEP660;sequence=GQGVCCNEMDIWEANK;note="count:2"
DW5_scaffold_00097	peppy	extracellular-match	45436	45493	.	+	.	ID=PEP661;sequence=NSIFGCTGDECGASGLCDK;note="count:5"
DW5_scaffold_00097	peppy	extracellular-match	60199	60256	.	+	.	ID=PEP662;sequence=QPLIDWDLVTTAQPSAGNR;note="count:1"
DW5_scaffold_00097	peppy	extracellular-match	60349	60391	.	+	.	ID=PEP663;sequence=WADQVGDQSYVFNK;note="count:2"
DW5_scaffold_00097	peppy	extracellular-match	60565	60601	.	+	.	ID=PEP664;sequence=GLQAVGLELSTK;note="count:1"
DW5_scaffold_00097	peppy	extracellular-match	60625	60661	.	+	.	ID=PEP665;sequence=GGAWVPTTIDPR;note="count:1"
DW5_scaffold_00097	peppy	extracellular-match	61012	61048	.	+	.	ID=PEP666;sequence=NLWDQIFFNVLR;note="count:1"
DW5_scaffold_00097	peppy	extracellular-match	66566	66602	.	+	.	ID=PEP667;sequence=ANIVLSGSVGPR;note="count:5"
DW5_scaffold_00097	peppy	extracellular-match	66659	66707	.	+	.	ID=PEP668;sequence=CQLPIIPANLLSANEK;note="count:1"
DW5_scaffold_00098	peppy	extracellular-match	32268	32322	.	-	.	ID=PEP669;sequence=LSEVQAEYLGLPAEGPFK;note="count:6"
DW5_scaffold_00098	peppy	extracellular-match	32382	32412	.	-	.	ID=PEP670;sequence=LDVGVYVLPK;note="count:2"
DW5_scaffold_00098	peppy	extracellular-match	32559	32586	.	-	.	ID=PEP671;sequence=HIILLAEGR;note="count:2"
DW5_scaffold_00098	peppy	extracellular-match	32910	32946	.	-	.	ID=PEP672;sequence=VAVVAGFGDVGK;note="count:1"
DW5_scaffold_00098	peppy	extracellular-match	33030	33075	.	-	.	ID=PEP673;sequence=GLLVPAINVNDSVTK;note="count:3"
DW5_scaffold_00098	peppy	extracellular-match	33539	33587	.	-	.	ID=PEP674;sequence=EIELAENEMPGLMETR;note="count:2"
DW5_scaffold_00098	peppy	extracellular-match	33590	33623	.	-	.	ID=PEP675;sequence=VADISLAAFGR;note="count:9"
DW5_scaffold_00099	peppy	extracellular-match	56305	56374	.	-	.	ID=PEP676;sequence=YLYAADGGEGVDVYVIDTGTNTK;note="count:6"
DW5_scaffold_00100	peppy	extracellular-match	12760	12799	.	-	.	ID=PEP677;sequence=AQDAGTLCSCLYK;note="count:1"
DW5_scaffold_00100	peppy	extracellular-match	12829	12874	.	-	.	ID=PEP678;sequence=VEQAVAGGAGIPSCK;note="count:5"
DW5_scaffold_00102	peppy	extracellular-match	25366	25408	.	-	.	ID=PEP679;sequence=EAEATSIILEWFTK;note="count:9"
DW5_scaffold_00102	peppy	extracellular-match	25708	25786	.	-	.	ID=PEP680;sequence=IAAFAPVSGAFYLDANQQPMPCNPSR;note="count:2"
DW5_scaffold_00102	peppy	extracellular-match	25786	25843	.	-	.	ID=PEP681;sequence=SNGGGFTGVLACDATATTR;note="count:6"
DW5_scaffold_00102	peppy	extracellular-match	26131	26197	.	-	.	ID=PEP682;sequence=LHIPASYDTSSPVPLILSFHGR;note="count:3"
DW5_scaffold_00105	peppy	extracellular-match	13913	13931	.	+	.	ID=PEP683;sequence=SGLKVR;note="count:2"
DW5_scaffold_00108	peppy	extracellular-match	17531	17564	.	+	.	ID=PEP684;sequence=GNYVGEYGYPR;note="count:1"
DW5_scaffold_00108	peppy	extracellular-match	53754	53781	.	-	.	ID=PEP685;sequence=GLGQGPWIK;note="count:1"
DW5_scaffold_00108	peppy	extracellular-match	54264	54306	.	-	.	ID=PEP686;sequence=DDGVTWEFVSHIAK;note="count:1"
DW5_scaffold_00108	peppy	extracellular-match	54432	54465	.	-	.	ID=PEP687;sequence=VQDTQNGFGLR;note="count:2"
DW5_scaffold_00108	peppy	extracellular-match	54477	54504	.	-	.	ID=PEP688;sequence=SSDGGLTWK;note="count:1"
DW5_scaffold_00108	peppy	extracellular-match	54504	54591	.	-	.	ID=PEP689;sequence=SAQLSDGSILATWENYSPEPPIVYFPIYK;note="count:1"
DW5_scaffold_00108	peppy	extracellular-match	54591	54630	.	-	.	ID=PEP690;sequence=NAGWTDPGVLYAR;note="count:6"
DW5_scaffold_00110	peppy	extracellular-match	49176	49233	.	-	.	ID=PEP691;sequence=EQVGSDPLTLWVTMSGASR;note="count:17"
DW5_scaffold_00110	peppy	extracellular-match	49233	49296	.	-	.	ID=PEP692;sequence=CGTTIPITVPGPISDTTGATK;note="count:2"
DW5_scaffold_00110	peppy	extracellular-match	49296	49386	.	-	.	ID=PEP693;sequence=DLCRPSMTWTTSADGASVTSVNVYTAGGNK;note="count:2"
DW5_scaffold_00110	peppy	extracellular-match	49395	49437	.	-	.	ID=PEP694;sequence=TLKHDDMTQQFINR;note="count:3"
DW5_scaffold_00110	peppy	extracellular-match	49395	49428	.	-	.	ID=PEP695;sequence=HDDMTQQFINR;note="count:6"
DW5_scaffold_00110	peppy	extracellular-match	49507	49567	.	-	.	ID=PEP696;sequence=SGQYSLLMTWVEVITAEMMR;note="count:1"
DW5_scaffold_00110	peppy	extracellular-match	49567	49603	.	-	.	ID=PEP697;sequence=VSDVPSTTVNGK;note="count:4"
DW5_scaffold_00110	peppy	extracellular-match	49718	49751	.	-	.	ID=PEP698;sequence=GTFDDLLTNTR;note="count:7"
DW5_scaffold_00110	peppy	extracellular-match	49751	49829	.	-	.	ID=PEP699;sequence=WASVIYYNCDLPACTLQEWIDTSAGK;note="count:3"
DW5_scaffold_00110	peppy	extracellular-match	49967	50033	.	-	.	ID=PEP700;sequence=RWSPNGIIPPAITGLHNADVIK;note="count:1"
DW5_scaffold_00110	peppy	extracellular-match	50057	50087	.	-	.	ID=PEP701;sequence=EITFNQAWLK;note="count:5"
DW5_scaffold_00110	peppy	extracellular-match	50208	50250	.	-	.	ID=PEP702;sequence=LDALENWFAVASQR;note="count:24"
DW5_scaffold_00110	peppy	extracellular-match	50346	50397	.	-	.	ID=PEP703;sequence=GQTVCSPSNAIEYAEQK;note="count:6"
DW5_scaffold_00110	peppy	extracellular-match	50397	50478	.	-	.	ID=PEP704;sequence=MPAGSDYFVEIGHNGNGDIEASVETTK;note="count:1"
DW5_scaffold_00110	peppy	extracellular-match	50613	50634	.	-	.	ID=PEP705;sequence=GLYVGFR;note="count:1"
DW5_scaffold_00110	peppy	extracellular-match	50724	50772	.	-	.	ID=PEP706;sequence=FSVGGSAAVINQIGAR;note="count:20"
DW5_scaffold_00117	peppy	extracellular-match	6506	6545	.	-	.	ID=PEP707;sequence=NVVTGFQATPGSK;note="count:6"
DW5_scaffold_00117	peppy	extracellular-match	45984	46011	.	+	.	ID=PEP708;sequence=IAVSTERLK;note="count:1"
DW5_scaffold_00118	peppy	extracellular-match	21254	21296	.	+	.	ID=PEP709;sequence=GGQLLSQVQPCVEK;note="count:15"
DW5_scaffold_00118	peppy	extracellular-match	21296	21353	.	+	.	ID=PEP710;sequence=ACNPSDQAAAISAVESTCK;note="count:22"
DW5_scaffold_00118	peppy	extracellular-match	48782	48836	.	-	.	ID=PEP711;sequence=TYYASGLSGMEIVEWAVR;note="count:2"
DW5_scaffold_00118	peppy	extracellular-match	49331	49382	.	-	.	ID=PEP712;sequence=NPVVSYTTPSNNYVAWK;note="count:1"
DW5_scaffold_00118	peppy	extracellular-match	61641	61704	.	-	.	ID=PEP713;sequence=CGYYCLSYGQNVGDLQNCFMK;note="count:2"
DW5_scaffold_00120	peppy	extracellular-match	17975	18023	.	+	.	ID=PEP714;sequence=TFQGESSCAEGWSCVK;note="count:6"
DW5_scaffold_00120	peppy	extracellular-match	18278	18323	.	+	.	ID=PEP715;sequence=YLGVATDQGLLGTGK;note="count:7"
DW5_scaffold_00120	peppy	extracellular-match	18341	18380	.	+	.	ID=PEP716;sequence=ANFGCVTPENSMK;note="count:2"
DW5_scaffold_00120	peppy	extracellular-match	18596	18650	.	+	.	ID=PEP717;sequence=VYAWDVVNEIFAEDGGFR;note="count:9"
DW5_scaffold_00120	peppy	extracellular-match	18650	18713	.	+	.	ID=PEP718;sequence=SSVFYNVLGEDFVATAFAAAK;note="count:4"
DW5_scaffold_00120	peppy	extracellular-match	18734	18779	.	+	.	ID=PEP719;sequence=LYINDYNLDSPGYAK;note="count:8"
DW5_scaffold_00120	peppy	extracellular-match	19007	19046	.	+	.	ID=PEP720;sequence=NCVGVTVWGVSDK;note="count:2"
DW5_scaffold_00120	peppy	extracellular-match	20036	20093	.	-	.	ID=PEP721;sequence=VLHWHGLADAIISSDNSPR;note="count:1"
DW5_scaffold_00120	peppy	extracellular-match	20129	20159	.	-	.	ID=PEP722;sequence=LDPFGIQSWK;note="count:2"
DW5_scaffold_00120	peppy	extracellular-match	20180	20231	.	-	.	ID=PEP723;sequence=YAIYNDPNWDPATLGPK;note="count:4"
DW5_scaffold_00120	peppy	extracellular-match	51283	51328	.	+	.	ID=PEP724;sequence=ACNAYGTDIEELDLK;note="count:2"
DW5_scaffold_00120	peppy	extracellular-match	51641	51719	.	+	.	ID=PEP725;sequence=LIYENQFIEFVNSLPEDYNLYGLGER;note="count:3"
DW5_scaffold_00120	peppy	extracellular-match	52016	52079	.	+	.	ID=PEP726;sequence=TLGGAIDLFFYDGPSQPDVTK;note="count:5"
DW5_scaffold_00120	peppy	extracellular-match	53484	53520	.	+	.	ID=PEP727;sequence=WMQLSAFFPFYR;note="count:1"
DW5_scaffold_00120	peppy	extracellular-match	53793	53853	.	+	.	ID=PEP728;sequence=GVFPGIVDGETWFDWYSGER;note="count:4"
DW5_scaffold_00120	peppy	extracellular-match	53922	53976	.	+	.	ID=PEP729;sequence=GGSVLPTQEPGYTTAESR;note="count:2"
DW5_scaffold_00120	peppy	extracellular-match	54144	54198	.	+	.	ID=PEP730;sequence=NALANITILGAPAAQQVK;note="count:3"
DW5_scaffold_00121	peppy	extracellular-match	24772	24826	.	-	.	ID=PEP731;sequence=VTGSGSVALPATGVDMTK;note="count:3"
DW5_scaffold_00121	peppy	extracellular-match	24985	25015	.	-	.	ID=PEP732;sequence=IYEDGLSGGK;note="count:1"
DW5_scaffold_00121	peppy	extracellular-match	25051	25078	.	-	.	ID=PEP733;sequence=GPVMVYIAK;note="count:2"
DW5_scaffold_00121	peppy	extracellular-match	25153	25192	.	-	.	ID=PEP734;sequence=ATSDEVEVAAGSK;note="count:4"
DW5_scaffold_00121	peppy	extracellular-match	29065	29095	.	-	.	ID=PEP735;sequence=SVQAYPYWLK;note="count:1"
DW5_scaffold_00123	peppy	extracellular-match	28178	28217	.	-	.	ID=PEP736;sequence=FMGNIITDTAAFK;note="count:1"
DW5_scaffold_00123	peppy	extracellular-match	28504	28549	.	-	.	ID=PEP737;sequence=WFGINESGAEFGETK;note="count:1"
DW5_scaffold_00123	peppy	extracellular-match	57899	57935	.	+	.	ID=PEP738;sequence=YLSDVIYDTASR;note="count:1"
DW5_scaffold_00123	peppy	extracellular-match	58157	58190	.	+	.	ID=PEP739;sequence=TVDADLFTVLR;note="count:1"
DW5_scaffold_00123	peppy	extracellular-match	58660	58699	.	+	.	ID=PEP740;sequence=AHEIFLDVLSSLK;note="count:1"
DW5_scaffold_00125	peppy	extracellular-match	25710	25758	.	+	.	ID=PEP741;sequence=HSPFAVTSQAGITGSR;note="count:2"
DW5_scaffold_00125	peppy	extracellular-match	41276	41339	.	-	.	ID=PEP742;sequence=IWLSGVAKPAGSEGCLPVTLR;note="count:5"
DW5_scaffold_00125	peppy	extracellular-match	41276	41315	.	-	.	ID=PEP743;sequence=PAGSEGCLPVTLR;note="count:7"
DW5_scaffold_00125	peppy	extracellular-match	41339	41423	.	-	.	ID=PEP744;sequence=GDLVFAAGGLTGDVGFQACPGAVGGGWK;note="count:15"
DW5_scaffold_00125	peppy	extracellular-match	41339	41435	.	-	.	ID=PEP745;sequence=IDDRGDLVFAAGGLTGDVGFQACPGAVGGGWK;note="count:8"
DW5_scaffold_00125	peppy	extracellular-match	41459	41489	.	-	.	ID=PEP746;sequence=YSTGVQPIGK;note="count:6"
DW5_scaffold_00125	peppy	extracellular-match	41690	41744	.	-	.	ID=PEP747;sequence=LVSLATGTALQNGNVQAK;note="count:6"
DW5_scaffold_00128	peppy	extracellular-match	10813	10879	.	+	.	ID=PEP748;sequence=VQVFLDALSCGEAVALGPGEGR;note="count:4"
DW5_scaffold_00130	peppy	extracellular-match	25194	25227	.	-	.	ID=PEP749;sequence=ADGSMIEVSAK;note="count:1"
DW5_scaffold_00130	peppy	extracellular-match	26885	26918	.	-	.	ID=PEP750;sequence=NLQWHVGGVSK;note="count:1"
DW5_scaffold_00131	peppy	extracellular-match	1667	1694	.	-	.	ID=PEP751;sequence=LSVFFAQPR;note="count:1"
DW5_scaffold_00134	peppy	extracellular-match	19944	19974	.	+	.	ID=PEP752;sequence=FQSDVDGPTR;note="count:2"
DW5_scaffold_00134	peppy	extracellular-match	20312	20369	.	+	.	ID=PEP753;sequence=CWSNIIGILDCAQDSEEYK;note="count:1"
DW5_scaffold_00137	peppy	extracellular-match	7730	7802	.	+	.	ID=PEP754;sequence=VTTGQQVVTDSPTLTSNNDAQTTK;note="count:7"
DW5_scaffold_00137	peppy	extracellular-match	7898	7970	.	+	.	ID=PEP755;sequence=SSFKAEDGSTTYMATTQMEPTDAR;note="count:1"
DW5_scaffold_00137	peppy	extracellular-match	7910	7970	.	+	.	ID=PEP756;sequence=AEDGSTTYMATTQMEPTDAR;note="count:4"
DW5_scaffold_00137	peppy	extracellular-match	8012	8042	.	+	.	ID=PEP757;sequence=FTVTLIADEK;note="count:4"
DW5_scaffold_00137	peppy	extracellular-match	8405	8432	.	+	.	ID=PEP758;sequence=VVDVLIDEK;note="count:2"
DW5_scaffold_00137	peppy	extracellular-match	8606	8666	.	+	.	ID=PEP759;sequence=VWEGYVTDNLAGALSLDSLR;note="count:4"
DW5_scaffold_00137	peppy	extracellular-match	8696	8744	.	+	.	ID=PEP760;sequence=RADEINQIFDAISYSK;note="count:1"
DW5_scaffold_00137	peppy	extracellular-match	8699	8744	.	+	.	ID=PEP761;sequence=ADEINQIFDAISYSK;note="count:2"
DW5_scaffold_00137	peppy	extracellular-match	8774	8810	.	+	.	ID=PEP762;sequence=YIGEETFMEGIR;note="count:4"
DW5_scaffold_00137	peppy	extracellular-match	8825	8888	.	+	.	ID=PEP763;sequence=HAYGNTETGDLWAALADASGK;note="count:1"
DW5_scaffold_00137	peppy	extracellular-match	9242	9293	.	+	.	ID=PEP764;sequence=AGMIADAGSLAASGYQK;note="count:6"
DW5_scaffold_00137	peppy	extracellular-match	9293	9329	.	+	.	ID=PEP765;sequence=TSGILSLLDSFK;note="count:4"
DW5_scaffold_00137	peppy	extracellular-match	9329	9371	.	+	.	ID=PEP766;sequence=SESEFVVWGEITGR;note="count:1"
DW5_scaffold_00137	peppy	extracellular-match	9386	9419	.	+	.	ID=PEP767;sequence=GAWMFEDQEVK;note="count:2"
DW5_scaffold_00137	peppy	extracellular-match	9488	9521	.	+	.	ID=PEP768;sequence=DTDGHIEQQFK;note="count:2"
DW5_scaffold_00137	peppy	extracellular-match	9521	9572	.	+	.	ID=PEP769;sequence=GLMFGAAGIAGDEQITK;note="count:2"
DW5_scaffold_00137	peppy	extracellular-match	9841	9874	.	+	.	ID=PEP770;sequence=TLAMSLSDQVK;note="count:3"
DW5_scaffold_00137	peppy	extracellular-match	9874	9910	.	+	.	ID=PEP771;sequence=GQDIYLPISALR;note="count:7"
DW5_scaffold_00137	peppy	extracellular-match	9976	10045	.	+	.	ID=PEP772;sequence=RLPPSLSMLSSVVSITTSSFTHR;note="count:1"
DW5_scaffold_00137	peppy	extracellular-match	10045	10078	.	+	.	ID=PEP773;sequence=EHIKEIEEFFK;note="count:1"
DW5_scaffold_00137	peppy	extracellular-match	10093	10141	.	+	.	ID=PEP774;sequence=GFDMSLSQSIDAISAK;note="count:2"
DW5_scaffold_00137	peppy	extracellular-match	10141	10177	.	+	.	ID=PEP775;sequence=AAWLERDSEDVK;note="count:1"
DW5_scaffold_00139	peppy	extracellular-match	31686	31746	.	+	.	ID=PEP776;sequence=NDLQDQAIYCGDGCQAGYGK;note="count:9"
DW5_scaffold_00139	peppy	extracellular-match	31746	31788	.	+	.	ID=PEP777;sequence=CNTMTAPPEPTAPK;note="count:2"
DW5_scaffold_00139	peppy	extracellular-match	31788	31833	.	+	.	ID=PEP778;sequence=GTSQAGEECGPIVNK;note="count:8"
DW5_scaffold_00141	peppy	extracellular-match	4806	4833	.	+	.	ID=PEP779;sequence=FLWSVYAHK;note="count:1"
DW5_scaffold_00142	peppy	extracellular-match	50970	51012	.	-	.	ID=PEP780;sequence=AAAAASDNVSPTSK;note="count:4"
DW5_scaffold_00142	peppy	extracellular-match	51129	51162	.	-	.	ID=PEP781;sequence=AASTSFTYEVK;note="count:3"
DW5_scaffold_00142	peppy	extracellular-match	51162	51225	.	-	.	ID=PEP782;sequence=PCEPMADGMWSGFVPTTDTEK;note="count:3"
DW5_scaffold_00142	peppy	extracellular-match	52632	52665	.	-	.	ID=PEP783;sequence=DIGGDIEEAER;note="count:1"
DW5_scaffold_00142	peppy	extracellular-match	54874	54925	.	+	.	ID=PEP784;sequence=SLNVVSCSDGPNGLITR;note="count:4"
DW5_scaffold_00142	peppy	extracellular-match	54925	54955	.	+	.	ID=PEP785;sequence=YGWQTQGAIK;note="count:7"
DW5_scaffold_00142	peppy	extracellular-match	55045	55099	.	+	.	ID=PEP786;sequence=TIYVLAIDHTGAGFNLAK;note="count:4"
DW5_scaffold_00142	peppy	extracellular-match	55099	55147	.	+	.	ID=PEP787;sequence=GAMDELTNNQAASLGR;note="count:19"
DW5_scaffold_00142	peppy	extracellular-match	55147	55195	.	+	.	ID=PEP788;sequence=IDAQYSQVALSNCGL.;note="count:4"
DW5_scaffold_00144	peppy	extracellular-match	5631	5685	.	+	.	ID=PEP789;sequence=GLGGVFAWGLGEDASQFR;note="count:1"
DW5_scaffold_00146	peppy	extracellular-match	22128	22164	.	+	.	ID=PEP790;sequence=LIVVENVASNPK;note="count:2"
DW5_scaffold_00146	peppy	extracellular-match	22269	22302	.	+	.	ID=PEP791;sequence=TYEVLGIIESR;note="count:4"
DW5_scaffold_00147	peppy	extracellular-match	41766	41805	.	+	.	ID=PEP792;sequence=SSFFGMIDLAGFK;note="count:1"
DW5_scaffold_00148	peppy	extracellular-match	4789	4840	.	+	.	ID=PEP793;sequence=IESLFSLLNDFEGPSMK;note="count:1"
DW5_scaffold_00148	peppy	extracellular-match	4852	4879	.	+	.	ID=PEP794;sequence=LALTGVFAK;note="count:1"
DW5_scaffold_00148	peppy	extracellular-match	5123	5183	.	+	.	ID=PEP795;sequence=NENIAGAGVTLPTWDIEGLR;note="count:6"
DW5_scaffold_00148	peppy	extracellular-match	5276	5318	.	+	.	ID=PEP796;sequence=AVDPASTALALEER;note="count:3"
DW5_scaffold_00148	peppy	extracellular-match	5318	5357	.	+	.	ID=PEP797;sequence=ENPILASPVLWWK;note="count:4"
DW5_scaffold_00148	peppy	extracellular-match	5492	5519	.	+	.	ID=PEP798;sequence=AELYGYDAR;note="count:1"
DW5_scaffold_00149	peppy	extracellular-match	25782	25824	.	+	.	ID=PEP799;sequence=AGYPSAFVIESDFK;note="count:1"
DW5_scaffold_00149	peppy	extracellular-match	49613	49646	.	+	.	ID=PEP800;sequence=TGGQLIAYSDR;note="count:2"
DW5_scaffold_00151	peppy	extracellular-match	4687	4717	.	+	.	ID=PEP801;sequence=APMFDYNGQK;note="count:1"
DW5_scaffold_00151	peppy	extracellular-match	4723	4798	.	+	.	ID=PEP802;sequence=GVNTGGWFVLEPWITPSMFEGNSAK;note="count:3"
DW5_scaffold_00151	peppy	extracellular-match	4798	4831	.	+	.	ID=PEP803;sequence=DEFSLAGAIGK;note="count:4"
DW5_scaffold_00151	peppy	extracellular-match	4849	4927	.	+	.	ID=PEP804;sequence=LQDHWNSWITQDDFNQMAAAGLNHVR;note="count:1"
DW5_scaffold_00151	peppy	extracellular-match	4927	4960	.	+	.	ID=PEP805;sequence=IPIGYWSVIPR;note="count:7"
DW5_scaffold_00151	peppy	extracellular-match	4960	4996	.	+	.	ID=PEP806;sequence=EGDPYLQGAYQK;note="count:5"
DW5_scaffold_00151	peppy	extracellular-match	4996	5038	.	+	.	ID=PEP807;sequence=LGEALDWAQAAGLK;note="count:9"
DW5_scaffold_00151	peppy	extracellular-match	5098	5149	.	+	.	ID=PEP808;sequence=LGSVGWGQGDTVAYTIK;note="count:4"
DW5_scaffold_00151	peppy	extracellular-match	5254	5287	.	+	.	ID=PEP809;sequence=QFYMDGWGNLK;note="count:1"
DW5_scaffold_00151	peppy	extracellular-match	5485	5533	.	+	.	ID=PEP810;sequence=WTIAGEWTGGITDCAK;note="count:2"
DW5_scaffold_00151	peppy	extracellular-match	5611	5665	.	+	.	ID=PEP811;sequence=STGTVAGLSNDDKYNIGR;note="count:3"
DW5_scaffold_00151	peppy	extracellular-match	5665	5698	.	+	.	ID=PEP812;sequence=FIEAQLDAYEK;note="count:5"
DW5_scaffold_00151	peppy	extracellular-match	5698	5728	.	+	.	ID=PEP813;sequence=ASGWIFWTWK;note="count:2"
DW5_scaffold_00151	peppy	extracellular-match	5758	5803	.	+	.	ID=PEP814;sequence=DLLANGLFPQPLTAR;note="count:3"
DW5_scaffold_00151	peppy	extracellular-match	7582	7642	.	+	.	ID=PEP815;sequence=PFTITWEPTTPNTVSILLLK;note="count:2"
DW5_scaffold_00151	peppy	extracellular-match	12270	12318	.	+	.	ID=PEP816;sequence=PGPVYLYGQTQYPNDR;note="count:3"
DW5_scaffold_00151	peppy	extracellular-match	12318	12348	.	+	.	ID=PEP817;sequence=TFNTVNIIWR;note="count:1"
DW5_scaffold_00151	peppy	extracellular-match	12432	12498	.	+	.	ID=PEP818;sequence=TGTGPTGDPVPADTPFGNTDFR;note="count:4"
DW5_scaffold_00151	peppy	extracellular-match	12795	12831	.	+	.	ID=PEP819;sequence=YGVYIHDSTVQK;note="count:3"
DW5_scaffold_00151	peppy	extracellular-match	13134	13170	.	+	.	ID=PEP820;sequence=FGNTAWIDGDL.;note="count:1"
DW5_scaffold_00151	peppy	extracellular-match	14652	14706	.	-	.	ID=PEP821;sequence=FQEVTVDCYDPPSGAQVK;note="count:6"
DW5_scaffold_00151	peppy	extracellular-match	15219	15294	.	-	.	ID=PEP822;sequence=STLLTMAQGTVGTLLASTYYVWYGK;note="count:1"
DW5_scaffold_00151	peppy	extracellular-match	15354	15426	.	-	.	ID=PEP823;sequence=SGKYSLDSLDDVQTIDNYLGDASK;note="count:2"
DW5_scaffold_00151	peppy	extracellular-match	15354	15417	.	-	.	ID=PEP824;sequence=YSLDSLDDVQTIDNYLGDASK;note="count:8"
DW5_scaffold_00151	peppy	extracellular-match	18605	18635	.	-	.	ID=PEP825;sequence=ITNPVVLEAR;note="count:1"
DW5_scaffold_00151	peppy	extracellular-match	19382	19424	.	-	.	ID=PEP826;sequence=YVDHVLDTGNEDEK;note="count:1"
DW5_scaffold_00153	peppy	extracellular-match	42782	42842	.	+	.	ID=PEP827;sequence=GVNLGGWLISEPWMMGDEWK;note="count:2"
DW5_scaffold_00153	peppy	extracellular-match	42842	42887	.	+	.	ID=PEP828;sequence=LMGCSGQCSEFDCVK;note="count:3"
DW5_scaffold_00153	peppy	extracellular-match	43422	43461	.	+	.	ID=PEP829;sequence=DTLTQIYYPSALR;note="count:2"
DW5_scaffold_00153	peppy	extracellular-match	43470	43509	.	+	.	ID=PEP830;sequence=TAENDLGIASNSR;note="count:1"
DW5_scaffold_00153	peppy	extracellular-match	43884	43911	.	+	.	ID=PEP831;sequence=WDYSYLVYK;note="count:1"
DW5_scaffold_00153	peppy	extracellular-match	43911	43956	.	+	.	ID=PEP832;sequence=GWVPTTAAGLEASSK;note="count:2"
DW5_scaffold_00158	peppy	extracellular-match	11944	11995	.	-	.	ID=PEP833;sequence=SSKPNQVSVNVLSYQNK;note="count:3"
DW5_scaffold_00158	peppy	extracellular-match	11995	12049	.	-	.	ID=PEP834;sequence=LDFADPYSATDDNYLYAK;note="count:12"
DW5_scaffold_00158	peppy	extracellular-match	12073	12106	.	-	.	ID=PEP835;sequence=GFVVYELYTPK;note="count:6"
DW5_scaffold_00158	peppy	extracellular-match	12271	12328	.	-	.	ID=PEP836;sequence=TSVDIALDDSGAEEGEWAK;note="count:49"
DW5_scaffold_00158	peppy	extracellular-match	24351	24387	.	+	.	ID=PEP837;sequence=FESVTVSCGWHR;note="count:1"
DW5_scaffold_00161	peppy	extracellular-match	43046	43091	.	-	.	ID=PEP838;sequence=RTGPLIAETVIHLVR;note="count:1"
DW5_scaffold_00166	peppy	extracellular-match	25418	25472	.	-	.	ID=PEP839;sequence=SFGSAAWFVSNVCSAGVR;note="count:3"
DW5_scaffold_00166	peppy	extracellular-match	25472	25511	.	-	.	ID=PEP840;sequence=VAILDLVNGDDEK;note="count:3"
DW5_scaffold_00166	peppy	extracellular-match	25719	25764	.	-	.	ID=PEP841;sequence=AAIIAYEIFESGDFK;note="count:11"
DW5_scaffold_00167	peppy	extracellular-match	12317	12374	.	+	.	ID=PEP842;sequence=IGLVTGVGWQNGPCVGNTK;note="count:1"
DW5_scaffold_00167	peppy	extracellular-match	12660	12711	.	+	.	ID=PEP843;sequence=ALGVNVQLGPSAGPLGK;note="count:4"
DW5_scaffold_00167	peppy	extracellular-match	12828	12858	.	+	.	ID=PEP844;sequence=HWLVNEQEVK;note="count:4"
DW5_scaffold_00167	peppy	extracellular-match	13233	13269	.	+	.	ID=PEP845;sequence=VLASWYLLGQDK;note="count:8"
DW5_scaffold_00167	peppy	extracellular-match	13380	13416	.	+	.	ID=PEP846;sequence=NTQSALPLSKPK;note="count:3"
DW5_scaffold_00167	peppy	extracellular-match	13416	13458	.	+	.	ID=PEP847;sequence=SIAVIGSDSIVNPR;note="count:10"
DW5_scaffold_00167	peppy	extracellular-match	14043	14073	.	+	.	ID=PEP848;sequence=HFDAQNITPR;note="count:2"
DW5_scaffold_00167	peppy	extracellular-match	14241	14286	.	+	.	ID=PEP849;sequence=VAGAEVPQLYIGYPK;note="count:2"
DW5_scaffold_00168	peppy	extracellular-match	3060	3123	.	-	.	ID=PEP850;sequence=LGVPGNELTVEVGNTADFNAK;note="count:6"
DW5_scaffold_00168	peppy	extracellular-match	3153	3183	.	-	.	ID=PEP851;sequence=NPTAGPGWDK;note="count:1"
DW5_scaffold_00168	peppy	extracellular-match	3387	3423	.	-	.	ID=PEP852;sequence=FFCPVDYLLNMR;note="count:4"
DW5_scaffold_00168	peppy	extracellular-match	3423	3492	.	-	.	ID=PEP853;sequence=AAYSVSDYSSVSAMSGAQYGDAR;note="count:4"
DW5_scaffold_00168	peppy	extracellular-match	3810	3861	.	-	.	ID=PEP854;sequence=SGPAVGPVNQALDLVAK;note="count:4"
DW5_scaffold_00168	peppy	extracellular-match	4107	4137	.	-	.	ID=PEP855;sequence=GIIFVSFNTR;note="count:2"
DW5_scaffold_00168	peppy	extracellular-match	4523	4598	.	-	.	ID=PEP856;sequence=GFADTHGNSVFLGIPFAETTGGENR;note="count:1"
DW5_scaffold_00168	peppy	extracellular-match	4598	4643	.	-	.	ID=PEP857;sequence=QIVDATANLQAATVK;note="count:2"
DW5_scaffold_00171	peppy	extracellular-match	10113	10158	.	+	.	ID=PEP858;sequence=IGPDTSLFSGSITTK;note="count:6"
DW5_scaffold_00171	peppy	extracellular-match	10539	10587	.	+	.	ID=PEP859;sequence=NPEAFAEAYWTVNALK;note="count:4"
DW5_scaffold_00173	peppy	extracellular-match	33482	33521	.	-	.	ID=PEP860;sequence=DAAAWTWDFWFTK;note="count:2"
DW5_scaffold_00173	peppy	extracellular-match	33707	33740	.	-	.	ID=PEP861;sequence=GIIIGNEVLYR;note="count:1"
DW5_scaffold_00174	peppy	extracellular-match	38392	38410	.	-	.	ID=PEP862;sequence=KLQFLK;note="count:4"
DW5_scaffold_00179	peppy	extracellular-match	32172	32232	.	-	.	ID=PEP863;sequence=VQDYSTGTQYIYGDQSGTWK;note="count:7"
DW5_scaffold_00179	peppy	extracellular-match	32286	32346	.	-	.	ID=PEP864;sequence=FGAWSGGDSANPAGTISWAR;note="count:8"
DW5_scaffold_00179	peppy	extracellular-match	32346	32403	.	-	.	ID=PEP865;sequence=TLEPAGAENQYPQTPMQIK;note="count:4"
DW5_scaffold_00179	peppy	extracellular-match	32403	32466	.	-	.	ID=PEP866;sequence=TYTIEWTPEQIVWQINGVTVR;note="count:2"
DW5_scaffold_00179	peppy	extracellular-match	32466	32508	.	-	.	ID=PEP867;sequence=GAFHADPGSQTSFK;note="count:1"
DW5_scaffold_00179	peppy	extracellular-match	32797	32866	.	-	.	ID=PEP868;sequence=TVNIDFSSASDSFTAQGNPTYGK;note="count:7"
DW5_scaffold_00181	peppy	extracellular-match	2681	2717	.	-	.	ID=PEP869;sequence=SFFDYVDFIESR;note="count:3"
DW5_scaffold_00181	peppy	extracellular-match	2855	2894	.	-	.	ID=PEP870;sequence=SQYYQTYLNEGLK;note="count:3"
DW5_scaffold_00181	peppy	extracellular-match	2927	2981	.	-	.	ID=PEP871;sequence=SPVAVTEFGFPVFAESQK;note="count:5"
DW5_scaffold_00181	peppy	extracellular-match	2981	3014	.	-	.	ID=PEP872;sequence=TYLNYLWNTFK;note="count:2"
DW5_scaffold_00181	peppy	extracellular-match	3014	3053	.	-	.	ID=PEP873;sequence=SQSYVYITPTYFR;note="count:1"
DW5_scaffold_00181	peppy	extracellular-match	3383	3422	.	-	.	ID=PEP874;sequence=ISLTFNDNFGVPK;note="count:1"
DW5_scaffold_00181	peppy	extracellular-match	3506	3551	.	-	.	ID=PEP875;sequence=VPIWWSFNEPLLGAR;note="count:2"
DW5_scaffold_00181	peppy	extracellular-match	3908	3995	.	-	.	ID=PEP876;sequence=TPVHNDVGTLINPGQAPNWIANENYYLYK;note="count:1"
DW5_scaffold_00181	peppy	extracellular-match	3995	4061	.	-	.	ID=PEP877;sequence=DFMLGVAASAVQIEGAIADEGR;note="count:1"
DW5_scaffold_00181	peppy	extracellular-match	9467	9509	.	-	.	ID=PEP878;sequence=WQYIGCGTDSVTDR;note="count:1"
DW5_scaffold_00183	peppy	extracellular-match	2184	2214	.	-	.	ID=PEP879;sequence=LGYNYTATHK;note="count:2"
DW5_scaffold_00183	peppy	extracellular-match	2276	2318	.	-	.	ID=PEP880;sequence=TFQVSVLEPPSNGK;note="count:16"
DW5_scaffold_00183	peppy	extracellular-match	2360	2396	.	-	.	ID=PEP881;sequence=TIEGSGLQVAAR;note="count:144"
DW5_scaffold_00183	peppy	extracellular-match	2396	2468	.	-	.	ID=PEP882;sequence=ALCNGYEQGYDSGFTVPSTFELCK;note="count:22"
DW5_scaffold_00183	peppy	extracellular-match	2543	2603	.	-	.	ID=PEP883;sequence=AAVPECWDWEVENMESGCGR;note="count:33"
DW5_scaffold_00184	peppy	extracellular-match	20425	20461	.	-	.	ID=PEP884;sequence=SEEYALLFSTIR;note="count:2"
DW5_scaffold_00184	peppy	extracellular-match	20683	20725	.	-	.	ID=PEP885;sequence=GNYLASNLDIYNPK;note="count:3"
DW5_scaffold_00185	peppy	extracellular-match	40710	40755	.	-	.	ID=PEP886;sequence=ISSGGTTSWENDPNR;note="count:9"
DW5_scaffold_00185	peppy	extracellular-match	41316	41358	.	-	.	ID=PEP887;sequence=SSFSTNTDMYQNIK;note="count:2"
DW5_scaffold_00185	peppy	extracellular-match	42072	42108	.	-	.	ID=PEP888;sequence=INSNYGTAADLK;note="count:2"
DW5_scaffold_00185	peppy	extracellular-match	44128	44161	.	+	.	ID=PEP889;sequence=VSVDYNQPGPR;note="count:1"
DW5_scaffold_00186	peppy	extracellular-match	36879	36918	.	+	.	ID=PEP890;sequence=ETAPAAAYEDMFK;note="count:4"
DW5_scaffold_00186	peppy	extracellular-match	37068	37089	.	+	.	ID=PEP891;sequence=VNEDLVR;note="count:4"
DW5_scaffold_00186	peppy	extracellular-match	37089	37143	.	+	.	ID=PEP892;sequence=YMASATATAGSNFLVDDK;note="count:5"
DW5_scaffold_00186	peppy	extracellular-match	37143	37185	.	+	.	ID=PEP893;sequence=QFAIDFAPNGQLLK;note="count:3"
DW5_scaffold_00186	peppy	extracellular-match	37212	37266	.	+	.	ID=PEP894;sequence=FADTLETVANKGPDAFYK;note="count:2"
DW5_scaffold_00186	peppy	extracellular-match	37212	37245	.	+	.	ID=PEP895;sequence=FADTLETVANK;note="count:5"
DW5_scaffold_00186	peppy	extracellular-match	37245	37266	.	+	.	ID=PEP896;sequence=GPDAFYK;note="count:1"
DW5_scaffold_00186	peppy	extracellular-match	37266	37293	.	+	.	ID=PEP897;sequence=GPIAEATIR;note="count:4"
DW5_scaffold_00186	peppy	extracellular-match	37392	37446	.	+	.	ID=PEP898;sequence=LTACGAPSGGDVALSTLK;note="count:7"
DW5_scaffold_00186	peppy	extracellular-match	37542	37572	.	+	.	ID=PEP899;sequence=AELGDPFFVK;note="count:4"
DW5_scaffold_00186	peppy	extracellular-match	37572	37620	.	+	.	ID=PEP900;sequence=GMDKYQEQIHSEATAK;note="count:1"
DW5_scaffold_00187	peppy	extracellular-match	36552	36588	.	-	.	ID=PEP901;sequence=GILTEAGVAMER;note="count:9"
DW5_scaffold_00187	peppy	extracellular-match	36609	36648	.	-	.	ID=PEP902;sequence=GNLIEGSIADKTK;note="count:1"
DW5_scaffold_00187	peppy	extracellular-match	36615	36648	.	-	.	ID=PEP903;sequence=GNLIEGSIADK;note="count:1"
DW5_scaffold_00188	peppy	extracellular-match	27685	27721	.	+	.	ID=PEP904;sequence=VPLMDTYLANIK;note="count:3"
DW5_scaffold_00188	peppy	extracellular-match	27904	27967	.	+	.	ID=PEP905;sequence=INLAIEPDSLANMVTNLGVAK;note="count:1"
DW5_scaffold_00189	peppy	extracellular-match	38188	38221	.	-	.	ID=PEP906;sequence=KPALLQTSFQ.;note="count:2"
DW5_scaffold_00189	peppy	extracellular-match	38443	38479	.	-	.	ID=PEP907;sequence=GPVISAIGGPHK;note="count:4"
DW5_scaffold_00189	peppy	extracellular-match	38479	38515	.	-	.	ID=PEP908;sequence=LVLSAGNPYYMR;note="count:5"
DW5_scaffold_00189	peppy	extracellular-match	38554	38608	.	-	.	ID=PEP909;sequence=IIMDDANLPSLLGAPFYK;note="count:4"
DW5_scaffold_00189	peppy	extracellular-match	38608	38644	.	-	.	ID=PEP910;sequence=IYAYEIDGFGGR;note="count:3"
DW5_scaffold_00189	peppy	extracellular-match	38959	39013	.	-	.	ID=PEP911;sequence=VANDMMQPTYGSDGEVLK;note="count:3"
DW5_scaffold_00189	peppy	extracellular-match	39013	39043	.	-	.	ID=PEP912;sequence=WVQAVEAVLK;note="count:3"
DW5_scaffold_00189	peppy	extracellular-match	39268	39292	.	-	.	ID=PEP913;sequence=GVINLQAR;note="count:1"
DW5_scaffold_00189	peppy	extracellular-match	39292	39331	.	-	.	ID=PEP914;sequence=ASNDPNSIASLYR;note="count:4"
DW5_scaffold_00189	peppy	extracellular-match	39331	39373	.	-	.	ID=PEP915;sequence=DSSNQLQSYLPLLK;note="count:6"
DW5_scaffold_00189	peppy	extracellular-match	39454	39499	.	-	.	ID=PEP916;sequence=LFENSFPNTLDTAIK;note="count:4"
DW5_scaffold_00189	peppy	extracellular-match	39499	39529	.	-	.	ID=PEP917;sequence=NVVKDPDLYR;note="count:1"
DW5_scaffold_00189	peppy	extracellular-match	39535	39565	.	-	.	ID=PEP918;sequence=SQGIDDTVTR;note="count:3"
DW5_scaffold_00191	peppy	extracellular-match	26649	26706	.	-	.	ID=PEP919;sequence=AQYSTEYVDMYLATNPADR;note="count:37"
DW5_scaffold_00191	peppy	extracellular-match	26724	26760	.	-	.	ID=PEP920;sequence=PETCEPGDLAGK;note="count:1"
DW5_scaffold_00191	peppy	extracellular-match	26916	26970	.	-	.	ID=PEP921;sequence=DLSVAIEGTSMPDGHGVK;note="count:22"
DW5_scaffold_00191	peppy	extracellular-match	26916	26979	.	-	.	ID=PEP922;sequence=AGKDLSVAIEGTSMPDGHGVK;note="count:4"
DW5_scaffold_00192	peppy	extracellular-match	2541	2613	.	+	.	ID=PEP923;sequence=VLTPGLLTVEYTYETQQYWATNLR;note="count:1"
DW5_scaffold_00192	peppy	extracellular-match	2832	2874	.	+	.	ID=PEP924;sequence=PGGEWNDVIGDLEK;note="count:2"
DW5_scaffold_00192	peppy	extracellular-match	3172	3211	.	+	.	ID=PEP925;sequence=GSGGQFGIVTQFK;note="count:3"
DW5_scaffold_00192	peppy	extracellular-match	3331	3376	.	+	.	ID=PEP926;sequence=AAIIFSDLVLAAGVK;note="count:3"
DW5_scaffold_00192	peppy	extracellular-match	3761	3812	.	+	.	ID=PEP927;sequence=AIQFSVDFQPLPSIFGK;note="count:2"
DW5_scaffold_00192	peppy	extracellular-match	10225	10258	.	-	.	ID=PEP928;sequence=TEGAAEWDAFR;note="count:1"
DW5_scaffold_00192	peppy	extracellular-match	10288	10324	.	-	.	ID=PEP929;sequence=YIEAQIAAFENK;note="count:3"
DW5_scaffold_00192	peppy	extracellular-match	11215	11248	.	-	.	ID=PEP930;sequence=LGSAAAGSILR;note="count:2"
DW5_scaffold_00192	peppy	extracellular-match	42538	42574	.	-	.	ID=PEP931;sequence=WQCDTLVAPMDK;note="count:4"
DW5_scaffold_00194	peppy	extracellular-match	37815	37866	.	+	.	ID=PEP932;sequence=DVAIIGGGASGTYAAVR;note="count:14"
DW5_scaffold_00194	peppy	extracellular-match	38061	38106	.	+	.	ID=PEP933;sequence=LTALNVDVETGKELK;note="count:3"
DW5_scaffold_00194	peppy	extracellular-match	38061	38097	.	+	.	ID=PEP934;sequence=LTALNVDVETGK;note="count:8"
DW5_scaffold_00194	peppy	extracellular-match	38271	38337	.	+	.	ID=PEP935;sequence=YQVEAAIPSIITISGVGYGGIR;note="count:2"
DW5_scaffold_00194	peppy	extracellular-match	38337	38367	.	+	.	ID=PEP936;sequence=HLLTLEIFQR;note="count:4"
DW5_scaffold_00194	peppy	extracellular-match	38367	38388	.	+	.	ID=PEP937;sequence=FGWSLIK;note="count:2"
DW5_scaffold_00194	peppy	extracellular-match	38537	38567	.	+	.	ID=PEP938;sequence=SDVLLSSTVK;note="count:2"
DW5_scaffold_00194	peppy	extracellular-match	38579	38609	.	+	.	ID=PEP939;sequence=TSNGVELLVK;note="count:3"
DW5_scaffold_00194	peppy	extracellular-match	38609	38636	.	+	.	ID=PEP940;sequence=QGDVEYIIK;note="count:2"
DW5_scaffold_00194	peppy	extracellular-match	38642	38675	.	+	.	ID=PEP941;sequence=RVLFTAGPSLK;note="count:2"
DW5_scaffold_00194	peppy	extracellular-match	38645	38675	.	+	.	ID=PEP942;sequence=VLFTAGPSLK;note="count:2"
DW5_scaffold_00194	peppy	extracellular-match	38705	38762	.	+	.	ID=PEP943;sequence=EKAPFSTWTTDAELVGIVK;note="count:2"
DW5_scaffold_00194	peppy	extracellular-match	38711	38762	.	+	.	ID=PEP944;sequence=APFSTWTTDAELVGIVK;note="count:11"
DW5_scaffold_00194	peppy	extracellular-match	38840	38900	.	+	.	ID=PEP945;sequence=DWPYSLSLESTGPSGLGLFR;note="count:4"
DW5_scaffold_00194	peppy	extracellular-match	39074	39116	.	+	.	ID=PEP946;sequence=AGFVQDLYALQGYR;note="count:11"
DW5_scaffold_00194	peppy	extracellular-match	39197	39230	.	+	.	ID=PEP947;sequence=LLKDLEAEDS.;note="count:3"
DW5_scaffold_00195	peppy	extracellular-match	5055	5082	.	+	.	ID=PEP948;sequence=YTIEAEGIK;note="count:2"
DW5_scaffold_00195	peppy	extracellular-match	5082	5130	.	+	.	ID=PEP949;sequence=AQFIPYGATLTNLFVK;note="count:6"
DW5_scaffold_00195	peppy	extracellular-match	5567	5594	.	+	.	ID=PEP950;sequence=KWHISMDAR;note="count:1"
DW5_scaffold_00195	peppy	extracellular-match	5909	5939	.	+	.	ID=PEP951;sequence=SATVLTLASK;note="count:1"
DW5_scaffold_00195	peppy	extracellular-match	5966	6017	.	+	.	ID=PEP952;sequence=TNQDAVVLYTCNWNDGK;note="count:5"
DW5_scaffold_00195	peppy	extracellular-match	32917	32944	.	+	.	ID=PEP953;sequence=RSLTIAYNK;note="count:1"
DW5_scaffold_00196	peppy	extracellular-match	29501	29564	.	-	.	ID=PEP954;sequence=IGAAGRPENEDGLSAVVWEN.;note="count:2"
DW5_scaffold_00196	peppy	extracellular-match	29609	29669	.	-	.	ID=PEP955;sequence=DGAFVAVGDQTTSNVAIVAR;note="count:1"
DW5_scaffold_00196	peppy	extracellular-match	30375	30444	.	-	.	ID=PEP956;sequence=SAGTAPTPQGVVANTLYGGPEGR;note="count:3"
DW5_scaffold_00196	peppy	extracellular-match	32391	32436	.	+	.	ID=PEP957;sequence=LSFTPASYAVPQTIK;note="count:9"
DW5_scaffold_00196	peppy	extracellular-match	32565	32601	.	+	.	ID=PEP958;sequence=FNSVTVDQQAQR;note="count:3"
DW5_scaffold_00196	peppy	extracellular-match	32625	32664	.	+	.	ID=PEP959;sequence=LGNIALALYDQGK;note="count:14"
DW5_scaffold_00196	peppy	extracellular-match	32953	33007	.	+	.	ID=PEP960;sequence=TFTPLESNVIFDYSLSPK;note="count:6"
DW5_scaffold_00196	peppy	extracellular-match	33028	33088	.	+	.	ID=PEP961;sequence=YVTALQDFSINDQPAELDMR;note="count:10"
DW5_scaffold_00196	peppy	extracellular-match	33298	33337	.	+	.	ID=PEP962;sequence=SLMPEALSPAAIK;note="count:9"
DW5_scaffold_00196	peppy	extracellular-match	33337	33373	.	+	.	ID=PEP963;sequence=AMSDYYFMTASK;note="count:1"
DW5_scaffold_00196	peppy	extracellular-match	33382	33418	.	+	.	ID=PEP964;sequence=GWYLLIDLHGGK;note="count:1"
DW5_scaffold_00196	peppy	extracellular-match	33595	33637	.	+	.	ID=PEP965;sequence=YGMYVNYADTGLSR;note="count:7"
DW5_scaffold_00196	peppy	extracellular-match	38908	38932	.	+	.	ID=PEP966;sequence=TYVHAVLK;note="count:1"
DW5_scaffold_00200	peppy	extracellular-match	27446	27482	.	-	.	ID=PEP967;sequence=DQLSFAANAYAK;note="count:9"
DW5_scaffold_00200	peppy	extracellular-match	27560	27605	.	-	.	ID=PEP968;sequence=ESEYGDIFGFICGLK;note="count:3"
DW5_scaffold_00200	peppy	extracellular-match	27605	27641	.	-	.	ID=PEP969;sequence=ETLSCEISEDVK;note="count:1"
DW5_scaffold_00200	peppy	extracellular-match	27800	27830	.	-	.	ID=PEP970;sequence=TNEDFDNLSK;note="count:1"
DW5_scaffold_00200	peppy	extracellular-match	27800	27836	.	-	.	ID=PEP971;sequence=VKTNEDFDNLSK;note="count:1"
DW5_scaffold_00200	peppy	extracellular-match	28019	28067	.	-	.	ID=PEP972;sequence=YNVPVFFAEYGCNTPR;note="count:2"
DW5_scaffold_00200	peppy	extracellular-match	28079	28103	.	-	.	ID=PEP973;sequence=SGFDVQTK;note="count:1"
DW5_scaffold_00200	peppy	extracellular-match	28205	28250	.	-	.	ID=PEP974;sequence=EIGVGYATNDDAAIR;note="count:8"
DW5_scaffold_00200	peppy	extracellular-match	28379	28409	.	-	.	ID=PEP975;sequence=YTSVVDEMMK;note="count:2"
DW5_scaffold_00200	peppy	extracellular-match	28412	28445	.	-	.	ID=PEP976;sequence=DDPGWTVELYK;note="count:4"
DW5_scaffold_00200	peppy	extracellular-match	28445	28523	.	-	.	ID=PEP977;sequence=DCMSQLADAGIYVVSDLSEPGLSINR;note="count:1"
DW5_scaffold_00200	peppy	extracellular-match	28523	28556	.	-	.	ID=PEP978;sequence=VYAIDPTKDHK;note="count:2"
DW5_scaffold_00203	peppy	extracellular-match	20491	20518	.	+	.	ID=PEP979;sequence=FSGFDNEGK;note="count:1"
DW5_scaffold_00204	peppy	extracellular-match	12105	12141	.	+	.	ID=PEP980;sequence=LTFALLPSDKLR;note="count:3"
DW5_scaffold_00204	peppy	extracellular-match	12105	12135	.	+	.	ID=PEP981;sequence=LTFALLPSDK;note="count:9"
DW5_scaffold_00204	peppy	extracellular-match	12216	12243	.	+	.	ID=PEP982;sequence=TGIEFYYGK;note="count:1"
DW5_scaffold_00204	peppy	extracellular-match	12243	12312	.	+	.	ID=PEP983;sequence=PYVATVGCDAWADWSLVPMPDFK;note="count:2"
DW5_scaffold_00204	peppy	extracellular-match	12372	12414	.	+	.	ID=PEP984;sequence=SLWIYWIVRDEAGK;note="count:2"
DW5_scaffold_00204	peppy	extracellular-match	12372	12399	.	+	.	ID=PEP985;sequence=SLWIYWIVR;note="count:3"
DW5_scaffold_00204	peppy	extracellular-match	12504	12549	.	+	.	ID=PEP986;sequence=PTTEGGEEMLGAEFK;note="count:1"
DW5_scaffold_00204	peppy	extracellular-match	12549	12585	.	+	.	ID=PEP987;sequence=EGVEIEILNSE.;note="count:6"
DW5_scaffold_00204	peppy	extracellular-match	38836	38881	.	-	.	ID=PEP988;sequence=QIFGPSTGAFNLQAK;note="count:4"
DW5_scaffold_00204	peppy	extracellular-match	38956	38998	.	-	.	ID=PEP989;sequence=STQGAEGGSGLVPK;note="count:2"
DW5_scaffold_00204	peppy	extracellular-match	39125	39200	.	-	.	ID=PEP990;sequence=DQGEVLDWVNSGPVATLSSQWSGIK;note="count:7"
DW5_scaffold_00204	peppy	extracellular-match	39290	39323	.	-	.	ID=PEP991;sequence=YSVNDFWSSPK;note="count:5"
DW5_scaffold_00204	peppy	extracellular-match	39323	39377	.	-	.	ID=PEP992;sequence=VGVDAILIPDGSILANEK;note="count:9"
DW5_scaffold_00204	peppy	extracellular-match	39563	39632	.	-	.	ID=PEP993;sequence=EGFPGEVVSYVTYTMTPNTWNIK;note="count:1"
DW5_scaffold_00204	peppy	extracellular-match	39632	39671	.	-	.	ID=PEP994;sequence=DSITFSIVDPDGK;note="count:7"
DW5_scaffold_00204	peppy	extracellular-match	39911	39965	.	-	.	ID=PEP995;sequence=GHFIAYGASISNLFIQGK;note="count:1"
DW5_scaffold_00206	peppy	extracellular-match	5542	5584	.	-	.	ID=PEP996;sequence=AQTVYLAGDSTMAK;note="count:2"
DW5_scaffold_00207	peppy	extracellular-match	39213	39297	.	+	.	ID=PEP997;sequence=FPLLLDATADDLVAGLHAGDFTSVDLVK;note="count:2"
DW5_scaffold_00207	peppy	extracellular-match	39683	39713	.	+	.	ID=PEP998;sequence=SNLSQWANFR;note="count:5"
DW5_scaffold_00207	peppy	extracellular-match	39935	39962	.	+	.	ID=PEP999;sequence=ALVVPISER;note="count:1"
DW5_scaffold_00207	peppy	extracellular-match	40439	40478	.	+	.	ID=PEP1000;sequence=DTAEFDASIAQVK;note="count:2"
DW5_scaffold_00207	peppy	extracellular-match	40757	40808	.	+	.	ID=PEP1001;sequence=LWSEESLVGFAYAFEQR;note="count:8"
DW5_scaffold_00207	peppy	extracellular-match	40850	40877	.	+	.	ID=PEP1002;sequence=VEIQDVVGK;note="count:5"
DW5_scaffold_00208	peppy	extracellular-match	735	783	.	-	.	ID=PEP1003;sequence=SCGQVGLDLPGDVQTK;note="count:4"
DW5_scaffold_00208	peppy	extracellular-match	783	816	.	-	.	ID=PEP1004;sequence=FCSGTSVQDYK;note="count:2"
DW5_scaffold_00208	peppy	extracellular-match	27600	27642	.	+	.	ID=PEP1005;sequence=GFNYGAQFNNNQAK;note="count:17"
DW5_scaffold_00208	peppy	extracellular-match	27642	27681	.	+	.	ID=PEP1006;sequence=QQVDFEYEFNAAK;note="count:7"
DW5_scaffold_00208	peppy	extracellular-match	27681	27717	.	+	.	ID=PEP1007;sequence=QLPGTNGWTSAR;note="count:1"
DW5_scaffold_00208	peppy	extracellular-match	27717	27789	.	+	.	ID=PEP1008;sequence=LYTMIQHGTQNSIISAIEAAINTK;note="count:3"
DW5_scaffold_00208	peppy	extracellular-match	27789	27861	.	+	.	ID=PEP1009;sequence=TTLLLGLWCSAGQNGVNNEITALK;note="count:1"
DW5_scaffold_00208	peppy	extracellular-match	27888	27939	.	+	.	ID=PEP1010;sequence=FTDLVVGISVGSEDLYR;note="count:32"
DW5_scaffold_00208	peppy	extracellular-match	27939	28002	.	+	.	ID=PEP1011;sequence=VTPTGIDNNSGPGAQPQELVK;note="count:13"
DW5_scaffold_00208	peppy	extracellular-match	28236	28323	.	+	.	ID=PEP1012;sequence=GKPVWVTETGWPVTGQTLNQGVASANNAK;note="count:6"
DW5_scaffold_00208	peppy	extracellular-match	28242	28323	.	+	.	ID=PEP1013;sequence=PVWVTETGWPVTGQTLNQGVASANNAK;note="count:4"
DW5_scaffold_00208	peppy	extracellular-match	28323	28359	.	+	.	ID=PEP1014;sequence=IFWDDVTCQLVK;note="count:9"
DW5_scaffold_00208	peppy	extracellular-match	28359	28434	.	+	.	ID=PEP1015;sequence=DNVNLWYYILQDVQYGNPVPSFGIK;note="count:2"
DW5_scaffold_00209	peppy	extracellular-match	23941	23983	.	-	.	ID=PEP1016;sequence=NAEGSWYVLNDVFR;note="count:1"
DW5_scaffold_00209	peppy	extracellular-match	30139	30181	.	+	.	ID=PEP1017;sequence=SSEDPNLAWNFFVK;note="count:4"
DW5_scaffold_00209	peppy	extracellular-match	30220	30289	.	+	.	ID=PEP1018;sequence=TSYTTPDGSIYTGLNPPAGSVMK;note="count:2"
DW5_scaffold_00209	peppy	extracellular-match	30382	30430	.	+	.	ID=PEP1019;sequence=IATLTGDDSWSASNMR;note="count:4"
DW5_scaffold_00209	peppy	extracellular-match	30673	30724	.	+	.	ID=PEP1020;sequence=DKQPALYQIPISTTDGK;note="count:3"
DW5_scaffold_00209	peppy	extracellular-match	30829	30862	.	+	.	ID=PEP1021;sequence=VTFDQTVTPPR;note="count:2"
DW5_scaffold_00209	peppy	extracellular-match	30862	30904	.	+	.	ID=PEP1022;sequence=ATGVEFLDGQYLYK;note="count:5"
DW5_scaffold_00209	peppy	extracellular-match	30961	31009	.	+	.	ID=PEP1023;sequence=EVIVAGGTYNSPQLLK;note="count:3"
DW5_scaffold_00209	peppy	extracellular-match	31009	31042	.	+	.	ID=PEP1024;sequence=LSGVGPSDELK;note="count:2"
DW5_scaffold_00209	peppy	extracellular-match	31225	31270	.	+	.	ID=PEP1025;sequence=GIYSSPGLGATMFYK;note="count:3"
DW5_scaffold_00209	peppy	extracellular-match	31288	31333	.	+	.	ID=PEP1026;sequence=DEYDIFAFGGPVNFR;note="count:1"
DW5_scaffold_00209	peppy	extracellular-match	31574	31613	.	+	.	ID=PEP1027;sequence=DLTSLTEAVNLAR;note="count:4"
DW5_scaffold_00209	peppy	extracellular-match	31646	31685	.	+	.	ID=PEP1028;sequence=EVLPGADVNTPEK;note="count:1"
DW5_scaffold_00209	peppy	extracellular-match	31703	31763	.	+	.	ID=PEP1029;sequence=DTAWGHHASSTCPIGADDDK;note="count:1"
DW5_scaffold_00209	peppy	extracellular-match	31814	31889	.	+	.	ID=PEP1030;sequence=VVDASVFPHIPGTFTAVSTYMVAEK;note="count:2"
DW5_scaffold_00209	peppy	extracellular-match	31889	31925	.	+	.	ID=PEP1031;sequence=AADDILSEIKA.;note="count:4"
DW5_scaffold_00211	peppy	extracellular-match	25306	25342	.	-	.	ID=PEP1032;sequence=DVGGWADVEGVR;note="count:2"
DW5_scaffold_00211	peppy	extracellular-match	25498	25540	.	-	.	ID=PEP1033;sequence=NPNSFNPAVVQWSR;note="count:2"
DW5_scaffold_00211	peppy	extracellular-match	25976	26021	.	-	.	ID=PEP1034;sequence=STWTSLGQLYNANLK;note="count:2"
DW5_scaffold_00211	peppy	extracellular-match	26021	26060	.	-	.	ID=PEP1035;sequence=DSLMGEYGPQMIR;note="count:1"
DW5_scaffold_00211	peppy	extracellular-match	26656	26692	.	-	.	ID=PEP1036;sequence=ASVWYAAGLLAR;note="count:2"
DW5_scaffold_00213	peppy	extracellular-match	1028	1073	.	+	.	ID=PEP1037;sequence=GGFTFNEPVSISGGR;note="count:6"
DW5_scaffold_00213	peppy	extracellular-match	1299	1338	.	+	.	ID=PEP1038;sequence=NFGMGGDQVLSAK;note="count:4"
DW5_scaffold_00213	peppy	extracellular-match	1410	1458	.	+	.	ID=PEP1039;sequence=GGGPGTYGVVTQLTVK;note="count:3"
DW5_scaffold_00213	peppy	extracellular-match	1821	1869	.	+	.	ID=PEP1040;sequence=TGTNAGVGGISALSSR;note="count:4"
DW5_scaffold_00213	peppy	extracellular-match	2040	2067	.	+	.	ID=PEP1041;sequence=SVVLDIFER;note="count:5"
DW5_scaffold_00213	peppy	extracellular-match	2067	2121	.	+	.	ID=PEP1042;sequence=DVVDFSYINNIEPFTYIR;note="count:1"
DW5_scaffold_00213	peppy	extracellular-match	2145	2208	.	+	.	ID=PEP1043;sequence=ILSPSVGTYMNEADWGNVQWK;note="count:2"
DW5_scaffold_00215	peppy	extracellular-match	33859	33877	.	+	.	ID=PEP1044;sequence=VPWYYR;note="count:1"
DW5_scaffold_00222	peppy	extracellular-match	7462	7486	.	-	.	ID=PEP1045;sequence=SVISVTRR;note="count:1"
DW5_scaffold_00222	peppy	extracellular-match	15636	15675	.	-	.	ID=PEP1046;sequence=RVLDHVIISDGSK;note="count:2"
DW5_scaffold_00222	peppy	extracellular-match	15636	15672	.	-	.	ID=PEP1047;sequence=VLDHVIISDGSK;note="count:5"
DW5_scaffold_00222	peppy	extracellular-match	15672	15738	.	-	.	ID=PEP1048;sequence=IYEAGHEVPYYQPVASLEHFKR;note="count:3"
DW5_scaffold_00222	peppy	extracellular-match	15675	15738	.	-	.	ID=PEP1049;sequence=IYEAGHEVPYYQPVASLEHFK;note="count:4"
DW5_scaffold_00222	peppy	extracellular-match	15765	15819	.	-	.	ID=PEP1050;sequence=AAGYTPFLVDGVEYGEVR;note="count:19"
DW5_scaffold_00222	peppy	extracellular-match	16137	16176	.	-	.	ID=PEP1051;sequence=SLVEEPYYAFGGR;note="count:10"
DW5_scaffold_00222	peppy	extracellular-match	16176	16227	.	-	.	ID=PEP1052;sequence=TTEDGYLTCSSATNLCR;note="count:11"
DW5_scaffold_00222	peppy	extracellular-match	16176	16239	.	-	.	ID=PEP1053;sequence=QSDRTTEDGYLTCSSATNLCR;note="count:2"
DW5_scaffold_00222	peppy	extracellular-match	16239	16290	.	-	.	ID=PEP1054;sequence=QAYYMPEGCHDQIEYCR;note="count:6"
DW5_scaffold_00222	peppy	extracellular-match	17104	17167	.	-	.	ID=PEP1055;sequence=QVPADPTGVTTITSAQGAQIR;note="count:4"
DW5_scaffold_00223	peppy	extracellular-match	28127	28190	.	+	.	ID=PEP1056;sequence=PIIQYYYTQFVGDPLNMPVLK;note="count:1"
DW5_scaffold_00223	peppy	extracellular-match	29708	29786	.	+	.	ID=PEP1057;sequence=DIFYGAIQTETPYYQPNPTAAVPFTK;note="count:2"
DW5_scaffold_00230	peppy	extracellular-match	5910	5946	.	-	.	ID=PEP1058;sequence=AAAELALYNADR;note="count:2"
DW5_scaffold_00230	peppy	extracellular-match	6162	6216	.	-	.	ID=PEP1059;sequence=GTTATGVTLEDGTTITAR;note="count:2"
DW5_scaffold_00230	peppy	extracellular-match	6603	6648	.	-	.	ID=PEP1060;sequence=VLGGSSALNLMTWDR;note="count:5"
DW5_scaffold_00236	peppy	extracellular-match	25417	25462	.	-	.	ID=PEP1061;sequence=YVSTVQPCLDGEAGK;note="count:2"
DW5_scaffold_00236	peppy	extracellular-match	30959	31025	.	-	.	ID=PEP1062;sequence=IAAEDLEYSDPTPWPPVFDEWK;note="count:1"
DW5_scaffold_00236	peppy	extracellular-match	31145	31181	.	-	.	ID=PEP1063;sequence=TFVQGPMWGGQR;note="count:1"
DW5_scaffold_00236	peppy	extracellular-match	31924	31969	.	-	.	ID=PEP1064;sequence=AVPGLADLVGQSSPK;note="count:2"
DW5_scaffold_00237	peppy	extracellular-match	7667	7748	.	+	.	ID=PEP1065;sequence=FGLEGSQGYISAINADGTLQIAGGGPR;note="count:1"
DW5_scaffold_00237	peppy	extracellular-match	7934	7994	.	+	.	ID=PEP1066;sequence=DVLSMVPLQVGDFIEYSGLK;note="count:2"
DW5_scaffold_00237	peppy	extracellular-match	8087	8150	.	+	.	ID=PEP1067;sequence=VEDFLVGVADTAANVEVADIK;note="count:2"
DW5_scaffold_00237	peppy	extracellular-match	9000	9057	.	+	.	ID=PEP1068;sequence=VNPTITDTVTMDTYTWESR;note="count:2"
DW5_scaffold_00237	peppy	extracellular-match	9099	9150	.	+	.	ID=PEP1069;sequence=NGDNAAMNLVLSGGTPR;note="count:1"
DW5_scaffold_00241	peppy	extracellular-match	36382	36427	.	-	.	ID=PEP1070;sequence=TSHVYQSYNIGDYC.;note="count:4"
DW5_scaffold_00241	peppy	extracellular-match	36566	36659	.	-	.	ID=PEP1071;sequence=INHIDVWTGSPTVNGGQEQIQCENDLTPGDR;note="count:6"
DW5_scaffold_00241	peppy	extracellular-match	36659	36710	.	-	.	ID=PEP1072;sequence=FEDYCAQCTTDWSASPR;note="count:8"
DW5_scaffold_00241	peppy	extracellular-match	36722	36752	.	-	.	ID=PEP1073;sequence=CEVIYDPYTR;note="count:3"
DW5_scaffold_00241	peppy	extracellular-match	36752	36818	.	-	.	ID=PEP1074;sequence=AGGTGTYTDPLTFASAPGEFTK;note="count:18"
DW5_scaffold_00242	peppy	extracellular-match	12221	12260	.	-	.	ID=PEP1075;sequence=AILFDSTLQGGYK;note="count:5"
DW5_scaffold_00242	peppy	extracellular-match	31836	31878	.	+	.	ID=PEP1076;sequence=TLVTFGDSYTDENR;note="count:3"
DW5_scaffold_00242	peppy	extracellular-match	32025	32094	.	+	.	ID=PEP1077;sequence=YASIYSNTNLYNYAVSGAVCSNK;note="count:2"
DW5_scaffold_00242	peppy	extracellular-match	32106	32181	.	+	.	ID=PEP1078;sequence=LFSSINAPFPDIDGYELPAFIADSK;note="count:4"
DW5_scaffold_00242	peppy	extracellular-match	32307	32352	.	+	.	ID=PEP1079;sequence=TVADYIDCVYSQISR;note="count:3"
DW5_scaffold_00242	peppy	extracellular-match	32505	32544	.	+	.	ID=PEP1080;sequence=MQNTVAALNQVYK;note="count:3"
DW5_scaffold_00242	peppy	extracellular-match	32544	32595	.	+	.	ID=PEP1081;sequence=YRTPFDAETDDLWEDAR;note="count:1"
DW5_scaffold_00242	peppy	extracellular-match	32550	32595	.	+	.	ID=PEP1082;sequence=TPFDAETDDLWEDAR;note="count:4"
DW5_scaffold_00246	peppy	extracellular-match	14377	14425	.	-	.	ID=PEP1083;sequence=TITLEVESSDTIDNVK;note="count:6"
DW5_scaffold_00246	peppy	extracellular-match	30814	30883	.	-	.	ID=PEP1084;sequence=LTLVDGGEDGQNIPLNPVIQPVR;note="count:4"
DW5_scaffold_00246	peppy	extracellular-match	31447	31501	.	-	.	ID=PEP1085;sequence=LLSTVEYYDNLLNTVQSK;note="count:3"
DW5_scaffold_00246	peppy	extracellular-match	31822	31864	.	-	.	ID=PEP1086;sequence=VNIQGFNVGQYIDK;note="count:1"
DW5_scaffold_00246	peppy	extracellular-match	31912	31954	.	-	.	ID=PEP1087;sequence=SADTISSQETEWLK;note="count:1"
DW5_scaffold_00247	peppy	extracellular-match	24566	24608	.	-	.	ID=PEP1088;sequence=GSTGNPLSQQINQR;note="count:2"
DW5_scaffold_00247	peppy	extracellular-match	24809	24875	.	-	.	ID=PEP1089;sequence=DDMWILSIPSFTWIEVDQGTSK;note="count:1"
DW5_scaffold_00247	peppy	extracellular-match	33569	33605	.	-	.	ID=PEP1090;sequence=VQNLNIPMCYDK;note="count:3"
DW5_scaffold_00248	peppy	extracellular-match	6519	6585	.	-	.	ID=PEP1091;sequence=PLVYNSVLGSAAFVLASLEYER;note="count:2"
DW5_scaffold_00248	peppy	extracellular-match	6852	6909	.	-	.	ID=PEP1092;sequence=KGNYIESSASSMFVYSMLK;note="count:2"
DW5_scaffold_00248	peppy	extracellular-match	6852	6906	.	-	.	ID=PEP1093;sequence=GNYIESSASSMFVYSMLK;note="count:5"
DW5_scaffold_00248	peppy	extracellular-match	6909	6963	.	-	.	ID=PEP1094;sequence=AVDAETGAWWQVMDQPGR;note="count:17"
DW5_scaffold_00248	peppy	extracellular-match	6963	6993	.	-	.	ID=PEP1095;sequence=FQELMEAVGR;note="count:10"
DW5_scaffold_00248	peppy	extracellular-match	7011	7083	.	-	.	ID=PEP1096;sequence=SLGWYCMALIDTFELLPTTAHTAR;note="count:2"
DW5_scaffold_00248	peppy	extracellular-match	7083	7137	.	-	.	ID=PEP1097;sequence=AVWVTSTVTGASPHVWGR;note="count:3"
DW5_scaffold_00248	peppy	extracellular-match	7083	7140	.	-	.	ID=PEP1098;sequence=KAVWVTSTVTGASPHVWGR;note="count:3"
DW5_scaffold_00248	peppy	extracellular-match	7140	7176	.	-	.	ID=PEP1099;sequence=TGLLVHGYDASR;note="count:3"
DW5_scaffold_00248	peppy	extracellular-match	7431	7458	.	-	.	ID=PEP1100;sequence=LSNGNELLR;note="count:4"
DW5_scaffold_00248	peppy	extracellular-match	7524	7551	.	-	.	ID=PEP1101;sequence=SQFNAYIAK;note="count:3"
DW5_scaffold_00248	peppy	extracellular-match	7656	7707	.	-	.	ID=PEP1102;sequence=HGAQPLSLQMAQSIMSR;note="count:1"
DW5_scaffold_00249	peppy	extracellular-match	1927	1960	.	+	.	ID=PEP1103;sequence=YLYELDVSNNK;note="count:2"
DW5_scaffold_00249	peppy	extracellular-match	1981	2023	.	+	.	ID=PEP1104;sequence=NALGVNGLTFFDIR;note="count:6"
DW5_scaffold_00250	peppy	extracellular-match	37141	37186	.	+	.	ID=PEP1105;sequence=TAWPIYATDCNQGGK;note="count:1"
DW5_scaffold_00251	peppy	extracellular-match	10917	10968	.	+	.	ID=PEP1106;sequence=NIFQSLANISPYFPNPR;note="count:1"
DW5_scaffold_00251	peppy	extracellular-match	11037	11082	.	+	.	ID=PEP1107;sequence=HGSRYPEVSGEAAER;note="count:1"
DW5_scaffold_00252	peppy	extracellular-match	24732	24777	.	-	.	ID=PEP1108;sequence=AATEFTFQIADPVAR;note="count:2"
DW5_scaffold_00252	peppy	extracellular-match	25761	25818	.	-	.	ID=PEP1109;sequence=LGGGADALAAAIGMVTAEK;note="count:2"
DW5_scaffold_00258	peppy	extracellular-match	1561	1609	.	-	.	ID=PEP1110;sequence=ADELPAVPSGASDLFK;note="count:1"
DW5_scaffold_00258	peppy	extracellular-match	1696	1726	.	-	.	ID=PEP1111;sequence=ALMSAFAGTK;note="count:2"
DW5_scaffold_00258	peppy	extracellular-match	1992	2067	.	-	.	ID=PEP1112;sequence=SDFFAFNDYSYCDPSSYTISGWDQK;note="count:7"
DW5_scaffold_00258	peppy	extracellular-match	2067	2112	.	-	.	ID=PEP1113;sequence=YEMADYMNCGDDAAR;note="count:1"
DW5_scaffold_00258	peppy	extracellular-match	2112	2154	.	-	.	ID=PEP1114;sequence=IPVGYSAADVESNR;note="count:1"
DW5_scaffold_00258	peppy	extracellular-match	2112	2157	.	-	.	ID=PEP1115;sequence=KIPVGYSAADVESNR;note="count:2"
DW5_scaffold_00258	peppy	extracellular-match	2232	2286	.	-	.	ID=PEP1116;sequence=YDNTLLFFSANEVINDDK;note="count:7"
DW5_scaffold_00258	peppy	extracellular-match	2286	2331	.	-	.	ID=PEP1117;sequence=VYLQSIFATVEMFAK;note="count:9"
DW5_scaffold_00259	peppy	extracellular-match	21324	21363	.	-	.	ID=PEP1118;sequence=DPLDSILAAFSAK;note="count:2"
DW5_scaffold_00265	peppy	extracellular-match	14980	15028	.	-	.	ID=PEP1119;sequence=TPYGSLTANLAGTADR;note="count:1"
DW5_scaffold_00268	peppy	extracellular-match	3282	3324	.	-	.	ID=PEP1120;sequence=SYPIDEDASEFQWR;note="count:2"
DW5_scaffold_00270	peppy	extracellular-match	6706	6739	.	+	.	ID=PEP1121;sequence=ANLNIQAQELK;note="count:4"
DW5_scaffold_00270	peppy	extracellular-match	6910	6967	.	+	.	ID=PEP1122;sequence=EINSPAAAGLDIVAGAQVK;note="count:12"
DW5_scaffold_00270	peppy	extracellular-match	12199	12250	.	+	.	ID=PEP1123;sequence=TEWTDTVGTNPWPEYPR;note="count:1"
DW5_scaffold_00270	peppy	extracellular-match	12988	13036	.	+	.	ID=PEP1124;sequence=TSYDITVHELGSTDAK;note="count:1"
DW5_scaffold_00270	peppy	extracellular-match	13531	13612	.	+	.	ID=PEP1125;sequence=SYPSIFAWTIYNEEWGQATSAPWPEFR;note="count:1"
DW5_scaffold_00270	peppy	extracellular-match	14077	14113	.	+	.	ID=PEP1126;sequence=EDIQALYDAAEK;note="count:3"
DW5_scaffold_00270	peppy	extracellular-match	20212	20248	.	-	.	ID=PEP1127;sequence=LFTSEGNQFYVK;note="count:2"
DW5_scaffold_00271	peppy	extracellular-match	11065	11095	.	+	.	ID=PEP1128;sequence=VGDTLPEGVK;note="count:4"
DW5_scaffold_00271	peppy	extracellular-match	11376	11439	.	+	.	ID=PEP1129;sequence=GVDIIATIASNDAWVMNAWGK;note="count:2"
DW5_scaffold_00271	peppy	extracellular-match	11454	11487	.	+	.	ID=PEP1130;sequence=GDEVLFLSDTK;note="count:3"
DW5_scaffold_00271	peppy	extracellular-match	11544	11571	.	+	.	ID=PEP1131;sequence=WAMVFDHGK;note="count:1"
DW5_scaffold_00273	peppy	extracellular-match	30937	30964	.	-	.	ID=PEP1132;sequence=ATFVLDDWK;note="count:1"
DW5_scaffold_00275	peppy	extracellular-match	23044	23092	.	-	.	ID=PEP1133;sequence=DQLAFVANQYYLGQNK;note="count:7"
DW5_scaffold_00275	peppy	extracellular-match	23785	23827	.	-	.	ID=PEP1134;sequence=TLGVGYATADVPSR;note="count:2"
DW5_scaffold_00275	peppy	extracellular-match	23830	23857	.	-	.	ID=PEP1135;sequence=TYIANQNYR;note="count:1"
DW5_scaffold_00275	peppy	extracellular-match	24136	24160	.	-	.	ID=PEP1136;sequence=QIFTNIIR;note="count:1"
DW5_scaffold_00275	peppy	extracellular-match	25656	25701	.	-	.	ID=PEP1137;sequence=QLDLTNGDPGLIDLR;note="count:5"
DW5_scaffold_00275	peppy	extracellular-match	25818	25854	.	-	.	ID=PEP1138;sequence=GQASVVGSQAIK;note="count:4"
DW5_scaffold_00275	peppy	extracellular-match	26340	26391	.	-	.	ID=PEP1139;sequence=PVAIPGEFPNTVAASAK;note="count:1"
DW5_scaffold_00275	peppy	extracellular-match	26595	26631	.	-	.	ID=PEP1140;sequence=TGGAGSIAVDTK;note="count:3"
DW5_scaffold_00275	peppy	extracellular-match	26646	26694	.	-	.	ID=PEP1141;sequence=NAVIAVPIGADGMLSK;note="count:1"
DW5_scaffold_00275	peppy	extracellular-match	26694	26724	.	-	.	ID=PEP1142;sequence=AIYFMTNDAK;note="count:3"
DW5_scaffold_00277	peppy	extracellular-match	594	642	.	-	.	ID=PEP1143;sequence=EYLVANGVSASPLMPK;note="count:8"
DW5_scaffold_00277	peppy	extracellular-match	699	738	.	-	.	ID=PEP1144;sequence=AAALAELVWSGNR;note="count:20"
DW5_scaffold_00277	peppy	extracellular-match	750	819	.	-	.	ID=PEP1145;sequence=KLIQGAIAPLWSEQVDDAVVSQK;note="count:12"
DW5_scaffold_00277	peppy	extracellular-match	750	816	.	-	.	ID=PEP1146;sequence=LIQGAIAPLWSEQVDDAVVSQK;note="count:26"
DW5_scaffold_00277	peppy	extracellular-match	819	864	.	-	.	ID=PEP1147;sequence=IYDYDFTLNMTDAQK;note="count:8"
DW5_scaffold_00277	peppy	extracellular-match	1170	1209	.	-	.	ID=PEP1148;sequence=LSADVAATGNVPK;note="count:7"
DW5_scaffold_00277	peppy	extracellular-match	1209	1236	.	-	.	ID=PEP1149;sequence=TLVMWEDVK;note="count:7"
DW5_scaffold_00277	peppy	extracellular-match	1269	1305	.	-	.	ID=PEP1150;sequence=SMGDLYQVWVDR;note="count:15"
DW5_scaffold_00277	peppy	extracellular-match	1416	1446	.	-	.	ID=PEP1151;sequence=TYEVTGQVYK;note="count:4"
DW5_scaffold_00277	peppy	extracellular-match	1497	1608	.	-	.	ID=PEP1152;sequence=VIPEIDMPGHASSGWTQIDENIVTCEDSWWSNDDWPK;note="count:1"
DW5_scaffold_00277	peppy	extracellular-match	1617	1644	.	-	.	ID=PEP1153;sequence=EIVSYAAAR;note="count:1"
DW5_scaffold_00277	peppy	extracellular-match	1644	1710	.	-	.	ID=PEP1154;sequence=QYPTMTEDAYSANEMFTQDTLK;note="count:14"
DW5_scaffold_00277	peppy	extracellular-match	1710	1767	.	-	.	ID=PEP1155;sequence=LNVLHWHLVDSQSWPVEVK;note="count:8"
DW5_scaffold_00277	peppy	extracellular-match	1767	1809	.	-	.	ID=PEP1156;sequence=AKIEEQLNAMALAK;note="count:5"
DW5_scaffold_00277	peppy	extracellular-match	1767	1803	.	-	.	ID=PEP1157;sequence=IEEQLNAMALAK;note="count:6"
DW5_scaffold_00277	peppy	extracellular-match	1824	1848	.	-	.	ID=PEP1158;sequence=GIMIDTGR;note="count:1"
DW5_scaffold_00277	peppy	extracellular-match	1848	1902	.	-	.	ID=PEP1159;sequence=LIIEQPVSIVDWPLYPVR;note="count:21"
DW5_scaffold_00277	peppy	extracellular-match	2004	2073	.	-	.	ID=PEP1160;sequence=ITLVHPNADLQHGVEESYTLNLK;note="count:6"
DW5_scaffold_00277	peppy	extracellular-match	2184	2217	.	-	.	ID=PEP1161;sequence=WVPQAVEAPVR;note="count:6"
DW5_scaffold_00277	peppy	extracellular-match	2268	2340	.	-	.	ID=PEP1162;sequence=NIVWGNSGCFSFDPSASFDVPESK;note="count:2"
DW5_scaffold_00279	peppy	extracellular-match	18640	18670	.	+	.	ID=PEP1163;sequence=HGAAGTVLLK;note="count:2"
DW5_scaffold_00282	peppy	extracellular-match	4406	4448	.	-	.	ID=PEP1164;sequence=IVIPIVGGTFEGPR;note="count:2"
DW5_scaffold_00284	peppy	extracellular-match	1018	1057	.	+	.	ID=PEP1165;sequence=KGNDFICLCDVYR;note="count:10"
DW5_scaffold_00284	peppy	extracellular-match	1021	1057	.	+	.	ID=PEP1166;sequence=GNDFICLCDVYR;note="count:10"
DW5_scaffold_00284	peppy	extracellular-match	1057	1102	.	+	.	ID=PEP1167;sequence=DVLVCYNNCPNSNER;note="count:9"
DW5_scaffold_00284	peppy	extracellular-match	1102	1156	.	+	.	ID=PEP1168;sequence=SPVENTVTSYCGAAEPLR;note="count:20"
DW5_scaffold_00284	peppy	extracellular-match	7649	7694	.	-	.	ID=PEP1169;sequence=AQMLIIGGWFPLYDK;note="count:2"
DW5_scaffold_00284	peppy	extracellular-match	8625	8661	.	-	.	ID=PEP1170;sequence=VSFGAGTHVEQR;note="count:1"
DW5_scaffold_00284	peppy	extracellular-match	29993	30032	.	+	.	ID=PEP1171;sequence=EFSVTVPEGLEEK;note="count:3"
DW5_scaffold_00289	peppy	extracellular-match	30508	30556	.	-	.	ID=PEP1172;sequence=GSFTFNLNLGSDNANK;note="count:2"
DW5_scaffold_00289	peppy	extracellular-match	30583	30613	.	-	.	ID=PEP1173;sequence=LQSVTLINAK;note="count:1"
DW5_scaffold_00289	peppy	extracellular-match	30583	30640	.	-	.	ID=PEP1174;sequence=SYAAYANDKLQSVTLINAK;note="count:2"
DW5_scaffold_00289	peppy	extracellular-match	31211	31286	.	-	.	ID=PEP1175;sequence=NAGLPSSFFEAPATASTIGTTFEIK;note="count:5"
DW5_scaffold_00289	peppy	extracellular-match	31316	31364	.	-	.	ID=PEP1176;sequence=AAPWNGQVYTNQWLDR;note="count:1"
DW5_scaffold_00289	peppy	extracellular-match	31364	31421	.	-	.	ID=PEP1177;sequence=LYSFEVGNEPDLWLQNQFR;note="count:5"
DW5_scaffold_00289	peppy	extracellular-match	31538	31613	.	-	.	ID=PEP1178;sequence=NSQAQGAIAADSMIIGPNYFAAIDR;note="count:2"
DW5_scaffold_00298	peppy	extracellular-match	9381	9429	.	+	.	ID=PEP1179;sequence=GGFVYIIGWAGGFQTR;note="count:1"
DW5_scaffold_00302	peppy	extracellular-match	2657	2702	.	+	.	ID=PEP1180;sequence=DVAAVVGHIDQVFSR;note="count:2"
DW5_scaffold_00302	peppy	extracellular-match	3197	3248	.	+	.	ID=PEP1181;sequence=GVPTVASSLLTVAEFTR;note="count:4"
DW5_scaffold_00303	peppy	extracellular-match	1151	1202	.	-	.	ID=PEP1182;sequence=STPCAFGASCYTANLTR;note="count:2"
DW5_scaffold_00303	peppy	extracellular-match	25837	25885	.	+	.	ID=PEP1183;sequence=MDGGMDSGFMPNPEGK;note="count:2"
DW5_scaffold_00304	peppy	extracellular-match	17799	17820	.	+	.	ID=PEP1184;sequence=LDMINSK;note="count:1"
DW5_scaffold_00304	peppy	extracellular-match	28309	28375	.	+	.	ID=PEP1185;sequence=CMSGAFGNLYDESIGAQCHEIR;note="count:5"
DW5_scaffold_00313	peppy	extracellular-match	1840	1909	.	-	.	ID=PEP1186;sequence=VWPGASSALSGDLQGGGGGGAVR;note="count:3"
DW5_scaffold_00313	peppy	extracellular-match	2134	2161	.	-	.	ID=PEP1187;sequence=NTDGWDTYR;note="count:1"
DW5_scaffold_00315	peppy	extracellular-match	16306	16372	.	-	.	ID=PEP1188;sequence=QVAGPTAVNLAGGGQYQIGILK;note="count:16"
DW5_scaffold_00315	peppy	extracellular-match	16498	16561	.	-	.	ID=PEP1189;sequence=SGTSLWSVPIDFTQWQNFAAR;note="count:3"
DW5_scaffold_00315	peppy	extracellular-match	16771	16792	.	-	.	ID=PEP1190;sequence=AGLQFLK;note="count:4"
DW5_scaffold_00315	peppy	extracellular-match	16825	16852	.	-	.	ID=PEP1191;sequence=AVEVTISDK;note="count:6"
DW5_scaffold_00315	peppy	extracellular-match	17002	17026	.	-	.	ID=PEP1192;sequence=CTIVFDGR;note="count:4"
DW5_scaffold_00315	peppy	extracellular-match	28748	28790	.	+	.	ID=PEP1193;sequence=GPAGGSATLEMQTK;note="count:10"
DW5_scaffold_00315	peppy	extracellular-match	29126	29186	.	+	.	ID=PEP1194;sequence=LQFLYYNAMGYPTSDDATMK;note="count:4"
DW5_scaffold_00315	peppy	extracellular-match	29237	29282	.	+	.	ID=PEP1195;sequence=SGSYFYTQFPCVNAK;note="count:6"
DW5_scaffold_00315	peppy	extracellular-match	29384	29438	.	+	.	ID=PEP1196;sequence=STYASAADLGWSFDGTEK;note="count:8"
DW5_scaffold_00316	peppy	extracellular-match	8886	8916	.	-	.	ID=PEP1197;sequence=AVEEILGGSK;note="count:3"
DW5_scaffold_00316	peppy	extracellular-match	9129	9198	.	-	.	ID=PEP1198;sequence=TLLVGNTTLPESDVDAYLNTLVR;note="count:1"
DW5_scaffold_00317	peppy	extracellular-match	24144	24204	.	+	.	ID=PEP1199;sequence=YYNPMLIDEAAAIAPEIELK;note="count:2"
DW5_scaffold_00317	peppy	extracellular-match	24593	24626	.	+	.	ID=PEP1200;sequence=TFGDTIITDIK;note="count:1"
DW5_scaffold_00317	peppy	extracellular-match	24644	24683	.	+	.	ID=PEP1201;sequence=LNAAEWMDDNTTR;note="count:1"
DW5_scaffold_00317	peppy	extracellular-match	25272	25335	.	+	.	ID=PEP1202;sequence=LTLGENIADAGGLSASFQAWK;note="count:2"
DW5_scaffold_00318	peppy	extracellular-match	21352	21388	.	+	.	ID=PEP1203;sequence=IGEIYTPWSSWK;note="count:1"
DW5_scaffold_00318	peppy	extracellular-match	21490	21523	.	+	.	ID=PEP1204;sequence=HFEANQEEAVK;note="count:2"
DW5_scaffold_00318	peppy	extracellular-match	21652	21706	.	+	.	ID=PEP1205;sequence=AGVLGAEVDTPAMIGLER;note="count:1"
DW5_scaffold_00318	peppy	extracellular-match	29621	29660	.	+	.	ID=PEP1206;sequence=VDLNEAENLEEIR;note="count:1"
DW5_scaffold_00318	peppy	extracellular-match	30197	30239	.	+	.	ID=PEP1207;sequence=LTQEFNSETSPDLR;note="count:1"
DW5_scaffold_00319	peppy	extracellular-match	9893	9941	.	-	.	ID=PEP1208;sequence=VTETGASVYFNTPDQR;note="count:1"
DW5_scaffold_00321	peppy	extracellular-match	29753	29771	.	-	.	ID=PEP1209;sequence=KCIIPK;note="count:1"
DW5_scaffold_00324	peppy	extracellular-match	10126	10153	.	+	.	ID=PEP1210;sequence=TSIIAGPVK;note="count:1"
DW5_scaffold_00326	peppy	extracellular-match	1997	2060	.	-	.	ID=PEP1211;sequence=GVFYSYSAVGSEDWVQDGEGR;note="count:3"
DW5_scaffold_00326	peppy	extracellular-match	2129	2201	.	-	.	ID=PEP1212;sequence=VTVGGGAYLNEADPLVYPEGDSAK;note="count:2"
DW5_scaffold_00326	peppy	extracellular-match	2594	2645	.	-	.	ID=PEP1213;sequence=TAADMDTLYLPYLSELK;note="count:1"
DW5_scaffold_00328	peppy	extracellular-match	10140	10170	.	+	.	ID=PEP1214;sequence=ATVDCGGGFR;note="count:2"
DW5_scaffold_00328	peppy	extracellular-match	10604	10670	.	+	.	ID=PEP1215;sequence=IYPCYVQDTTTFVTGSNPGLDR;note="count:9"
DW5_scaffold_00332	peppy	extracellular-match	3042	3084	.	+	.	ID=PEP1216;sequence=ENPTYGQSYGTWMK;note="count:1"
DW5_scaffold_00332	peppy	extracellular-match	3084	3108	.	+	.	ID=PEP1217;sequence=YAVEGTFR;note="count:1"
DW5_scaffold_00335	peppy	extracellular-match	15161	15194	.	+	.	ID=PEP1218;sequence=DDSFWGHEWSK;note="count:1"
DW5_scaffold_00335	peppy	extracellular-match	15296	15353	.	+	.	ID=PEP1219;sequence=TLPSYEWLSEAGITPSTSK;note="count:8"
DW5_scaffold_00335	peppy	extracellular-match	15353	15395	.	+	.	ID=PEP1220;sequence=TYTFSDIQNAIQAK;note="count:6"
DW5_scaffold_00335	peppy	extracellular-match	15428	15470	.	+	.	ID=PEP1221;sequence=SGALNEIWYHFDVR;note="count:1"
DW5_scaffold_00335	peppy	extracellular-match	15470	15521	.	+	.	ID=PEP1222;sequence=GSLQTGDFVPANPDGSK;note="count:2"
DW5_scaffold_00335	peppy	extracellular-match	28035	28080	.	-	.	ID=PEP1223;sequence=FKDDDFEGGVVESQR;note="count:2"
DW5_scaffold_00335	peppy	extracellular-match	28323	28359	.	-	.	ID=PEP1224;sequence=SDPTVMSGLASR;note="count:2"
DW5_scaffold_00335	peppy	extracellular-match	28527	28560	.	-	.	ID=PEP1225;sequence=LAYGLVDDYWR;note="count:5"
DW5_scaffold_00335	peppy	extracellular-match	29019	29061	.	-	.	ID=PEP1226;sequence=ASYNYYTGCSTGGR;note="count:2"
DW5_scaffold_00335	peppy	extracellular-match	29091	29121	.	-	.	ID=PEP1227;sequence=AIHVEAVTGK;note="count:5"
DW5_scaffold_00339	peppy	extracellular-match	367	400	.	-	.	ID=PEP1228;sequence=VAVVGVYTLGR;note="count:2"
DW5_scaffold_00339	peppy	extracellular-match	400	424	.	-	.	ID=PEP1229;sequence=VGESTVFR;note="count:1"
DW5_scaffold_00339	peppy	extracellular-match	448	502	.	-	.	ID=PEP1230;sequence=GTASSEGAVLTDVEGWVR;note="count:1"
DW5_scaffold_00339	peppy	extracellular-match	517	562	.	-	.	ID=PEP1231;sequence=SEAVVGCEPGVEAPR;note="count:2"
DW5_scaffold_00339	peppy	extracellular-match	847	898	.	-	.	ID=PEP1232;sequence=VVATSYSDGDAVGTATR;note="count:3"
DW5_scaffold_00339	peppy	extracellular-match	1102	1141	.	-	.	ID=PEP1233;sequence=IQTSTPPTATPPK;note="count:2"
DW5_scaffold_00340	peppy	extracellular-match	18685	18739	.	+	.	ID=PEP1234;sequence=AGGLNDPLYVFDGSVIER;note="count:4"
DW5_scaffold_00340	peppy	extracellular-match	18817	18862	.	+	.	ID=PEP1235;sequence=GSETQSLAVATDGGR;note="count:2"
DW5_scaffold_00340	peppy	extracellular-match	19411	19462	.	+	.	ID=PEP1236;sequence=VLPADSQASWSSGAPDR;note="count:2"
DW5_scaffold_00340	peppy	extracellular-match	19561	19609	.	+	.	ID=PEP1237;sequence=ELSVGYLNVVDNELSR;note="count:1"
DW5_scaffold_00340	peppy	extracellular-match	20194	20230	.	+	.	ID=PEP1238;sequence=VWEGLVDAWPQR;note="count:4"
DW5_scaffold_00345	peppy	extracellular-match	17868	17913	.	-	.	ID=PEP1239;sequence=VCTGGPQTFAPQNVR;note="count:12"
DW5_scaffold_00345	peppy	extracellular-match	24255	24285	.	+	.	ID=PEP1240;sequence=IASQLAILQR;note="count:4"
DW5_scaffold_00345	peppy	extracellular-match	24321	24351	.	+	.	ID=PEP1241;sequence=IASTVLNDPK;note="count:1"
DW5_scaffold_00345	peppy	extracellular-match	24351	24381	.	+	.	ID=PEP1242;sequence=LFAEWEENLR;note="count:3"
DW5_scaffold_00346	peppy	extracellular-match	23081	23132	.	-	.	ID=PEP1243;sequence=LSQSDFSTNCQNNTGIK;note="count:1"
DW5_scaffold_00346	peppy	extracellular-match	23287	23326	.	-	.	ID=PEP1244;sequence=FCMNPIAVPAGLK;note="count:6"
DW5_scaffold_00346	peppy	extracellular-match	23476	23542	.	-	.	ID=PEP1245;sequence=GFDDDNEGNFPCGGFDDVQTQR;note="count:6"
DW5_scaffold_00348	peppy	extracellular-match	398	461	.	-	.	ID=PEP1246;sequence=FEPVPISPTYCSQTLQNPVAR;note="count:2"
DW5_scaffold_00348	peppy	extracellular-match	686	716	.	-	.	ID=PEP1247;sequence=SNDSIEDLSK;note="count:2"
DW5_scaffold_00350	peppy	extracellular-match	6182	6209	.	+	.	ID=PEP1248;sequence=GFLDEFIAR;note="count:2"
DW5_scaffold_00350	peppy	extracellular-match	25967	25985	.	+	.	ID=PEP1249;sequence=QCIIPK;note="count:1"
DW5_scaffold_00352	peppy	extracellular-match	5595	5661	.	-	.	ID=PEP1250;sequence=DCSLQACDTEQSSAAISWAYAR;note="count:2"
DW5_scaffold_00352	peppy	extracellular-match	5685	5742	.	-	.	ID=PEP1251;sequence=IAQTEFSCASDDLACFCTK;note="count:3"
DW5_scaffold_00352	peppy	extracellular-match	15574	15625	.	+	.	ID=PEP1252;sequence=CGGQGFTGPTTCEGSAK;note="count:7"
DW5_scaffold_00353	peppy	extracellular-match	16808	16844	.	+	.	ID=PEP1253;sequence=TIQADTYGSECK;note="count:6"
DW5_scaffold_00353	peppy	extracellular-match	17063	17105	.	+	.	ID=PEP1254;sequence=LGPFGFLASDEVAR;note="count:10"
DW5_scaffold_00353	peppy	extracellular-match	17273	17321	.	+	.	ID=PEP1255;sequence=NSLFHNIIAASPYLPK;note="count:1"
DW5_scaffold_00353	peppy	extracellular-match	17354	17378	.	+	.	ID=PEP1256;sequence=SYYAFAER;note="count:5"
DW5_scaffold_00353	peppy	extracellular-match	17734	17797	.	+	.	ID=PEP1257;sequence=GTLPGFSDSDIAEVLAWYPIK;note="count:1"
DW5_scaffold_00353	peppy	extracellular-match	17827	17899	.	+	.	ID=PEP1258;sequence=FATTGLSGPSALDQSSVAVGQQQR;note="count:14"
DW5_scaffold_00353	peppy	extracellular-match	18107	18137	.	+	.	ID=PEP1259;sequence=VPFLSVDFQR;note="count:4"
DW5_scaffold_00361	peppy	extracellular-match	22411	22453	.	-	.	ID=PEP1260;sequence=SGNAIVHVTSAIA.;note="count:3"
DW5_scaffold_00365	peppy	extracellular-match	5640	5697	.	-	.	ID=PEP1261;sequence=DISNWDVASQNWVISEYPK;note="count:11"
DW5_scaffold_00365	peppy	extracellular-match	5640	5700	.	-	.	ID=PEP1262;sequence=RDISNWDVASQNWVISEYPK;note="count:2"
DW5_scaffold_00365	peppy	extracellular-match	5775	5835	.	-	.	ID=PEP1263;sequence=VAGDEVVQCYIALGGPDDPK;note="count:3"
DW5_scaffold_00365	peppy	extracellular-match	5835	5922	.	-	.	ID=PEP1264;sequence=IAAGGAPGGNPQLWDVLYTVEATITNSGK;note="count:9"
DW5_scaffold_00365	peppy	extracellular-match	6120	6156	.	-	.	ID=PEP1265;sequence=VDAGAYTPTTGK;note="count:3"
DW5_scaffold_00365	peppy	extracellular-match	6840	6906	.	-	.	ID=PEP1266;sequence=WTAVFGNDAGENQYGPNGCADR;note="count:1"
DW5_scaffold_00365	peppy	extracellular-match	7038	7071	.	-	.	ID=PEP1267;sequence=DTYGYEHYFAK;note="count:1"
DW5_scaffold_00365	peppy	extracellular-match	7071	7140	.	-	.	ID=PEP1268;sequence=IMAAYYYVGLDESIPVNFDSWQR;note="count:2"
DW5_scaffold_00365	peppy	extracellular-match	7479	7542	.	-	.	ID=PEP1269;sequence=QPGNFEDFGFVDALSSNLDDK;note="count:9"
DW5_scaffold_00365	peppy	extracellular-match	7611	7674	.	-	.	ID=PEP1270;sequence=NWEGFSPDPVLSGIAVADTVR;note="count:16"
DW5_scaffold_00365	peppy	extracellular-match	7741	7786	.	-	.	ID=PEP1271;sequence=GVDVQLGPVVGPLGR;note="count:8"
DW5_scaffold_00365	peppy	extracellular-match	7837	7897	.	-	.	ID=PEP1272;sequence=FADYVSAFPAGGTVAGSWDR;note="count:4"
DW5_scaffold_00365	peppy	extracellular-match	7897	7945	.	-	.	ID=PEP1273;sequence=LGFDSLCMQDSPLGIR;note="count:6"
DW5_scaffold_00365	peppy	extracellular-match	8014	8047	.	-	.	ID=PEP1274;sequence=AFVSQLTLLEK;note="count:2"
DW5_scaffold_00366	peppy	extracellular-match	14148	14184	.	+	.	ID=PEP1275;sequence=ADTDPTLLYPER;note="count:3"
DW5_scaffold_00366	peppy	extracellular-match	14472	14520	.	+	.	ID=PEP1276;sequence=FLTTEQSLAEIDYFAK;note="count:14"
DW5_scaffold_00366	peppy	extracellular-match	14792	14837	.	+	.	ID=PEP1277;sequence=NTQLLIDVIDGILIR;note="count:16"
DW5_scaffold_00366	peppy	extracellular-match	14870	14906	.	+	.	ID=PEP1278;sequence=DVFGLGGITDNR;note="count:4"
DW5_scaffold_00366	peppy	extracellular-match	15326	15362	.	+	.	ID=PEP1279;sequence=VMDVEYLTFFCR;note="count:7"
DW5_scaffold_00366	peppy	extracellular-match	15362	15401	.	+	.	ID=PEP1280;sequence=AQFGINSPPEIER;note="count:3"
DW5_scaffold_00366	peppy	extracellular-match	15440	15476	.	+	.	ID=PEP1281;sequence=LAIIGGNADPWR;note="count:1"
DW5_scaffold_00370	peppy	extracellular-match	11021	11051	.	+	.	ID=PEP1282;sequence=TQDDFEKEFR;note="count:3"
DW5_scaffold_00370	peppy	extracellular-match	11099	11177	.	+	.	ID=PEP1283;sequence=LYTNIQQGSDNEPIAAFPAAIATNTK;note="count:21"
DW5_scaffold_00370	peppy	extracellular-match	11177	11231	.	+	.	ID=PEP1284;sequence=LLLGIWASGTNNIDGELK;note="count:93"
DW5_scaffold_00370	peppy	extracellular-match	11267	11318	.	+	.	ID=PEP1285;sequence=LTDLIVGCSVGSEDLYR;note="count:12"
DW5_scaffold_00370	peppy	extracellular-match	11345	11381	.	+	.	ID=PEP1286;sequence=AGVGNSAELIVK;note="count:2"
DW5_scaffold_00370	peppy	extracellular-match	11399	11435	.	+	.	ID=PEP1287;sequence=QALANTPLKDVK;note="count:1"
DW5_scaffold_00370	peppy	extracellular-match	11628	11676	.	+	.	ID=PEP1288;sequence=LLSSAISAVEGVAGGK;note="count:19"
DW5_scaffold_00370	peppy	extracellular-match	11628	11730	.	+	.	ID=PEP1289;sequence=LLSSAISAVEGVAGGKDVWLTETGWAYSGPDFGK;note="count:1"
DW5_scaffold_00370	peppy	extracellular-match	11676	11730	.	+	.	ID=PEP1290;sequence=DVWLTETGWAYSGPDFGK;note="count:23"
DW5_scaffold_00370	peppy	extracellular-match	11760	11796	.	+	.	ID=PEP1291;sequence=YWTDVGCSLFGK;note="count:8"
DW5_scaffold_00370	peppy	extracellular-match	11796	11823	.	+	.	ID=PEP1292;sequence=RNTFWYTLR;note="count:2"
DW5_scaffold_00370	peppy	extracellular-match	11799	11823	.	+	.	ID=PEP1293;sequence=NTFWYTLR;note="count:2"
DW5_scaffold_00370	peppy	extracellular-match	11850	11886	.	+	.	ID=PEP1294;sequence=FAITDNLSTTPR;note="count:15"
DW5_scaffold_00370	peppy	extracellular-match	11886	11910	.	+	.	ID=PEP1295;sequence=FNLSCPAK;note="count:1"
DW5_scaffold_00370	peppy	extracellular-match	11913	11964	.	+	.	ID=PEP1296;sequence=DLPNPETITNGNITSAR;note="count:2"
DW5_scaffold_00371	peppy	extracellular-match	15936	15966	.	+	.	ID=PEP1297;sequence=LANDQDAYVK;note="count:1"
DW5_scaffold_00372	peppy	extracellular-match	20086	20125	.	-	.	ID=PEP1298;sequence=AFQSSVGSTEQQK;note="count:1"
DW5_scaffold_00372	peppy	extracellular-match	24768	24813	.	+	.	ID=PEP1299;sequence=YGPAFAAYFQEQNDK;note="count:2"
DW5_scaffold_00372	peppy	extracellular-match	25344	25380	.	+	.	ID=PEP1300;sequence=EDLGYLLESGIK;note="count:1"
DW5_scaffold_00376	peppy	extracellular-match	6061	6100	.	-	.	ID=PEP1301;sequence=DASLSGAEEGYSK;note="count:1"
DW5_scaffold_00376	peppy	extracellular-match	6109	6154	.	-	.	ID=PEP1302;sequence=FIGIASTDSFPDPQK;note="count:2"
DW5_scaffold_00378	peppy	extracellular-match	9367	9400	.	+	.	ID=PEP1303;sequence=APIITTLAIVK;note="count:1"
DW5_scaffold_00380	peppy	extracellular-match	3792	3834	.	-	.	ID=PEP1304;sequence=NDGYYINVGDQQGK;note="count:5"
DW5_scaffold_00380	peppy	extracellular-match	3975	4059	.	-	.	ID=PEP1305;sequence=TGGTYTENYADKAADLGDGDNHTGISIK;note="count:1"
DW5_scaffold_00380	peppy	extracellular-match	3975	4023	.	-	.	ID=PEP1306;sequence=AADLGDGDNHTGISIK;note="count:2"
DW5_scaffold_00380	peppy	extracellular-match	4023	4059	.	-	.	ID=PEP1307;sequence=TGGTYTENYADK;note="count:4"
DW5_scaffold_00380	peppy	extracellular-match	4059	4098	.	-	.	ID=PEP1308;sequence=GDGCPTDGMVTLK;note="count:2"
DW5_scaffold_00380	peppy	extracellular-match	4098	4134	.	-	.	ID=PEP1309;sequence=CPYDVHLWSVFK;note="count:2"
DW5_scaffold_00380	peppy	extracellular-match	4158	4197	.	-	.	ID=PEP1310;sequence=TAVTLNAIADASK;note="count:1"
DW5_scaffold_00384	peppy	extracellular-match	3620	3647	.	+	.	ID=PEP1311;sequence=TLSDYNIQK;note="count:1"
DW5_scaffold_00384	peppy	extracellular-match	15314	15368	.	-	.	ID=PEP1312;sequence=AAAAAEILWSGAKDEQGR;note="count:1"
DW5_scaffold_00384	peppy	extracellular-match	15692	15749	.	-	.	ID=PEP1313;sequence=DVIVQSWQSDAAVAQITAK;note="count:1"
DW5_scaffold_00384	peppy	extracellular-match	15884	15914	.	-	.	ID=PEP1314;sequence=NAYTLDETVK;note="count:1"
DW5_scaffold_00384	peppy	extracellular-match	16181	16238	.	-	.	ID=PEP1315;sequence=GAYRPDLVFTASDFQTMQR;note="count:1"
DW5_scaffold_00384	peppy	extracellular-match	16349	16376	.	-	.	ID=PEP1316;sequence=AAFSVDDVK;note="count:1"
DW5_scaffold_00384	peppy	extracellular-match	16727	16832	.	-	.	ID=PEP1317;sequence=TITKPDSSDGAGDGGVSGDDIVNFAISSTWQTLFK;note="count:1"
DW5_scaffold_00385	peppy	extracellular-match	7148	7196	.	+	.	ID=PEP1318;sequence=GQQITNFDMVGGQTSK;note="count:7"
DW5_scaffold_00385	peppy	extracellular-match	7496	7535	.	+	.	ID=PEP1319;sequence=ELNTAIASYAPSK;note="count:2"
DW5_scaffold_00385	peppy	extracellular-match	7547	7595	.	+	.	ID=PEP1320;sequence=SPVWFVDNYADFDAVK;note="count:5"
DW5_scaffold_00389	peppy	extracellular-match	561	585	.	+	.	ID=PEP1321;sequence=TSLISSVR;note="count:1"
DW5_scaffold_00390	peppy	extracellular-match	22481	22526	.	+	.	ID=PEP1322;sequence=NSYLSVPFQVGTPPK;note="count:2"
DW5_scaffold_00390	peppy	extracellular-match	22535	22616	.	+	.	ID=PEP1323;sequence=LSLDTGSASSFMLNTDCTATSCPDGSK;note="count:1"
DW5_scaffold_00390	peppy	extracellular-match	22805	22859	.	+	.	ID=PEP1324;sequence=FITADGFLGLGFSTIAEK;note="count:4"
DW5_scaffold_00390	peppy	extracellular-match	23000	23036	.	+	.	ID=PEP1325;sequence=YADGPIVYAPLK;note="count:5"
DW5_scaffold_00392	peppy	extracellular-match	11080	11125	.	-	.	ID=PEP1326;sequence=TFTTAETVTNANTAK;note="count:1"
DW5_scaffold_00393	peppy	extracellular-match	12281	12380	.	+	.	ID=PEP1327;sequence=AGGPAITPIPSTCAVTSPMPASNASYMPAPATK;note="count:1"
DW5_scaffold_00393	peppy	extracellular-match	12491	12584	.	+	.	ID=PEP1328;sequence=TAYWAQNVAVPAGYYGTAGGQLETACLMFNR;note="count:1"
DW5_scaffold_00393	peppy	extracellular-match	12584	12647	.	+	.	ID=PEP1329;sequence=ALTSDDFVVAPEGQGTDAVAR;note="count:23"
DW5_scaffold_00395	peppy	extracellular-match	21179	21224	.	-	.	ID=PEP1330;sequence=WQWSITLMQFDADPK;note="count:1"
DW5_scaffold_00395	peppy	extracellular-match	21236	21269	.	-	.	ID=PEP1331;sequence=VPGTFYAPVLK;note="count:1"
DW5_scaffold_00395	peppy	extracellular-match	21596	21623	.	-	.	ID=PEP1332;sequence=FPMFYNAIR;note="count:1"
DW5_scaffold_00395	peppy	extracellular-match	22013	22046	.	-	.	ID=PEP1333;sequence=FPGGNMLEGLR;note="count:1"
DW5_scaffold_00395	peppy	extracellular-match	22046	22094	.	-	.	ID=PEP1334;sequence=IDIAEALADLNPHFLR;note="count:3"
DW5_scaffold_00396	peppy	extracellular-match	10672	10702	.	+	.	ID=PEP1335;sequence=VNIFGFPNAK;note="count:3"
DW5_scaffold_00396	peppy	extracellular-match	10702	10747	.	+	.	ID=PEP1336;sequence=SLADDEQNLGFLDQR;note="count:6"
DW5_scaffold_00396	peppy	extracellular-match	11020	11056	.	+	.	ID=PEP1337;sequence=GVDSVSITQYLK;note="count:4"
DW5_scaffold_00396	peppy	extracellular-match	11071	11116	.	+	.	ID=PEP1338;sequence=NTQPSLSFLPVIDNR;note="count:2"
DW5_scaffold_00396	peppy	extracellular-match	11482	11512	.	+	.	ID=PEP1339;sequence=VQDYYLAFAK;note="count:2"
DW5_scaffold_00401	peppy	extracellular-match	694	718	.	+	.	ID=PEP1340;sequence=IAQLIVEK;note="count:1"
DW5_scaffold_00404	peppy	extracellular-match	13257	13326	.	+	.	ID=PEP1341;sequence=DIVTVLLVNSDNATPNDLGPIFR;note="count:1"
DW5_scaffold_00412	peppy	extracellular-match	14504	14579	.	+	.	ID=PEP1342;sequence=TTDDLPSEADVVIVGSGITGTSAAR;note="count:6"
DW5_scaffold_00412	peppy	extracellular-match	14755	14785	.	+	.	ID=PEP1343;sequence=SSEVAEFELK;note="count:4"
DW5_scaffold_00412	peppy	extracellular-match	15427	15502	.	+	.	ID=PEP1344;sequence=GAGNYPSIGVSDDSIIDEGAAAYLR;note="count:3"
DW5_scaffold_00412	peppy	extracellular-match	15703	15742	.	+	.	ID=PEP1345;sequence=AIVDMVLGELEGR;note="count:7"
DW5_scaffold_00413	peppy	extracellular-match	213	243	.	-	.	ID=PEP1346;sequence=RSLNFQSAQR;note="count:2"
DW5_scaffold_00417	peppy	extracellular-match	13439	13478	.	+	.	ID=PEP1347;sequence=TQQDYMDDFQAIK;note="count:5"
DW5_scaffold_00417	peppy	extracellular-match	13505	13559	.	+	.	ID=PEP1348;sequence=GYAASDCGMASLILPAAK;note="count:5"
DW5_scaffold_00417	peppy	extracellular-match	13698	13773	.	+	.	ID=PEP1349;sequence=AIKDVADQYADTIYAVTVGSETLYR;note="count:2"
DW5_scaffold_00417	peppy	extracellular-match	13707	13773	.	+	.	ID=PEP1350;sequence=DVADQYADTIYAVTVGSETLYR;note="count:5"
DW5_scaffold_00417	peppy	extracellular-match	14037	14082	.	+	.	ID=PEP1351;sequence=VYLDDMYQAITHIEK;note="count:2"
DW5_scaffold_00417	peppy	extracellular-match	14357	14402	.	+	.	ID=PEP1352;sequence=AADETAWGAMTADRK;note="count:1"
DW5_scaffold_00417	peppy	extracellular-match	14357	14399	.	+	.	ID=PEP1353;sequence=AADETAWGAMTADR;note="count:3"
DW5_scaffold_00417	peppy	extracellular-match	17732	17750	.	-	.	ID=PEP1354;sequence=FGVWAR;note="count:1"
DW5_scaffold_00419	peppy	extracellular-match	16164	16212	.	+	.	ID=PEP1355;sequence=VLAGGNMVDIQVSGAR;note="count:1"
DW5_scaffold_00419	peppy	extracellular-match	17156	17204	.	+	.	ID=PEP1356;sequence=APLAYVAQVDDKTPQR;note="count:1"
DW5_scaffold_00419	peppy	extracellular-match	17207	17258	.	+	.	ID=PEP1357;sequence=QFVIDQPQPNFPVGWGK;note="count:1"
DW5_scaffold_00422	peppy	extracellular-match	21931	21964	.	+	.	ID=PEP1358;sequence=GYGNTTPSTPK;note="count:2"
DW5_scaffold_00427	peppy	extracellular-match	21233	21257	.	-	.	ID=PEP1359;sequence=CVQVVTIK;note="count:1"
DW5_scaffold_00427	peppy	extracellular-match	21257	21293	.	-	.	ID=PEP1360;sequence=ANFPAPIPYEEK;note="count:7"
DW5_scaffold_00427	peppy	extracellular-match	21584	21620	.	-	.	ID=PEP1361;sequence=YSDSAADWVMGK;note="count:20"
DW5_scaffold_00427	peppy	extracellular-match	21695	21713	.	-	.	ID=PEP1362;sequence=YSNVLR;note="count:1"
DW5_scaffold_00427	peppy	extracellular-match	22026	22059	.	-	.	ID=PEP1363;sequence=NGVAELTAYNK;note="count:3"
DW5_scaffold_00427	peppy	extracellular-match	22155	22188	.	-	.	ID=PEP1364;sequence=TAPLLDAVCAK;note="count:7"
DW5_scaffold_00427	peppy	extracellular-match	22218	22260	.	-	.	ID=PEP1365;sequence=TTADCLDAVIFNTR;note="count:23"
DW5_scaffold_00431	peppy	extracellular-match	2771	2822	.	+	.	ID=PEP1366;sequence=ALGFNCLNYDIAPEGSR;note="count:4"
DW5_scaffold_00431	peppy	extracellular-match	3005	3047	.	+	.	ID=PEP1367;sequence=LPSLFYETIWDTYK;note="count:6"
DW5_scaffold_00431	peppy	extracellular-match	14986	15040	.	+	.	ID=PEP1368;sequence=TVVDETWPAVLAALEPLR;note="count:1"
DW5_scaffold_00431	peppy	extracellular-match	15196	15268	.	+	.	ID=PEP1369;sequence=YASLSANEAPIASTNFASSFGDVR;note="count:1"
DW5_scaffold_00436	peppy	extracellular-match	1367	1406	.	-	.	ID=PEP1370;sequence=DEMEIFVPWQAMK;note="count:1"
DW5_scaffold_00436	peppy	extracellular-match	1514	1562	.	-	.	ID=PEP1371;sequence=SWNLSGYDGIYLTLGK;note="count:3"
DW5_scaffold_00436	peppy	extracellular-match	1580	1637	.	-	.	ID=PEP1372;sequence=FHGNLDITALGGAGFASQR;note="count:3"
DW5_scaffold_00437	peppy	extracellular-match	14118	14148	.	-	.	ID=PEP1373;sequence=TVEGQVYEPR;note="count:1"
DW5_scaffold_00437	peppy	extracellular-match	14577	14613	.	-	.	ID=PEP1374;sequence=GPLNEGGLFVER;note="count:1"
DW5_scaffold_00437	peppy	extracellular-match	14625	14658	.	-	.	ID=PEP1375;sequence=LTGNLGGEDYK;note="count:1"
DW5_scaffold_00437	peppy	extracellular-match	15081	15129	.	-	.	ID=PEP1376;sequence=YVDSLPEIQPGYDDSK;note="count:2"
DW5_scaffold_00437	peppy	extracellular-match	15489	15528	.	-	.	ID=PEP1377;sequence=GVTLLNFVADGTR;note="count:3"
DW5_scaffold_00438	peppy	extracellular-match	1717	1738	.	+	.	ID=PEP1378;sequence=LAELLQR;note="count:2"
DW5_scaffold_00441	peppy	extracellular-match	18324	18378	.	+	.	ID=PEP1379;sequence=IYDAAEQVFQVQEEVFPR;note="count:3"
DW5_scaffold_00441	peppy	extracellular-match	18393	18459	.	+	.	ID=PEP1380;sequence=GASGNSALLFGINENPFSFAVK;note="count:7"
DW5_scaffold_00441	peppy	extracellular-match	18462	18519	.	+	.	ID=PEP1381;sequence=KDNDEVLFDTSATPLVFEK;note="count:3"
DW5_scaffold_00441	peppy	extracellular-match	18465	18519	.	+	.	ID=PEP1382;sequence=DNDEVLFDTSATPLVFEK;note="count:5"
DW5_scaffold_00441	peppy	extracellular-match	18537	18597	.	+	.	ID=PEP1383;sequence=TKLPDNPNIYGLGEHSDSFR;note="count:1"
DW5_scaffold_00441	peppy	extracellular-match	18543	18597	.	+	.	ID=PEP1384;sequence=LPDNPNIYGLGEHSDSFR;note="count:1"
DW5_scaffold_00441	peppy	extracellular-match	18711	18765	.	+	.	ID=PEP1385;sequence=GTHGVFLLNSSPMQINVK;note="count:1"
DW5_scaffold_00441	peppy	extracellular-match	19125	19185	.	+	.	ID=PEP1386;sequence=YILILDPGVHAVSNYDTYQK;note="count:1"
DW5_scaffold_00441	peppy	extracellular-match	19212	19296	.	+	.	ID=PEP1387;sequence=AADGSDMLGVQWPGAVAWPDWFAPNTEK;note="count:2"
DW5_scaffold_00441	peppy	extracellular-match	19812	19863	.	+	.	ID=PEP1388;sequence=KVAHWFGDNFSDWEDYR;note="count:3"
DW5_scaffold_00441	peppy	extracellular-match	19815	19863	.	+	.	ID=PEP1389;sequence=VAHWFGDNFSDWEDYR;note="count:1"
DW5_scaffold_00441	peppy	extracellular-match	19971	20007	.	+	.	ID=PEP1390;sequence=WAMLGAFQPFYR;note="count:5"
DW5_scaffold_00441	peppy	extracellular-match	20007	20076	.	+	.	ID=PEP1391;sequence=NHAELSTIQQEFYQWPIVTAAAK;note="count:3"
DW5_scaffold_00441	peppy	extracellular-match	20295	20328	.	+	.	ID=PEP1392;sequence=DTFYDYWTFAK;note="count:8"
DW5_scaffold_00441	peppy	extracellular-match	20454	20499	.	+	.	ID=PEP1393;sequence=KEDFSILVAPGADGK;note="count:6"
DW5_scaffold_00441	peppy	extracellular-match	20457	20499	.	+	.	ID=PEP1394;sequence=EDFSILVAPGADGK;note="count:2"
DW5_scaffold_00441	peppy	extracellular-match	20511	20541	.	+	.	ID=PEP1395;sequence=LYLDDGESLK;note="count:3"
DW5_scaffold_00441	peppy	extracellular-match	20541	20580	.	+	.	ID=PEP1396;sequence=QASTSEVSFSFDK;note="count:1"
DW5_scaffold_00441	peppy	extracellular-match	20541	20586	.	+	.	ID=PEP1397;sequence=QASTSEVSFSFDKGK;note="count:1"
DW5_scaffold_00446	peppy	extracellular-match	7054	7114	.	+	.	ID=PEP1398;sequence=VNYNGGSVVATIMDLCPGCK;note="count:8"
DW5_scaffold_00446	peppy	extracellular-match	7114	7141	.	+	.	ID=PEP1399;sequence=GTYDVDLSR;note="count:6"
DW5_scaffold_00446	peppy	extracellular-match	7153	7180	.	+	.	ID=PEP1400;sequence=ALGIEETTR;note="count:1"
DW5_scaffold_00447	peppy	extracellular-match	9329	9368	.	+	.	ID=PEP1401;sequence=NGIEIFLGIPYAK;note="count:2"
DW5_scaffold_00447	peppy	extracellular-match	9821	9857	.	+	.	ID=PEP1402;sequence=DNIAFFGGDPTR;note="count:1"
DW5_scaffold_00447	peppy	extracellular-match	9947	10001	.	+	.	ID=PEP1403;sequence=GIAESQSLEPGITGTFAK;note="count:2"
DW5_scaffold_00462	peppy	extracellular-match	3217	3256	.	+	.	ID=PEP1404;sequence=AFTFLPLGAIIQK;note="count:6"
DW5_scaffold_00462	peppy	extracellular-match	3274	3313	.	+	.	ID=PEP1405;sequence=NIVQGFPSAELYK;note="count:5"
DW5_scaffold_00462	peppy	extracellular-match	3313	3352	.	+	.	ID=PEP1406;sequence=QYNAPFFGETIGR;note="count:3"
DW5_scaffold_00462	peppy	extracellular-match	3400	3466	.	+	.	ID=PEP1407;sequence=SYQLAINDGPNSLHGGDLGFGK;note="count:1"
DW5_scaffold_00462	peppy	extracellular-match	3469	3499	.	+	.	ID=PEP1408;sequence=EFEGPSTVDR;note="count:1"
DW5_scaffold_00462	peppy	extracellular-match	3526	3577	.	+	.	ID=PEP1409;sequence=YLSKDGEEGYPGTLEVR;note="count:3"
DW5_scaffold_00462	peppy	extracellular-match	3538	3577	.	+	.	ID=PEP1410;sequence=DGEEGYPGTLEVR;note="count:5"
DW5_scaffold_00462	peppy	extracellular-match	3818	3887	.	+	.	ID=PEP1411;sequence=YQVVDDGGIPTGPIEEYPGVSAK;note="count:8"
DW5_scaffold_00462	peppy	extracellular-match	4079	4118	.	+	.	ID=PEP1412;sequence=YIDVPAVGDLSAR;note="count:3"
DW5_scaffold_00462	peppy	extracellular-match	4154	4187	.	+	.	ID=PEP1413;sequence=YVNAINIPEYK;note="count:6"
DW5_scaffold_00471	peppy	extracellular-match	12416	12482	.	+	.	ID=PEP1414;sequence=SAVTPGTTTQLSTYSAEYIESR;note="count:2"
DW5_scaffold_00471	peppy	extracellular-match	12752	12791	.	+	.	ID=PEP1415;sequence=GLVLLEPTGPPFR;note="count:6"
DW5_scaffold_00480	peppy	extracellular-match	14455	14491	.	-	.	ID=PEP1416;sequence=TVVFDGFQEHIK;note="count:3"
DW5_scaffold_00480	peppy	extracellular-match	14677	14713	.	-	.	ID=PEP1417;sequence=WQNFAVQLDYPK;note="count:7"
DW5_scaffold_00480	peppy	extracellular-match	14728	14752	.	-	.	ID=PEP1418;sequence=NEFVFQTK;note="count:1"
DW5_scaffold_00480	peppy	extracellular-match	14797	14869	.	-	.	ID=PEP1419;sequence=ADFSGNQFMFVGGVVLSGDGGTGK;note="count:2"
DW5_scaffold_00480	peppy	extracellular-match	15049	15088	.	-	.	ID=PEP1420;sequence=PFEVTIDDGSIFR;note="count:1"
DW5_scaffold_00480	peppy	extracellular-match	15244	15268	.	-	.	ID=PEP1421;sequence=CPIIFDGR;note="count:3"
DW5_scaffold_00484	peppy	extracellular-match	15814	15856	.	+	.	ID=PEP1422;sequence=VDVLDAADLPAADR;note="count:2"
DW5_scaffold_00485	peppy	extracellular-match	16996	17038	.	+	.	ID=PEP1423;sequence=GTPLVYTYTYDEIK;note="count:4"
DW5_scaffold_00485	peppy	extracellular-match	17166	17190	.	+	.	ID=PEP1424;sequence=GDVFFFPK;note="count:1"
DW5_scaffold_00485	peppy	extracellular-match	17211	17250	.	+	.	ID=PEP1425;sequence=TDDFGLGFFVGQR;note="count:2"
DW5_scaffold_00486	peppy	extracellular-match	5350	5431	.	+	.	ID=PEP1426;sequence=VLYADEGDLINPAGLVSVDPVTGASER;note="count:3"
DW5_scaffold_00486	peppy	extracellular-match	5665	5707	.	+	.	ID=PEP1427;sequence=TLYVSDTGAVGFDR;note="count:2"
DW5_scaffold_00487	peppy	extracellular-match	18435	18486	.	-	.	ID=PEP1428;sequence=SGGNPGGNTGGDQPWNK;note="count:8"
DW5_scaffold_00488	peppy	extracellular-match	2841	2880	.	-	.	ID=PEP1429;sequence=AALTEISLVTTTK;note="count:2"
DW5_scaffold_00508	peppy	extracellular-match	1235	1253	.	-	.	ID=PEP1430;sequence=LLFDLR;note="count:1"
DW5_scaffold_00508	peppy	extracellular-match	4515	4566	.	-	.	ID=PEP1431;sequence=IEEELGDNAIYAGNNFR;note="count:4"
DW5_scaffold_00508	peppy	extracellular-match	4635	4686	.	-	.	ID=PEP1432;sequence=SGETEDVTIADIVVGLR;note="count:5"
DW5_scaffold_00508	peppy	extracellular-match	4728	4773	.	-	.	ID=PEP1433;sequence=VNQIGTITEAIQAAK;note="count:5"
DW5_scaffold_00508	peppy	extracellular-match	4815	4875	.	-	.	ID=PEP1434;sequence=TSDFQIVGDDLTVTNPEFIK;note="count:8"
DW5_scaffold_00508	peppy	extracellular-match	4959	4995	.	-	.	ID=PEP1435;sequence=WLSYEQLAELYK;note="count:5"
DW5_scaffold_00508	peppy	extracellular-match	5052	5088	.	-	.	ID=PEP1436;sequence=IAMDVASSEFYK;note="count:4"
DW5_scaffold_00508	peppy	extracellular-match	5489	5534	.	-	.	ID=PEP1437;sequence=GVPLYAHISDLAGTK;note="count:1"
DW5_scaffold_00508	peppy	extracellular-match	5675	5720	.	-	.	ID=PEP1438;sequence=AVANVNDTIAPALIK;note="count:4"
DW5_scaffold_00509	peppy	extracellular-match	16445	16490	.	+	.	ID=PEP1439;sequence=GVNVLLGPAMGPLGR;note="count:5"
DW5_scaffold_00509	peppy	extracellular-match	16508	16571	.	+	.	ID=PEP1440;sequence=VWEGFGSDPVLQGIAAAQTIK;note="count:7"
DW5_scaffold_00509	peppy	extracellular-match	16571	16607	.	+	.	ID=PEP1441;sequence=GIQEEGVMATAK;note="count:1"
DW5_scaffold_00509	peppy	extracellular-match	16607	16640	.	+	.	ID=PEP1442;sequence=HYIANEQEHFR;note="count:6"
DW5_scaffold_00509	peppy	extracellular-match	16640	16694	.	+	.	ID=PEP1443;sequence=QAWEWGLPNAISSNIDDR;note="count:4"
DW5_scaffold_00509	peppy	extracellular-match	16880	16940	.	+	.	ID=PEP1444;sequence=SGVASALAGLDMTMPGDGLR;note="count:5"
DW5_scaffold_00509	peppy	extracellular-match	17327	17354	.	+	.	ID=PEP1445;sequence=VGVFGEDAR;note="count:1"
DW5_scaffold_00509	peppy	extracellular-match	17783	17870	.	+	.	ID=PEP1446;sequence=AVIIANLPGTESGNAIVDVLFGDVNPSGR;note="count:1"
DW5_scaffold_00509	peppy	extracellular-match	18215	18254	.	+	.	ID=PEP1447;sequence=YIYPWLTSISGIK;note="count:1"
DW5_scaffold_00513	peppy	extracellular-match	16431	16470	.	-	.	ID=PEP1448;sequence=SPQSISWSPDDWK;note="count:1"
DW5_scaffold_00516	peppy	extracellular-match	10287	10323	.	-	.	ID=PEP1449;sequence=VQFNALQNPVDK;note="count:5"
DW5_scaffold_00516	peppy	extracellular-match	11727	11784	.	-	.	ID=PEP1450;sequence=VIYDSVTGSNANEVNVAGK;note="count:1"
DW5_scaffold_00518	peppy	extracellular-match	17022	17085	.	-	.	ID=PEP1451;sequence=TVNVGSGGQEGSFASGGGAIR;note="count:2"
DW5_scaffold_00519	peppy	extracellular-match	2261	2288	.	+	.	ID=PEP1452;sequence=RISLTCSTK;note="count:1"
DW5_scaffold_00524	peppy	extracellular-match	1998	2046	.	-	.	ID=PEP1453;sequence=LYYTPEMTTDITSVWK;note="count:3"
DW5_scaffold_00524	peppy	extracellular-match	2217	2265	.	-	.	ID=PEP1454;sequence=GTNNYAFSFIQQNAQK;note="count:2"
DW5_scaffold_00524	peppy	extracellular-match	3351	3405	.	-	.	ID=PEP1455;sequence=DATEFLEEFSQFGSLQDR;note="count:2"
DW5_scaffold_00524	peppy	extracellular-match	5220	5262	.	-	.	ID=PEP1456;sequence=NLFQNTLQDAKSNR;note="count:3"
DW5_scaffold_00530	peppy	extracellular-match	5349	5367	.	+	.	ID=PEP1457;sequence=YSNVIR;note="count:1"
DW5_scaffold_00540	peppy	extracellular-match	8567	8606	.	-	.	ID=PEP1458;sequence=VLASDDWQTASPK;note="count:2"
DW5_scaffold_00542	peppy	extracellular-match	1812	1872	.	-	.	ID=PEP1459;sequence=NLPWSTSNEDLVELFTTIGK;note="count:1"
DW5_scaffold_00546	peppy	extracellular-match	14602	14659	.	+	.	ID=PEP1460;sequence=VVIVTGASGPTGIGTEAAR;note="count:7"
DW5_scaffold_00546	peppy	extracellular-match	14872	14917	.	+	.	ID=PEP1461;sequence=TADNGILEASVEQWK;note="count:2"
DW5_scaffold_00546	peppy	extracellular-match	14917	14962	.	+	.	ID=PEP1462;sequence=EVIETDLTGTYNCAR;note="count:2"
DW5_scaffold_00546	peppy	extracellular-match	15133	15202	.	+	.	ID=PEP1463;sequence=VNSISPGYIDTGLSDFVPQDIQK;note="count:3"
DW5_scaffold_00555	peppy	extracellular-match	13439	13454	.	+	.	ID=PEP1464;sequence=RYDLR;note="count:2"
DW5_scaffold_00564	peppy	extracellular-match	15843	15912	.	+	.	ID=PEP1465;sequence=ATATTLLAGLTVAAQGPQDGYSR;note="count:1"
DW5_scaffold_00564	peppy	extracellular-match	16220	16289	.	+	.	ID=PEP1466;sequence=QAFANDLTNPQLLAVTDNVNQAK;note="count:2"
DW5_scaffold_00566	peppy	extracellular-match	12871	12922	.	+	.	ID=PEP1467;sequence=SGDSPTANSAFYMLFGR;note="count:1"
DW5_scaffold_00566	peppy	extracellular-match	12940	13018	.	+	.	ID=PEP1468;sequence=VATGVGIISSAILQSEALDEIDWEFR;note="count:1"
DW5_scaffold_00566	peppy	extracellular-match	13399	13441	.	+	.	ID=PEP1469;sequence=YSWEDMDASGNWEK;note="count:1"
DW5_scaffold_00567	peppy	extracellular-match	7656	7698	.	+	.	ID=PEP1470;sequence=GYEVILVEDAIGDR;note="count:1"
DW5_scaffold_00567	peppy	extracellular-match	7734	7779	.	+	.	ID=PEP1471;sequence=VALAELGDVFGTVVK;note="count:3"
DW5_scaffold_00572	peppy	extracellular-match	8119	8173	.	+	.	ID=PEP1472;sequence=GVLVVTTAGNENSLASQR;note="count:1"
DW5_scaffold_00572	peppy	extracellular-match	9451	9472	.	+	.	ID=PEP1473;sequence=LAAAGLR;note="count:1"
DW5_scaffold_00573	peppy	extracellular-match	3093	3147	.	+	.	ID=PEP1474;sequence=FTAPQDPLDQPGVSDATK;note="count:1"
DW5_scaffold_00573	peppy	extracellular-match	3196	3235	.	+	.	ID=PEP1475;sequence=FGPVCIGTGTELK;note="count:1"
DW5_scaffold_00573	peppy	extracellular-match	3931	3994	.	+	.	ID=PEP1476;sequence=YVNVPCIFGVATNDGINFTPK;note="count:1"
DW5_scaffold_00573	peppy	extracellular-match	4069	4111	.	+	.	ID=PEP1477;sequence=QAWDANMASTADAR;note="count:1"
DW5_scaffold_00573	peppy	extracellular-match	4375	4429	.	+	.	ID=PEP1478;sequence=GSTLNSPMWQDSNLTQEK;note="count:1"
DW5_scaffold_00581	peppy	extracellular-match	4503	4554	.	+	.	ID=PEP1479;sequence=EVTAFTNAEEEQAGLTK;note="count:2"
DW5_scaffold_00581	peppy	extracellular-match	4656	4713	.	+	.	ID=PEP1480;sequence=LITGQNPASATGVAEAIAK;note="count:1"
DW5_scaffold_00581	peppy	extracellular-match	5695	5722	.	-	.	ID=PEP1481;sequence=LNAYSSVLR;note="count:5"
DW5_scaffold_00581	peppy	extracellular-match	5758	5803	.	-	.	ID=PEP1482;sequence=HTANQAYNVLDGASK;note="count:16"
DW5_scaffold_00581	peppy	extracellular-match	5803	5830	.	-	.	ID=PEP1483;sequence=AALIWGDVK;note="count:6"
DW5_scaffold_00581	peppy	extracellular-match	6175	6217	.	-	.	ID=PEP1484;sequence=LTADCNDVAIFMAR;note="count:9"
DW5_scaffold_00582	peppy	extracellular-match	15108	15150	.	+	.	ID=PEP1485;sequence=QHEEVVDFFATAIK;note="count:4"
DW5_scaffold_00588	peppy	extracellular-match	11889	11967	.	-	.	ID=PEP1486;sequence=FTAQVWPVDTSEAENPNQCTYTYTQ.;note="count:5"
DW5_scaffold_00588	peppy	extracellular-match	11967	12027	.	-	.	ID=PEP1487;sequence=TFQVWLQGVDRPAGLEDCHK;note="count:2"
DW5_scaffold_00588	peppy	extracellular-match	11994	12027	.	-	.	ID=PEP1488;sequence=TFQVWLQGVDR;note="count:1"
DW5_scaffold_00588	peppy	extracellular-match	12027	12099	.	-	.	ID=PEP1489;sequence=DHTLMFDNGNGATGFQACTQDQGK;note="count:4"
DW5_scaffold_00588	peppy	extracellular-match	12099	12120	.	-	.	ID=PEP1490;sequence=APWVITK;note="count:1"
DW5_scaffold_00588	peppy	extracellular-match	12132	12165	.	-	.	ID=PEP1491;sequence=FSEGVNPSTPR;note="count:15"
DW5_scaffold_00588	peppy	extracellular-match	12165	12192	.	-	.	ID=PEP1492;sequence=SGMGQGILK;note="count:1"
DW5_scaffold_00588	peppy	extracellular-match	12192	12306	.	-	.	ID=PEP1493;sequence=DPSINYASFSIAASDADYQPGGLFLYGANPPIQAFVDR;note="count:3"
DW5_scaffold_00588	peppy	extracellular-match	12348	12408	.	-	.	ID=PEP1494;sequence=LFAIIIDGPYSQNSTVQFWK;note="count:3"
DW5_scaffold_00588	peppy	extracellular-match	12408	12426	.	-	.	ID=PEP1495;sequence=AFGVFR;note="count:1"
DW5_scaffold_00588	peppy	extracellular-match	12426	12477	.	-	.	ID=PEP1496;sequence=ACPSPQPQAGEEGLDPK;note="count:3"
DW5_scaffold_00590	peppy	extracellular-match	4133	4208	.	+	.	ID=PEP1497;sequence=QTIGHCEVLSYVDTTTSASNPPTVK;note="count:1"
DW5_scaffold_00611	peppy	extracellular-match	8621	8654	.	-	.	ID=PEP1498;sequence=FLDRYPLDSQ.;note="count:7"
DW5_scaffold_00611	peppy	extracellular-match	8654	8681	.	-	.	ID=PEP1499;sequence=ISEGLLTFK;note="count:1"
DW5_scaffold_00611	peppy	extracellular-match	8684	8771	.	-	.	ID=PEP1500;sequence=TTFEAAGIQADTPGVYAFDAASDASAVVK;note="count:2"
DW5_scaffold_00611	peppy	extracellular-match	8867	8927	.	-	.	ID=PEP1501;sequence=AQDLFAPTGSLANSGNATTK;note="count:1"
DW5_scaffold_00611	peppy	extracellular-match	9065	9116	.	-	.	ID=PEP1502;sequence=LDGLSVGYLTSASAVDK;note="count:13"
DW5_scaffold_00611	peppy	extracellular-match	9242	9269	.	-	.	ID=PEP1503;sequence=TNVLIQLNR;note="count:3"
DW5_scaffold_00611	peppy	extracellular-match	9305	9362	.	-	.	ID=PEP1504;sequence=LFFNSLSAIEQQFVVNAIR;note="count:3"
DW5_scaffold_00611	peppy	extracellular-match	9362	9404	.	-	.	ID=PEP1505;sequence=AVSSTFADVWSQPR;note="count:2"
DW5_scaffold_00611	peppy	extracellular-match	9476	9554	.	-	.	ID=PEP1506;sequence=DGAGQMFIPLNTAAYSPNTLNDGFPK;note="count:1"
DW5_scaffold_00611	peppy	extracellular-match	9578	9623	.	-	.	ID=PEP1507;sequence=HGGPNFEQLPINQPR;note="count:3"
DW5_scaffold_00611	peppy	extracellular-match	9623	9656	.	-	.	ID=PEP1508;sequence=IFSYLDTQLNR;note="count:8"
DW5_scaffold_00611	peppy	extracellular-match	9656	9695	.	-	.	ID=PEP1509;sequence=GIDFTDDPLLQGR;note="count:15"
DW5_scaffold_00611	peppy	extracellular-match	9830	9872	.	-	.	ID=PEP1510;sequence=IVPEDIVPFTPLGK;note="count:2"
DW5_scaffold_00611	peppy	extracellular-match	9872	9902	.	-	.	ID=PEP1511;sequence=YGFDMLDPTK;note="count:10"
DW5_scaffold_00611	peppy	extracellular-match	9902	9962	.	-	.	ID=PEP1512;sequence=GQYPEWIFEAQIMEEADQLK;note="count:3"
DW5_scaffold_00611	peppy	extracellular-match	9962	9989	.	-	.	ID=PEP1513;sequence=QDLFDSIEK;note="count:1"
DW5_scaffold_00611	peppy	extracellular-match	9989	10046	.	-	.	ID=PEP1514;sequence=GSLLWEEAQMAAQNADFHR;note="count:1"
DW5_scaffold_00611	peppy	extracellular-match	10109	10142	.	-	.	ID=PEP1515;sequence=HLDGWGVHSFR;note="count:1"
DW5_scaffold_00611	peppy	extracellular-match	10768	10801	.	-	.	ID=PEP1516;sequence=GPTLLEDFIFR;note="count:17"
DW5_scaffold_00611	peppy	extracellular-match	10801	10870	.	-	.	ID=PEP1517;sequence=DAYLTSPVGSAFSDQESLSAGER;note="count:3"
DW5_scaffold_00611	peppy	extracellular-match	10801	10891	.	-	.	ID=PEP1518;sequence=QYEIDDKDAYLTSPVGSAFSDQESLSAGER;note="count:5"
DW5_scaffold_00611	peppy	extracellular-match	10891	10936	.	-	.	ID=PEP1519;sequence=DGASSGAQSTDEFMK;note="count:8"
DW5_scaffold_00612	peppy	extracellular-match	11201	11234	.	+	.	ID=PEP1520;sequence=DSPCELGNYVR;note="count:1"
DW5_scaffold_00612	peppy	extracellular-match	11234	11297	.	+	.	ID=PEP1521;sequence=YAVDASGPSDVQATIEFAALK;note="count:1"
DW5_scaffold_00612	peppy	extracellular-match	11390	11447	.	+	.	ID=PEP1522;sequence=DITHVSQYDGSGYDGPAFK;note="count:1"
DW5_scaffold_00612	peppy	extracellular-match	11447	11492	.	+	.	ID=PEP1523;sequence=IGAGVQGFELMAAAR;note="count:1"
DW5_scaffold_00612	peppy	extracellular-match	11753	11795	.	+	.	ID=PEP1524;sequence=EAVFGGAALSFLTK;note="count:2"
DW5_scaffold_00612	peppy	extracellular-match	12173	12209	.	+	.	ID=PEP1525;sequence=GVTWIGVGTDVK;note="count:1"
DW5_scaffold_00612	peppy	extracellular-match	12413	12458	.	+	.	ID=PEP1526;sequence=QPNFQSTFWGENYDK;note="count:1"
DW5_scaffold_00621	peppy	extracellular-match	3505	3544	.	-	.	ID=PEP1527;sequence=AGFDVTSAGVSLK;note="count:3"
DW5_scaffold_00626	peppy	extracellular-match	12845	12884	.	+	.	ID=PEP1528;sequence=YRPEAVSQAYGFK;note="count:5"
DW5_scaffold_00626	peppy	extracellular-match	12959	13004	.	+	.	ID=PEP1529;sequence=EANLDVQAIAGISWK;note="count:13"
DW5_scaffold_00626	peppy	extracellular-match	13121	13178	.	+	.	ID=PEP1530;sequence=SIPNIISTSYGDSEQTVPR;note="count:14"
DW5_scaffold_00626	peppy	extracellular-match	13226	13307	.	+	.	ID=PEP1531;sequence=GTTLFFSSGDSGIGGTDSCYTNDGTNK;note="count:2"
DW5_scaffold_00626	peppy	extracellular-match	13430	13475	.	+	.	ID=PEP1532;sequence=DLYASGSGFSNYFSR;note="count:18"
DW5_scaffold_00626	peppy	extracellular-match	13700	13742	.	+	.	ID=PEP1533;sequence=GKPTLGFLNPWLYK;note="count:1"
DW5_scaffold_00626	peppy	extracellular-match	13820	13874	.	+	.	ID=PEP1534;sequence=GWDPVTGFGTPDFPELVK;note="count:11"
DW5_scaffold_00630	peppy	extracellular-match	8602	8650	.	-	.	ID=PEP1535;sequence=CGQDYLTVGTPTSTYR;note="count:2"
DW5_scaffold_00630	peppy	extracellular-match	8650	8680	.	-	.	ID=PEP1536;sequence=KVDIATGAEK;note="count:1"
DW5_scaffold_00630	peppy	extracellular-match	9194	9227	.	-	.	ID=PEP1537;sequence=VENLYDIYSGR;note="count:2"
DW5_scaffold_00630	peppy	extracellular-match	9227	9290	.	-	.	ID=PEP1538;sequence=QCYETGNNAVCSSADNFCYSK;note="count:5"
DW5_scaffold_00630	peppy	extracellular-match	9296	9344	.	-	.	ID=PEP1539;sequence=AEWYNNLYGPGNCVDR;note="count:9"
DW5_scaffold_00630	peppy	extracellular-match	9578	9620	.	-	.	ID=PEP1540;sequence=TLQGFMGAFPQYSR;note="count:2"
DW5_scaffold_00630	peppy	extracellular-match	10098	10146	.	-	.	ID=PEP1541;sequence=YKEVPTGICELDPSVK;note="count:1"
DW5_scaffold_00630	peppy	extracellular-match	10098	10140	.	-	.	ID=PEP1542;sequence=EVPTGICELDPSVK;note="count:3"
DW5_scaffold_00630	peppy	extracellular-match	11737	11782	.	-	.	ID=PEP1543;sequence=TDAANLYQTFTDPQR;note="count:1"
DW5_scaffold_00644	peppy	extracellular-match	7277	7349	.	-	.	ID=PEP1544;sequence=EFDKDGNVVLSVSWGEALAVQSYR;note="count:9"
DW5_scaffold_00644	peppy	extracellular-match	7772	7793	.	-	.	ID=PEP1545;sequence=HYCSIYK;note="count:1"
DW5_scaffold_00644	peppy	extracellular-match	7793	7826	.	-	.	ID=PEP1546;sequence=FEDGSLLISSR;note="count:5"
DW5_scaffold_00644	peppy	extracellular-match	8279	8318	.	-	.	ID=PEP1547;sequence=TTLFGEPVLAYFK;note="count:10"
DW5_scaffold_00644	peppy	extracellular-match	8279	8321	.	-	.	ID=PEP1548;sequence=RTTLFGEPVLAYFK;note="count:4"
DW5_scaffold_00644	peppy	extracellular-match	8321	8375	.	-	.	ID=PEP1549;sequence=EDGELVWVSGYGDYAAFR;note="count:9"
DW5_scaffold_00649	peppy	extracellular-match	11324	11384	.	+	.	ID=PEP1550;sequence=DDEDRGSVAFYQSYNDQQEK;note="count:1"
DW5_scaffold_00649	peppy	extracellular-match	11339	11384	.	+	.	ID=PEP1551;sequence=GSVAFYQSYNDQQEK;note="count:4"
DW5_scaffold_00649	peppy	extracellular-match	11384	11420	.	+	.	ID=PEP1552;sequence=TVWAYVGGQELK;note="count:5"
DW5_scaffold_00649	peppy	extracellular-match	11932	11968	.	+	.	ID=PEP1553;sequence=KLHEPIFSSSLR;note="count:1"
DW5_scaffold_00649	peppy	extracellular-match	11986	12013	.	+	.	ID=PEP1554;sequence=FDFGFVDYK;note="count:2"
DW5_scaffold_00649	peppy	extracellular-match	12136	12202	.	+	.	ID=PEP1555;sequence=IHVDTATTLVFAQPDIVAGYWK;note="count:1"
DW5_scaffold_00649	peppy	extracellular-match	12466	12505	.	+	.	ID=PEP1556;sequence=GTIGFAPMIMHP.;note="count:1"
DW5_scaffold_00654	peppy	extracellular-match	5084	5135	.	-	.	ID=PEP1557;sequence=LDTAFIENNYLPCENFR;note="count:7"
DW5_scaffold_00654	peppy	extracellular-match	5135	5171	.	-	.	ID=PEP1558;sequence=EDQYWQDVCGIR;note="count:2"
DW5_scaffold_00654	peppy	extracellular-match	5444	5510	.	-	.	ID=PEP1559;sequence=GAADYGTNTFPASFDPSCDAYR;note="count:8"
DW5_scaffold_00654	peppy	extracellular-match	5510	5558	.	-	.	ID=PEP1560;sequence=WVPSMLMSADNAIALK;note="count:8"
DW5_scaffold_00654	peppy	extracellular-match	5558	5615	.	-	.	ID=PEP1561;sequence=AGIEFPFLDLLGDGSTSFR;note="count:15"
DW5_scaffold_00656	peppy	extracellular-match	12752	12806	.	+	.	ID=PEP1562;sequence=VGTGGACDGPNANAANIR;note="count:1"
DW5_scaffold_00657	peppy	extracellular-match	5197	5212	.	-	.	ID=PEP1563;sequence=WIFIR;note="count:4"
DW5_scaffold_00663	peppy	extracellular-match	3699	3741	.	+	.	ID=PEP1564;sequence=MGYAIEMIDQIYDR;note="count:1"
DW5_scaffold_00663	peppy	extracellular-match	3861	3888	.	+	.	ID=PEP1565;sequence=FEIWGDIAR;note="count:1"
DW5_scaffold_00663	peppy	extracellular-match	4659	4731	.	+	.	ID=PEP1566;sequence=SGIQGFPDTWGMTNYDWSGWNYDR;note="count:2"
DW5_scaffold_00682	peppy	extracellular-match	8475	8526	.	+	.	ID=PEP1567;sequence=ITQTLDATCGVDSAQCK;note="count:1"
DW5_scaffold_00688	peppy	extracellular-match	2839	2890	.	+	.	ID=PEP1568;sequence=NFGTCTPATSSYSPTAK;note="count:2"
DW5_scaffold_00688	peppy	extracellular-match	7337	7373	.	+	.	ID=PEP1569;sequence=YGVDLTVFGPYR;note="count:3"
DW5_scaffold_00688	peppy	extracellular-match	7847	7880	.	+	.	ID=PEP1570;sequence=SYTGPWSMLSR;note="count:1"
DW5_scaffold_00688	peppy	extracellular-match	7970	8024	.	+	.	ID=PEP1571;sequence=DKHQIGLIDSTPILQVSR;note="count:2"
DW5_scaffold_00688	peppy	extracellular-match	8024	8072	.	+	.	ID=PEP1572;sequence=DGLAASGPVVAQITAR;note="count:2"
DW5_scaffold_00688	peppy	extracellular-match	8180	8216	.	+	.	ID=PEP1573;sequence=GFNNYNLEVIDR;note="count:4"
DW5_scaffold_00688	peppy	extracellular-match	8216	8264	.	+	.	ID=PEP1574;sequence=MGPDSFCPDSGVMISK;note="count:3"
DW5_scaffold_00688	peppy	extracellular-match	8282	8330	.	+	.	ID=PEP1575;sequence=VQPFQWTIDANPQDAR;note="count:3"
DW5_scaffold_00688	peppy	extracellular-match	8762	8804	.	+	.	ID=PEP1576;sequence=VALPNALAYAGAGK;note="count:1"
DW5_scaffold_00688	peppy	extracellular-match	8852	8894	.	+	.	ID=PEP1577;sequence=EATVTLTATSESDK;note="count:1"
DW5_scaffold_00689	peppy	extracellular-match	5135	5150	.	+	.	ID=PEP1578;sequence=RYDIR;note="count:2"
DW5_scaffold_00695	peppy	extracellular-match	1145	1199	.	+	.	ID=PEP1579;sequence=NIAAVLEEAGTSWEYVMK;note="count:2"
DW5_scaffold_00696	peppy	extracellular-match	3941	3986	.	+	.	ID=PEP1580;sequence=KITGDLIATANSNIK;note="count:4"
DW5_scaffold_00696	peppy	extracellular-match	3944	3986	.	+	.	ID=PEP1581;sequence=ITGDLIATANSNIK;note="count:7"
DW5_scaffold_00696	peppy	extracellular-match	4079	4157	.	+	.	ID=PEP1582;sequence=TVDSIKWNALPNLQEIGFGAEVTSAK;note="count:1"
DW5_scaffold_00696	peppy	extracellular-match	4097	4157	.	+	.	ID=PEP1583;sequence=WNALPNLQEIGFGAEVTSAK;note="count:29"
DW5_scaffold_00696	peppy	extracellular-match	4157	4187	.	+	.	ID=PEP1584;sequence=NIDIQNTALR;note="count:2"
DW5_scaffold_00696	peppy	extracellular-match	4286	4322	.	+	.	ID=PEP1585;sequence=SLTLADNNEAVK;note="count:3"
DW5_scaffold_00696	peppy	extracellular-match	4574	4601	.	+	.	ID=PEP1586;sequence=LIEVDGFPK;note="count:2"
DW5_scaffold_00696	peppy	extracellular-match	4705	4729	.	+	.	ID=PEP1587;sequence=TPVLDSVK;note="count:2"
DW5_scaffold_00697	peppy	extracellular-match	8953	9019	.	-	.	ID=PEP1588;sequence=LGDSDSNPSQIFVSFVQVGDGK;note="count:32"
DW5_scaffold_00697	peppy	extracellular-match	9052	9127	.	-	.	ID=PEP1589;sequence=CSGYENGGYKLENWYADCDIVSGPK;note="count:1"
DW5_scaffold_00697	peppy	extracellular-match	9052	9097	.	-	.	ID=PEP1590;sequence=LENWYADCDIVSGPK;note="count:6"
DW5_scaffold_00697	peppy	extracellular-match	9127	9178	.	-	.	ID=PEP1591;sequence=FDVTIPSADNIAGVSAR;note="count:4"
DW5_scaffold_00697	peppy	extracellular-match	9196	9217	.	-	.	ID=PEP1592;sequence=WDASCIR;note="count:1"
DW5_scaffold_00697	peppy	extracellular-match	9226	9259	.	-	.	ID=PEP1593;sequence=DTNIPNNWYWK;note="count:3"
DW5_scaffold_00699	peppy	extracellular-match	5235	5286	.	+	.	ID=PEP1594;sequence=MLDDAGIYLALDANTPK;note="count:6"
DW5_scaffold_00699	peppy	extracellular-match	5502	5601	.	+	.	ID=PEP1595;sequence=ASRPIPVGYSAADVSENIYQQATYFNCGTDDER;note="count:4"
DW5_scaffold_00699	peppy	extracellular-match	5601	5655	.	+	.	ID=PEP1596;sequence=SDFFAFNDYSWCDPSDFK;note="count:7"
DW5_scaffold_00699	peppy	extracellular-match	5703	5745	.	+	.	ID=PEP1597;sequence=PIFLSEFGCNTNTR;note="count:5"
DW5_scaffold_00699	peppy	extracellular-match	5871	5898	.	+	.	ID=PEP1598;sequence=IDTNADFDR;note="count:3"
DW5_scaffold_00703	peppy	extracellular-match	2685	2721	.	-	.	ID=PEP1599;sequence=ASASDYDDFQAK;note="count:2"
DW5_scaffold_00706	peppy	extracellular-match	2544	2583	.	-	.	ID=PEP1600;sequence=GVTGQVSSWTGMR;note="count:2"
DW5_scaffold_00706	peppy	extracellular-match	2616	2643	.	-	.	ID=PEP1601;sequence=LANYTPVLR;note="count:1"
DW5_scaffold_00706	peppy	extracellular-match	2973	3000	.	-	.	ID=PEP1602;sequence=IHITMAQIR;note="count:1"
DW5_scaffold_00706	peppy	extracellular-match	3183	3213	.	-	.	ID=PEP1603;sequence=TEYIIQFETR;note="count:2"
DW5_scaffold_00706	peppy	extracellular-match	3363	3396	.	-	.	ID=PEP1604;sequence=FVGATIISIVK;note="count:1"
DW5_scaffold_00708	peppy	extracellular-match	6208	6235	.	-	.	ID=PEP1605;sequence=FVESQSFAR;note="count:3"
DW5_scaffold_00708	peppy	extracellular-match	6361	6406	.	-	.	ID=PEP1606;sequence=TYGYSAAWTVPFAAR;note="count:4"
DW5_scaffold_00708	peppy	extracellular-match	7156	7195	.	-	.	ID=PEP1607;sequence=YTLGNDQLTDAGR;note="count:5"
DW5_scaffold_00708	peppy	extracellular-match	7432	7465	.	-	.	ID=PEP1608;sequence=TPCDTIDSGYR;note="count:1"
DW5_scaffold_00711	peppy	extracellular-match	8941	8995	.	+	.	ID=PEP1609;sequence=SMIAPTTKPVTIPMTGSR;note="count:4"
DW5_scaffold_00711	peppy	extracellular-match	8965	8995	.	+	.	ID=PEP1610;sequence=PVTIPMTGSR;note="count:2"
DW5_scaffold_00711	peppy	extracellular-match	9022	9097	.	+	.	ID=PEP1611;sequence=SALIIIDMQNFFLHPELTPSAEGGR;note="count:1"
DW5_scaffold_00711	peppy	extracellular-match	9121	9139	.	+	.	ID=PEP1612;sequence=MIDAFR;note="count:1"
DW5_scaffold_00711	peppy	extracellular-match	9142	9187	.	+	.	ID=PEP1613;sequence=NGMPVLWTFWGLDGK;note="count:7"
DW5_scaffold_00711	peppy	extracellular-match	9196	9238	.	+	.	ID=PEP1614;sequence=DLPPSDIAGFSSTK;note="count:12"
DW5_scaffold_00711	peppy	extracellular-match	9327	9366	.	+	.	ID=PEP1615;sequence=LKDGTELGQMLMR;note="count:3"
DW5_scaffold_00711	peppy	extracellular-match	9333	9366	.	+	.	ID=PEP1616;sequence=DGTELGQMLMR;note="count:3"
DW5_scaffold_00711	peppy	extracellular-match	9366	9426	.	+	.	ID=PEP1617;sequence=GSWNARPYGPLYDAQIQGVK;note="count:2"
DW5_scaffold_00711	peppy	extracellular-match	9384	9426	.	+	.	ID=PEP1618;sequence=PYGPLYDAQIQGVK;note="count:19"
DW5_scaffold_00713	peppy	extracellular-match	3668	3758	.	-	.	ID=PEP1619;sequence=LGGDPAGLGNWPNAEAFKPLPGVGPVNSPK;note="count:2"
DW5_scaffold_00713	peppy	extracellular-match	3848	3896	.	-	.	ID=PEP1620;sequence=ILFPSFSCAGTSCTVK;note="count:4"
DW5_scaffold_00713	peppy	extracellular-match	4139	4178	.	-	.	ID=PEP1621;sequence=MYHSEAVLMDDGR;note="count:1"
DW5_scaffold_00713	peppy	extracellular-match	4370	4445	.	-	.	ID=PEP1622;sequence=QPAWGLDNCVSIEPDAPNPQWTLER;note="count:1"
DW5_scaffold_00713	peppy	extracellular-match	4538	4574	.	-	.	ID=PEP1623;sequence=VPSSIVDPTGGR;note="count:1"
DW5_scaffold_00713	peppy	extracellular-match	4586	4619	.	-	.	ID=PEP1624;sequence=ILDEVTLDTVK;note="count:4"
DW5_scaffold_00713	peppy	extracellular-match	4928	4976	.	-	.	ID=PEP1625;sequence=QINIGGWSTDSLFGVR;note="count:4"
DW5_scaffold_00713	peppy	extracellular-match	5144	5207	.	-	.	ID=PEP1626;sequence=YEFLVGGPIIPLISQPGINGK;note="count:5"
DW5_scaffold_00713	peppy	extracellular-match	5225	5264	.	-	.	ID=PEP1627;sequence=WTADPLYVFDYPK;note="count:8"
DW5_scaffold_00713	peppy	extracellular-match	5588	5621	.	-	.	ID=PEP1628;sequence=MSIWSSQEPLK;note="count:2"
DW5_scaffold_00713	peppy	extracellular-match	5833	5893	.	-	.	ID=PEP1629;sequence=IVNYQQPDDQAMTIASCATK;note="count:3"
DW5_scaffold_00713	peppy	extracellular-match	6181	6247	.	-	.	ID=PEP1630;sequence=AAGYVLAGTEYAGECFCDNQFR;note="count:6"
DW5_scaffold_00713	peppy	extracellular-match	6265	6313	.	-	.	ID=PEP1631;sequence=TLSVGMGVTGGMTNAK;note="count:1"
DW5_scaffold_00714	peppy	extracellular-match	9801	9846	.	+	.	ID=PEP1632;sequence=NQEYSVTQQLNDGIR;note="count:2"
DW5_scaffold_00714	peppy	extracellular-match	10116	10176	.	+	.	ID=PEP1633;sequence=TAMELNDWPTLAELILNNDR;note="count:2"
DW5_scaffold_00745	peppy	extracellular-match	3537	3582	.	+	.	ID=PEP1634;sequence=SQDDSPNNDATATLR;note="count:8"
DW5_scaffold_00745	peppy	extracellular-match	3603	3633	.	+	.	ID=PEP1635;sequence=VYNINLVNTR;note="count:3"
DW5_scaffold_00745	peppy	extracellular-match	3873	3918	.	+	.	ID=PEP1636;sequence=PSASDPSFYVISNSK;note="count:1"
DW5_scaffold_00745	peppy	extracellular-match	4071	4131	.	+	.	ID=PEP1637;sequence=TDSVTFEEFANTGPGSTGTR;note="count:10"
DW5_scaffold_00745	peppy	extracellular-match	4149	4170	.	+	.	ID=PEP1638;sequence=ISAAIPK;note="count:1"
DW5_scaffold_00752	peppy	extracellular-match	4346	4427	.	-	.	ID=PEP1639;sequence=VDQSGNLVAYPGEYTLLLDEPTQAELK;note="count:1"
DW5_scaffold_00752	peppy	extracellular-match	4427	4466	.	-	.	ID=PEP1640;sequence=TASLALTLGTLSR;note="count:3"
DW5_scaffold_00752	peppy	extracellular-match	4550	4583	.	-	.	ID=PEP1641;sequence=TSDFIALAFIK;note="count:5"
DW5_scaffold_00752	peppy	extracellular-match	4802	4838	.	-	.	ID=PEP1642;sequence=YTQLSMLDMNLR;note="count:2"
DW5_scaffold_00752	peppy	extracellular-match	5039	5084	.	-	.	ID=PEP1643;sequence=TDISWPSAQIDLITK;note="count:3"
DW5_scaffold_00752	peppy	extracellular-match	5084	5147	.	-	.	ID=PEP1644;sequence=SDTILYFGGLDPSAAAEGSDR;note="count:1"
DW5_scaffold_00752	peppy	extracellular-match	5198	5243	.	-	.	ID=PEP1645;sequence=LGLDMAVATGPILQK;note="count:5"
DW5_scaffold_00752	peppy	extracellular-match	5357	5387	.	-	.	ID=PEP1646;sequence=NDDTLPLSLK;note="count:1"
DW5_scaffold_00752	peppy	extracellular-match	5387	5429	.	-	.	ID=PEP1647;sequence=LVLQVAAEGLTLLK;note="count:5"
DW5_scaffold_00752	peppy	extracellular-match	5429	5528	.	-	.	ID=PEP1648;sequence=QYEGLVHAGYFDGAAATYANLGVQDINTPEAQK;note="count:1"
DW5_scaffold_00752	peppy	extracellular-match	5849	5906	.	-	.	ID=PEP1649;sequence=ITTQDLAEYFMPPFQQCAR;note="count:2"
DW5_scaffold_00752	peppy	extracellular-match	5990	6029	.	-	.	ID=PEP1650;sequence=SLLSGLEGDKAQR;note="count:2"
DW5_scaffold_00752	peppy	extracellular-match	6047	6080	.	-	.	ID=PEP1651;sequence=GSETPGEDILR;note="count:1"
DW5_scaffold_00752	peppy	extracellular-match	6098	6161	.	-	.	ID=PEP1652;sequence=AFGNGGIAPVDFWTPDINPFR;note="count:1"
DW5_scaffold_00752	peppy	extracellular-match	6446	6485	.	-	.	ID=PEP1653;sequence=AAALVAAMQTQEK;note="count:4"
DW5_scaffold_00752	peppy	extracellular-match	6488	6527	.	-	.	ID=PEP1654;sequence=SNAICDVTASPAK;note="count:4"
DW5_scaffold_00759	peppy	extracellular-match	2399	2417	.	+	.	ID=PEP1655;sequence=LNQILR;note="count:1"
DW5_scaffold_00784	peppy	extracellular-match	4937	4979	.	+	.	ID=PEP1656;sequence=VLYSINVTGPDDVR;note="count:4"
DW5_scaffold_00784	peppy	extracellular-match	4979	5000	.	+	.	ID=PEP1657;sequence=AGVEFAR;note="count:3"
DW5_scaffold_00784	peppy	extracellular-match	5210	5270	.	+	.	ID=PEP1658;sequence=LGSGITAGEAYQAVQVTGHR;note="count:8"
DW5_scaffold_00784	peppy	extracellular-match	5507	5558	.	+	.	ID=PEP1659;sequence=VFPEGPVAGGAMTVTSK;note="count:6"
DW5_scaffold_00784	peppy	extracellular-match	5888	5939	.	+	.	ID=PEP1660;sequence=TVVQDPQANHDLIDLYR;note="count:4"
DW5_scaffold_00784	peppy	extracellular-match	6053	6122	.	+	.	ID=PEP1661;sequence=NAIAYCNPQTHTPYPFTDPAQAR;note="count:1"
DW5_scaffold_00784	peppy	extracellular-match	6134	6161	.	+	.	ID=PEP1662;sequence=KLIEDIFPR;note="count:8"
DW5_scaffold_00784	peppy	extracellular-match	6137	6161	.	+	.	ID=PEP1663;sequence=LIEDIFPR;note="count:5"
DW5_scaffold_00784	peppy	extracellular-match	6161	6218	.	+	.	ID=PEP1664;sequence=LEAATPGGGNLNEIDPTYK;note="count:15"
DW5_scaffold_00784	peppy	extracellular-match	6230	6260	.	+	.	ID=PEP1665;sequence=EVFYGENYER;note="count:11"
DW5_scaffold_00784	peppy	extracellular-match	6275	6338	.	+	.	ID=PEP1666;sequence=HKYDSASVLYGLFAVGSDEFR;note="count:7"
DW5_scaffold_00784	peppy	extracellular-match	6281	6338	.	+	.	ID=PEP1667;sequence=YDSASVLYGLFAVGSDEFR;note="count:11"
DW5_scaffold_00785	peppy	extracellular-match	3663	3696	.	+	.	ID=PEP1668;sequence=SDISATVQFAR;note="count:20"
DW5_scaffold_00785	peppy	extracellular-match	3750	3786	.	+	.	ID=PEP1669;sequence=SDGFGSLELWLR;note="count:21"
DW5_scaffold_00785	peppy	extracellular-match	3907	3946	.	+	.	ID=PEP1670;sequence=GSVMFIDGVYQWR;note="count:18"
DW5_scaffold_00785	peppy	extracellular-match	4171	4216	.	+	.	ID=PEP1671;sequence=GGGPGFGVVLSMTVK;note="count:5"
DW5_scaffold_00785	peppy	extracellular-match	4327	4390	.	+	.	ID=PEP1672;sequence=TSDLTDAGVGGYGFWFNHYDK;note="count:6"
DW5_scaffold_00785	peppy	extracellular-match	4423	4465	.	+	.	ID=PEP1673;sequence=HQVWTIGKDESYAR;note="count:9"
DW5_scaffold_00785	peppy	extracellular-match	4465	4489	.	+	.	ID=PEP1674;sequence=SVLDPLVK;note="count:3"
DW5_scaffold_00785	peppy	extracellular-match	4573	4603	.	+	.	ID=PEP1675;sequence=EMAFEGPQGK;note="count:2"
DW5_scaffold_00785	peppy	extracellular-match	4624	4666	.	+	.	ID=PEP1676;sequence=AINRDQTTDFASLR;note="count:1"
DW5_scaffold_00785	peppy	extracellular-match	4636	4666	.	+	.	ID=PEP1677;sequence=DQTTDFASLR;note="count:1"
DW5_scaffold_00785	peppy	extracellular-match	4666	4741	.	+	.	ID=PEP1678;sequence=RVVGTISDAPGQDNSNCILFAGGEK;note="count:4"
DW5_scaffold_00785	peppy	extracellular-match	4669	4741	.	+	.	ID=PEP1679;sequence=VVGTISDAPGQDNSNCILFAGGEK;note="count:12"
DW5_scaffold_00785	peppy	extracellular-match	4741	4792	.	+	.	ID=PEP1680;sequence=VASDGNDPFAGYHPAWR;note="count:1"
DW5_scaffold_00785	peppy	extracellular-match	4792	4822	.	+	.	ID=PEP1681;sequence=KASFGVVTIR;note="count:1"
DW5_scaffold_00785	peppy	extracellular-match	4795	4822	.	+	.	ID=PEP1682;sequence=ASFGVVTIR;note="count:13"
DW5_scaffold_00785	peppy	extracellular-match	4855	4885	.	+	.	ID=PEP1683;sequence=AAVEKDILSK;note="count:7"
DW5_scaffold_00785	peppy	extracellular-match	4885	4945	.	+	.	ID=PEP1684;sequence=TSAMEAFAPGTGAYMNEADR;note="count:7"
DW5_scaffold_00785	peppy	extracellular-match	4945	4993	.	+	.	ID=PEP1685;sequence=LDPNYIENFYGANYQR;note="count:24"
DW5_scaffold_00785	peppy	extracellular-match	5011	5077	.	+	.	ID=PEP1686;sequence=KYDPENLFYCGTCVGAEEWVER;note="count:10"
DW5_scaffold_00785	peppy	extracellular-match	5014	5077	.	+	.	ID=PEP1687;sequence=YDPENLFYCGTCVGAEEWVER;note="count:2"
DW5_scaffold_00785	peppy	extracellular-match	7207	7267	.	-	.	ID=PEP1688;sequence=FYPGGTAILQTNDGANIIFR;note="count:7"
DW5_scaffold_00795	peppy	extracellular-match	5444	5498	.	+	.	ID=PEP1689;sequence=GVPFADKTEVFQYTAGQK;note="count:1"
DW5_scaffold_00801	peppy	extracellular-match	6454	6487	.	+	.	ID=PEP1690;sequence=TYNSQSGLNLR;note="count:1"
DW5_scaffold_00801	peppy	extracellular-match	6616	6646	.	+	.	ID=PEP1691;sequence=WYDVYDLDLK;note="count:1"
DW5_scaffold_00801	peppy	extracellular-match	6646	6691	.	+	.	ID=PEP1692;sequence=TGEVTPIDGTTYYNK;note="count:1"
DW5_scaffold_00801	peppy	extracellular-match	6991	7033	.	+	.	ID=PEP1693;sequence=GIILSTPLLLNLEK;note="count:1"
DW5_scaffold_00804	peppy	extracellular-match	7952	8003	.	+	.	ID=PEP1694;sequence=IDPGEPGSIETTFIDYK;note="count:1"
DW5_scaffold_00804	peppy	extracellular-match	8003	8039	.	+	.	ID=PEP1695;sequence=IPSLTVEMGQAK;note="count:1"
DW5_scaffold_00804	peppy	extracellular-match	8147	8207	.	+	.	ID=PEP1696;sequence=TYIITTFHDTSSQYGGFVER;note="count:1"
DW5_scaffold_00804	peppy	extracellular-match	8261	8312	.	+	.	ID=PEP1697;sequence=NPFGDILETLVAPENGR;note="count:3"
DW5_scaffold_00806	peppy	extracellular-match	5837	5888	.	-	.	ID=PEP1698;sequence=GVLGLDGQSMGVQDCVR;note="count:1"
DW5_scaffold_00806	peppy	extracellular-match	5981	6074	.	-	.	ID=PEP1699;sequence=ISTEYDVVDADVFDMSDLPVIVELAQNEGGK;note="count:2"
DW5_scaffold_00806	peppy	extracellular-match	6080	6125	.	-	.	ID=PEP1700;sequence=RENALNWAATWQQLR;note="count:1"
DW5_scaffold_00806	peppy	extracellular-match	6080	6122	.	-	.	ID=PEP1701;sequence=ENALNWAATWQQLR;note="count:2"
DW5_scaffold_00806	peppy	extracellular-match	6674	6716	.	-	.	ID=PEP1702;sequence=IPVVILEPNVDTSR;note="count:1"
DW5_scaffold_00828	peppy	extracellular-match	3269	3314	.	-	.	ID=PEP1703;sequence=PGYVTCVQNGPYVGK;note="count:11"
DW5_scaffold_00828	peppy	extracellular-match	3508	3571	.	-	.	ID=PEP1704;sequence=YQYQDLMMNSFECPFPDGSSK;note="count:6"
DW5_scaffold_00828	peppy	extracellular-match	3616	3679	.	-	.	ID=PEP1705;sequence=LFISNYAISTTPNAFPTMSFR;note="count:9"
DW5_scaffold_00829	peppy	extracellular-match	1605	1668	.	-	.	ID=PEP1706;sequence=LWVEIADTTHQSFIDAPSLLR;note="count:1"
DW5_scaffold_00829	peppy	extracellular-match	1905	1935	.	-	.	ID=PEP1707;sequence=TAIAELLPQR;note="count:3"
DW5_scaffold_00829	peppy	extracellular-match	1977	2028	.	-	.	ID=PEP1708;sequence=TSTPDIADWILPYLSAR;note="count:3"
DW5_scaffold_00829	peppy	extracellular-match	2151	2214	.	-	.	ID=PEP1709;sequence=GCSPVDDGPVLLFSPGYTGPR;note="count:2"
DW5_scaffold_00829	peppy	extracellular-match	2289	2322	.	-	.	ID=PEP1710;sequence=TAEYQGPFIQK;note="count:1"
DW5_scaffold_00847	peppy	extracellular-match	4224	4257	.	-	.	ID=PEP1711;sequence=QTTPSASCVGR;note="count:1"
DW5_scaffold_00868	peppy	extracellular-match	1904	1964	.	+	.	ID=PEP1712;sequence=YSNEMIDVGNLELFAETWQK;note="count:25"
DW5_scaffold_00868	peppy	extracellular-match	2099	2129	.	+	.	ID=PEP1713;sequence=IPDLGPNDSR;note="count:1"
DW5_scaffold_00868	peppy	extracellular-match	2129	2156	.	+	.	ID=PEP1714;sequence=DALVSTLSK;note="count:3"
DW5_scaffold_00868	peppy	extracellular-match	2177	2240	.	+	.	ID=PEP1715;sequence=GTGYNVFSNCYGLTWQEAIPK;note="count:7"
DW5_scaffold_00868	peppy	extracellular-match	2378	2438	.	+	.	ID=PEP1716;sequence=DGALLADTLTIDFSANAVAK;note="count:40"
DW5_scaffold_00868	peppy	extracellular-match	2438	2474	.	+	.	ID=PEP1717;sequence=DEGCGMAGTVTK;note="count:1"
DW5_scaffold_00868	peppy	extracellular-match	2474	2543	.	+	.	ID=PEP1718;sequence=ALATFIPGVGELFAAGIEISCA.;note="count:1"
DW5_scaffold_00873	peppy	extracellular-match	5768	5798	.	+	.	ID=PEP1719;sequence=LVSLVDILGK;note="count:1"
DW5_scaffold_00880	peppy	extracellular-match	2839	2884	.	-	.	ID=PEP1720;sequence=KEDWDVIETVEFGIK;note="count:3"
DW5_scaffold_00880	peppy	extracellular-match	2926	2983	.	-	.	ID=PEP1721;sequence=GWFNGLLADGTVLDAGVYK;note="count:8"
DW5_scaffold_00880	peppy	extracellular-match	3247	3286	.	-	.	ID=PEP1722;sequence=LTLPYMGVVGNMR;note="count:1"
DW5_scaffold_00880	peppy	extracellular-match	3778	3853	.	-	.	ID=PEP1723;sequence=VLTGTSMSSPLIAGVYALLGQVYGK;note="count:5"
DW5_scaffold_00880	peppy	extracellular-match	4192	4240	.	-	.	ID=PEP1724;sequence=ATGCYPQDQGTNIAAK;note="count:1"
DW5_scaffold_00880	peppy	extracellular-match	4240	4270	.	-	.	ID=PEP1725;sequence=IVLVEFLDAK;note="count:6"
DW5_scaffold_00880	peppy	extracellular-match	4525	4579	.	-	.	ID=PEP1726;sequence=IVDSGIPVVVSEGNAGGK;note="count:4"
DW5_scaffold_00880	peppy	extracellular-match	4597	4669	.	-	.	ID=PEP1727;sequence=AVEEGADIISYSNGEESGWSQNFR;note="count:2"
DW5_scaffold_00880	peppy	extracellular-match	4669	4726	.	-	.	ID=PEP1728;sequence=MWGCPGQSTNEIEFAAFAR;note="count:4"
DW5_scaffold_00885	peppy	extracellular-match	240	279	.	-	.	ID=PEP1729;sequence=FLNFPDENHWVLK;note="count:1"
DW5_scaffold_00885	peppy	extracellular-match	294	342	.	-	.	ID=PEP1730;sequence=LPESDGLSLFNILQAR;note="count:11"
DW5_scaffold_00885	peppy	extracellular-match	417	459	.	-	.	ID=PEP1731;sequence=HDYDGNIWDSPAYR;note="count:1"
DW5_scaffold_00885	peppy	extracellular-match	1188	1260	.	-	.	ID=PEP1732;sequence=WVQGPLTWAADDSSIYVTADDYAR;note="count:9"
DW5_scaffold_00885	peppy	extracellular-match	1347	1392	.	-	.	ID=PEP1733;sequence=FAYVQQDEDYYESDR;note="count:2"
DW5_scaffold_00885	peppy	extracellular-match	1773	1797	.	-	.	ID=PEP1734;sequence=YYSDIYVR;note="count:2"
DW5_scaffold_00886	peppy	extracellular-match	4462	4498	.	-	.	ID=PEP1735;sequence=GCDFVLYNMIEK;note="count:3"
DW5_scaffold_00886	peppy	extracellular-match	5095	5170	.	-	.	ID=PEP1736;sequence=TIIYPTDYLPLNNPAAEPILESFIK;note="count:4"
DW5_scaffold_00886	peppy	extracellular-match	5170	5257	.	-	.	ID=PEP1737;sequence=AWYAPHLYQDTSITGLSPLVVPDTDAFPK;note="count:1"
DW5_scaffold_00886	peppy	extracellular-match	5287	5335	.	-	.	ID=PEP1738;sequence=VIPLGAATDTAGVFSR;note="count:5"
DW5_scaffold_00886	peppy	extracellular-match	5582	5651	.	-	.	ID=PEP1739;sequence=LAQFASGANPWEWQDEQYPFNPR;note="count:3"
DW5_scaffold_00886	peppy	extracellular-match	6348	6402	.	-	.	ID=PEP1740;sequence=CTTITSDQSTSIPIALIK;note="count:1"
DW5_scaffold_00902	peppy	extracellular-match	2192	2273	.	+	.	ID=PEP1741;sequence=WHVTNWEALCQADGCQYGFDVEVPSAK;note="count:2"
DW5_scaffold_00902	peppy	extracellular-match	2611	2653	.	+	.	ID=PEP1742;sequence=MYFDITPDTASFV.;note="count:1"
DW5_scaffold_00903	peppy	extracellular-match	3151	3193	.	-	.	ID=PEP1743;sequence=SYFTTNAPIISQVR;note="count:1"
DW5_scaffold_00903	peppy	extracellular-match	3757	3799	.	-	.	ID=PEP1744;sequence=TPELGEEQYQCLLK;note="count:9"
DW5_scaffold_00910	peppy	extracellular-match	2818	2860	.	-	.	ID=PEP1745;sequence=NATVEELVTWLTTK;note="count:2"
DW5_scaffold_00910	peppy	extracellular-match	2860	2941	.	-	.	ID=PEP1746;sequence=DASAIATFIHNIFASLPDSLTPLNVAK;note="count:1"
DW5_scaffold_00910	peppy	extracellular-match	3202	3253	.	-	.	ID=PEP1747;sequence=AISSFDYSYSDPPTDAK;note="count:4"
DW5_scaffold_00910	peppy	extracellular-match	3253	3295	.	-	.	ID=PEP1748;sequence=VFDNPNSFIELYSK;note="count:3"
DW5_scaffold_00910	peppy	extracellular-match	3457	3529	.	-	.	ID=PEP1749;sequence=EGDVATGVDVQTTGSSDSQSICIK;note="count:1"
DW5_scaffold_00910	peppy	extracellular-match	3973	4027	.	-	.	ID=PEP1750;sequence=VDVPGLYGSIFSNGGTLR;note="count:1"
DW5_scaffold_00911	peppy	extracellular-match	5199	5241	.	+	.	ID=PEP1751;sequence=FEEGFVEEDPFWTK;note="count:3"
DW5_scaffold_00911	peppy	extracellular-match	5241	5277	.	+	.	ID=PEP1752;sequence=LFAEPQVNQDAR;note="count:6"
DW5_scaffold_00919	peppy	extracellular-match	3182	3221	.	+	.	ID=PEP1753;sequence=AQSLVALYTLEEK;note="count:3"
DW5_scaffold_00919	peppy	extracellular-match	3467	3509	.	+	.	ID=PEP1754;sequence=TGLDFWTPNINPFR;note="count:2"
DW5_scaffold_00956	peppy	extracellular-match	2116	2146	.	-	.	ID=PEP1755;sequence=LQVQAEYFER;note="count:1"
DW5_scaffold_00958	peppy	extracellular-match	1288	1339	.	-	.	ID=PEP1756;sequence=EFDPTGVFQEQTPGGFK;note="count:6"
DW5_scaffold_00958	peppy	extracellular-match	1566	1626	.	-	.	ID=PEP1757;sequence=DDAIMLLFDLAVTTDDSELR;note="count:4"
DW5_scaffold_00958	peppy	extracellular-match	1923	1989	.	-	.	ID=PEP1758;sequence=DIIIIGAYEDTAGNVAPAGFDK;note="count:3"
DW5_scaffold_00958	peppy	extracellular-match	1989	2043	.	-	.	ID=PEP1759;sequence=NYPEGSNIIFWSYLPTVK;note="count:5"
DW5_scaffold_00958	peppy	extracellular-match	2351	2417	.	-	.	ID=PEP1760;sequence=ASSVGVAGFLTGGGNTFFTAQR;note="count:10"
DW5_scaffold_00958	peppy	extracellular-match	2417	2474	.	-	.	ID=PEP1761;sequence=WGSVYGVLEPYGLTVAGGR;note="count:3"
DW5_scaffold_00958	peppy	extracellular-match	2639	2729	.	-	.	ID=PEP1762;sequence=KTSYWSVSAQLNPICVVLPLSTQEVSTTIK;note="count:1"
DW5_scaffold_00958	peppy	extracellular-match	2729	2783	.	-	.	ID=PEP1763;sequence=AAGLTHVYQLGEPEYDVR;note="count:5"
DW5_scaffold_00960	peppy	extracellular-match	3197	3251	.	+	.	ID=PEP1764;sequence=GTVYTVTFVPLSTDLPTK;note="count:1"
DW5_scaffold_00960	peppy	extracellular-match	3299	3335	.	+	.	ID=PEP1765;sequence=YLGILGQIQIIR;note="count:5"
DW5_scaffold_00960	peppy	extracellular-match	3335	3395	.	+	.	ID=PEP1766;sequence=YTDSPVGPYDELLIVPGFFK;note="count:3"
DW5_scaffold_00960	peppy	extracellular-match	3895	3952	.	+	.	ID=PEP1767;sequence=ATLGLVDMNQGDGDVVEGR;note="count:5"
DW5_scaffold_00960	peppy	extracellular-match	3952	4009	.	+	.	ID=PEP1768;sequence=STNAVGDEYFPNFWPGIPR;note="count:4"
DW5_scaffold_00960	peppy	extracellular-match	4027	4078	.	+	.	ID=PEP1769;sequence=LEDATVTFSAPDIWKN.;note="count:1"
DW5_scaffold_00960	peppy	extracellular-match	4027	4072	.	+	.	ID=PEP1770;sequence=LEDATVTFSAPDIWK;note="count:2"
DW5_scaffold_00969	peppy	extracellular-match	4251	4275	.	-	.	ID=PEP1771;sequence=NIQVSFLK;note="count:2"
DW5_scaffold_00969	peppy	extracellular-match	4317	4353	.	-	.	ID=PEP1772;sequence=ILEGVNNGVAAR;note="count:7"
DW5_scaffold_00969	peppy	extracellular-match	4377	4425	.	-	.	ID=PEP1773;sequence=AYCQGYEQGYENSFTK;note="count:3"
DW5_scaffold_00969	peppy	extracellular-match	4440	4491	.	-	.	ID=PEP1774;sequence=SGCYYLFNVTVPSVEGK;note="count:1"
DW5_scaffold_00992	peppy	extracellular-match	1328	1361	.	-	.	ID=PEP1775;sequence=DVCWASGSGGR;note="count:4"
DW5_scaffold_00992	peppy	extracellular-match	1415	1472	.	-	.	ID=PEP1776;sequence=QMAVAVGTSGSDFTVDGGR;note="count:4"
DW5_scaffold_00992	peppy	extracellular-match	1637	1676	.	-	.	ID=PEP1777;sequence=IAGGAAAGVFSVR;note="count:5"
DW5_scaffold_00992	peppy	extracellular-match	1800	1836	.	-	.	ID=PEP1778;sequence=WYVTTGGVDPGR;note="count:4"
DW5_scaffold_00992	peppy	extracellular-match	1968	2010	.	-	.	ID=PEP1779;sequence=QGHGVAMSDPVDGK;note="count:1"
DW5_scaffold_00992	peppy	extracellular-match	2022	2079	.	-	.	ID=PEP1780;sequence=NTFVNDNAAAFYDCMAFEK;note="count:3"
DW5_scaffold_00992	peppy	extracellular-match	2079	2115	.	-	.	ID=PEP1781;sequence=IYQTSDGGVNWK;note="count:6"
DW5_scaffold_00992	peppy	extracellular-match	2259	2322	.	-	.	ID=PEP1782;sequence=GLSPISEDVVWVSGTAGTVLR;note="count:8"
DW5_scaffold_00992	peppy	extracellular-match	2276	2294	.	+	.	ID=PEP1783;sequence=QCLIPK;note="count:1"
DW5_scaffold_00996	peppy	extracellular-match	3640	3691	.	+	.	ID=PEP1784;sequence=CATGYCCSGSGYCGTTK;note="count:3"
DW5_scaffold_00996	peppy	extracellular-match	3796	3841	.	+	.	ID=PEP1785;sequence=GNVAYGGGGIYTCQK;note="count:7"
DW5_scaffold_00996	peppy	extracellular-match	3948	3981	.	+	.	ID=PEP1786;sequence=VLDQFATYGFK;note="count:1"
DW5_scaffold_00996	peppy	extracellular-match	3981	4017	.	+	.	ID=PEP1787;sequence=ATFFVTGINNGK;note="count:1"
DW5_scaffold_00996	peppy	extracellular-match	4017	4059	.	+	.	ID=PEP1788;sequence=GAIDTTAAWSNVIK;note="count:4"
DW5_scaffold_00996	peppy	extracellular-match	4347	4389	.	+	.	ID=PEP1789;sequence=ILDSTAGGPQSGDR;note="count:9"
DW5_scaffold_00996	peppy	extracellular-match	4476	4527	.	+	.	ID=PEP1790;sequence=GVTMGECMGEPEANWYR;note="count:6"
DW5_scaffold_01002	peppy	extracellular-match	3697	3712	.	-	.	ID=PEP1791;sequence=WLFIR;note="count:4"
DW5_scaffold_01003	peppy	extracellular-match	3145	3178	.	+	.	ID=PEP1792;sequence=LPAAAQVVNQK;note="count:4"
DW5_scaffold_01003	peppy	extracellular-match	3450	3510	.	+	.	ID=PEP1793;sequence=TDEVFFVQNAGPPAAGTGLK;note="count:26"
DW5_scaffold_01003	peppy	extracellular-match	3576	3648	.	+	.	ID=PEP1794;sequence=AAPVTVVPTQNPQIINPNGATNYK;note="count:3"
DW5_scaffold_01003	peppy	extracellular-match	3821	3860	.	+	.	ID=PEP1795;sequence=QFNSLNDLTVHPK;note="count:2"
DW5_scaffold_01003	peppy	extracellular-match	3860	3914	.	+	.	ID=PEP1796;sequence=NGDLYFTDTLYGYLQDFR;note="count:1"
DW5_scaffold_01003	peppy	extracellular-match	3947	3995	.	+	.	ID=PEP1797;sequence=YNFNSGAITVVADGFR;note="count:12"
DW5_scaffold_01003	peppy	extracellular-match	4196	4238	.	+	.	ID=PEP1798;sequence=TFAFVPTGIPDGVK;note="count:6"
DW5_scaffold_01003	peppy	extracellular-match	4256	4307	.	+	.	ID=PEP1799;sequence=VYTGAGDGVWVYNADAK;note="count:14"
DW5_scaffold_01003	peppy	extracellular-match	4334	4370	.	+	.	ID=PEP1800;sequence=TAANFQLTGNGR;note="count:4"
DW5_scaffold_01003	peppy	extracellular-match	4394	4439	.	+	.	ID=PEP1801;sequence=LYYATLAATNQALQ.;note="count:5"
DW5_scaffold_01009	peppy	extracellular-match	3290	3362	.	-	.	ID=PEP1802;sequence=FTAQVWPVDTSKPENANQCSYDY.;note="count:2"
DW5_scaffold_01009	peppy	extracellular-match	3362	3413	.	-	.	ID=PEP1803;sequence=VFLAGVSQPAGFTDCTR;note="count:18"
DW5_scaffold_01009	peppy	extracellular-match	3539	3590	.	-	.	ID=PEP1804;sequence=SWMGQGLLQFTQGVADK;note="count:9"
DW5_scaffold_01009	peppy	extracellular-match	3590	3662	.	-	.	ID=PEP1805;sequence=DASYQPGGLFLYTDNPPMEAYVDR;note="count:7"
DW5_scaffold_01009	peppy	extracellular-match	3662	3704	.	-	.	ID=PEP1806;sequence=DESINYASLTIPSK;note="count:5"
DW5_scaffold_01009	peppy	extracellular-match	3722	3746	.	-	.	ID=PEP1807;sequence=KGLSINVK;note="count:1"
DW5_scaffold_01009	peppy	extracellular-match	3806	3863	.	-	.	ID=PEP1808;sequence=PQTQGGADYVDPASIGVFR;note="count:3"
DW5_scaffold_01047	peppy	extracellular-match	1094	1181	.	-	.	ID=PEP1809;sequence=GLVVGQVLAANPMVIPTSLQIGQVVNAPK;note="count:2"
DW5_scaffold_01047	peppy	extracellular-match	1181	1217	.	-	.	ID=PEP1810;sequence=SGDTFSAIAESR;note="count:2"
DW5_scaffold_01047	peppy	extracellular-match	1424	1457	.	-	.	ID=PEP1811;sequence=VVATGTETCVK;note="count:2"
DW5_scaffold_01047	peppy	extracellular-match	1487	1538	.	-	.	ID=PEP1812;sequence=LEIGQALIVPQGCAAGK;note="count:1"
DW5_scaffold_01078	peppy	extracellular-match	1894	1927	.	+	.	ID=PEP1813;sequence=ADFSANLFVIR;note="count:2"
DW5_scaffold_01078	peppy	extracellular-match	1963	2005	.	+	.	ID=PEP1814;sequence=NDLVIQGNTGAGTK;note="count:1"
DW5_scaffold_01078	peppy	extracellular-match	2185	2218	.	+	.	ID=PEP1815;sequence=NPTDAGADVLR;note="count:1"
DW5_scaffold_01082	peppy	extracellular-match	1386	1428	.	+	.	ID=PEP1816;sequence=SLPSQPDYALQIQR;note="count:22"
DW5_scaffold_01082	peppy	extracellular-match	1428	1467	.	+	.	ID=PEP1817;sequence=GSVINYSAQFPLK;note="count:32"
DW5_scaffold_01186	peppy	extracellular-match	2357	2411	.	+	.	ID=PEP1818;sequence=DCNLPPISEAAVAGDVFK;note="count:2"
DW5_scaffold_01186	peppy	extracellular-match	2429	2468	.	+	.	ID=PEP1819;sequence=VANEIECAPFQAK;note="count:1"
DW5_scaffold_01186	peppy	extracellular-match	2531	2630	.	+	.	ID=PEP1820;sequence=DHASFVLNGQGLLFLYTGDTPDNFQTQQMFVDR;note="count:1"
DW5_scaffold_01186	peppy	extracellular-match	2630	2690	.	+	.	ID=PEP1821;sequence=SSMGQGQIQYTTGDAAGIGR;note="count:1"
DW5_scaffold_01186	peppy	extracellular-match	2792	2840	.	+	.	ID=PEP1822;sequence=GEELSGWEVWLAGNPK;note="count:1"
DW5_scaffold_01465	peppy	extracellular-match	673	721	.	+	.	ID=PEP1823;sequence=TTVQSYCPIGTLCEQR;note="count:2"
DW5_scaffold_01465	peppy	extracellular-match	751	793	.	+	.	ID=PEP1824;sequence=TYDVDCVPSQNLVK;note="count:1"
DW5_scaffold_01465	peppy	extracellular-match	880	931	.	+	.	ID=PEP1825;sequence=SVLAEFFATYWGTTGQK;note="count:1"
DW5_scaffold_01465	peppy	extracellular-match	1012	1042	.	+	.	ID=PEP1826;sequence=HVIKPGDIIR;note="count:1"
DW5_scaffold_01465	peppy	extracellular-match	1057	1096	.	+	.	ID=PEP1827;sequence=GSSALIEGYATAK;note="count:2"
DW5_scaffold_01465	peppy	extracellular-match	1105	1159	.	+	.	ID=PEP1828;sequence=YIGSNGVEEEVAPGEDSK;note="count:2"
DW5_scaffold_01808	peppy	extracellular-match	772	790	.	-	.	ID=PEP1829;sequence=LLFDIR;note="count:1"
DW5_scaffold_01866	peppy	extracellular-match	295	331	.	-	.	ID=PEP1830;sequence=IFVGSSHSYLIK;note="count:2"
DW5_scaffold_02324	peppy	extracellular-match	339	354	.	-	.	ID=PEP1831;sequence=WLFLR;note="count:4"
DW5_scaffold_03801	peppy	extracellular-match	193	208	.	+	.	ID=PEP1832;sequence=WIFLR;note="count:4"
Meck4_scaffold_00001	peppy	extracellular-match	86026	86053	.	+	.	ID=PEP1;sequence=LVIGDGVPK;note="count:1"
Meck4_scaffold_00001	peppy	extracellular-match	86128	86191	.	+	.	ID=PEP2;sequence=NEGCEASDYPDSVSGNIAFVK;note="count:2"
Meck4_scaffold_00001	peppy	extracellular-match	86940	86988	.	+	.	ID=PEP3;sequence=SGIPGGGIATGAEGIK;note="count:2"
Meck4_scaffold_00001	peppy	extracellular-match	148163	148178	.	-	.	ID=PEP4;sequence=WILFR;note="count:8"
Meck4_scaffold_00001	peppy	extracellular-match	207505	207535	.	+	.	ID=PEP5;sequence=LVELITARIK;note="count:1"
Meck4_scaffold_00002	peppy	extracellular-match	38620	38650	.	-	.	ID=PEP6;sequence=QLGFPIAVAK;note="count:3"
Meck4_scaffold_00002	peppy	extracellular-match	152358	152391	.	-	.	ID=PEP7;sequence=NLETGMIIDSK;note="count:3"
Meck4_scaffold_00002	peppy	extracellular-match	152490	152514	.	-	.	ID=PEP8;sequence=LSFVQLAK;note="count:3"
Meck4_scaffold_00002	peppy	extracellular-match	152634	152673	.	-	.	ID=PEP9;sequence=TFASEISLSPDNK;note="count:22"
Meck4_scaffold_00002	peppy	extracellular-match	152772	152844	.	-	.	ID=PEP10;sequence=HAVFWTGGQPGTTFLFVVHELSSR;note="count:2"
Meck4_scaffold_00002	peppy	extracellular-match	153030	153084	.	-	.	ID=PEP11;sequence=YSPPAITTYGINTDGSVR;note="count:4"
Meck4_scaffold_00002	peppy	extracellular-match	186147	186216	.	+	.	ID=PEP12;sequence=HAAIYANDFDYEEYIEPFTDKLK;note="count:3"
Meck4_scaffold_00002	peppy	extracellular-match	186237	186267	.	+	.	ID=PEP13;sequence=SAGPLDFLAR;note="count:2"
Meck4_scaffold_00002	peppy	extracellular-match	186267	186321	.	+	.	ID=PEP14;sequence=WKTPISDSELEDLTAVGR;note="count:4"
Meck4_scaffold_00002	peppy	extracellular-match	186273	186321	.	+	.	ID=PEP15;sequence=TPISDSELEDLTAVGR;note="count:3"
Meck4_scaffold_00002	peppy	extracellular-match	187083	187119	.	+	.	ID=PEP16;sequence=ILPFLSNFVIEK;note="count:7"
Meck4_scaffold_00002	peppy	extracellular-match	187119	187164	.	+	.	ID=PEP17;sequence=MTCDSYGFDAGDYFR;note="count:4"
Meck4_scaffold_00002	peppy	extracellular-match	187179	187245	.	+	.	ID=PEP18;sequence=DAQQMSCTDGPGQSCSKPAFEK;note="count:1"
Meck4_scaffold_00002	peppy	extracellular-match	187179	187230	.	+	.	ID=PEP19;sequence=DAQQMSCTDGPGQSCSK;note="count:3"
Meck4_scaffold_00003	peppy	extracellular-match	13655	13673	.	-	.	ID=PEP20;sequence=SWLVGK;note="count:1"
Meck4_scaffold_00003	peppy	extracellular-match	157542	157602	.	+	.	ID=PEP21;sequence=QTWCTANQNTCVELCGGQGK;note="count:8"
Meck4_scaffold_00003	peppy	extracellular-match	157778	157850	.	+	.	ID=PEP22;sequence=VWYDQCITASGSDDAAQFQCIQAR;note="count:7"
Meck4_scaffold_00004	peppy	extracellular-match	39766	39793	.	+	.	ID=PEP23;sequence=KAYEELSIR;note="count:2"
Meck4_scaffold_00004	peppy	extracellular-match	51093	51129	.	-	.	ID=PEP24;sequence=LVFQYLQPGGFK;note="count:2"
Meck4_scaffold_00004	peppy	extracellular-match	51174	51249	.	-	.	ID=PEP25;sequence=GLDNEFVYLNYASEFQDPVGSYGGR;note="count:3"
Meck4_scaffold_00004	peppy	extracellular-match	51276	51306	.	-	.	ID=PEP26;sequence=FQAVIAEIIR;note="count:6"
Meck4_scaffold_00004	peppy	extracellular-match	51414	51462	.	-	.	ID=PEP27;sequence=ILLIMAIQPITVSAAK;note="count:5"
Meck4_scaffold_00004	peppy	extracellular-match	51868	51916	.	-	.	ID=PEP28;sequence=VYLEDAFPAAMDAIYK;note="count:5"
Meck4_scaffold_00004	peppy	extracellular-match	51958	51997	.	-	.	ID=PEP29;sequence=GGGNNFGIVTNFK;note="count:5"
Meck4_scaffold_00004	peppy	extracellular-match	233785	233812	.	+	.	ID=PEP30;sequence=YEISSEGIR;note="count:1"
Meck4_scaffold_00004	peppy	extracellular-match	233812	233866	.	+	.	ID=PEP31;sequence=GHFIAYGASISNLFIQGK;note="count:3"
Meck4_scaffold_00004	peppy	extracellular-match	234106	234145	.	+	.	ID=PEP32;sequence=DSITFSIVDPDGK;note="count:6"
Meck4_scaffold_00004	peppy	extracellular-match	234145	234214	.	+	.	ID=PEP33;sequence=EGFPGEVVSYVTYTMTPNTWNIK;note="count:3"
Meck4_scaffold_00004	peppy	extracellular-match	234214	234238	.	+	.	ID=PEP34;sequence=IVALATTK;note="count:1"
Meck4_scaffold_00004	peppy	extracellular-match	234400	234454	.	+	.	ID=PEP35;sequence=VGVDAILIPDGSILANEK;note="count:6"
Meck4_scaffold_00004	peppy	extracellular-match	234454	234487	.	+	.	ID=PEP36;sequence=YSVNDFWSSPK;note="count:5"
Meck4_scaffold_00004	peppy	extracellular-match	234577	234652	.	+	.	ID=PEP37;sequence=DQGEVLDWVNSGPVATLSSQWSGIK;note="count:10"
Meck4_scaffold_00004	peppy	extracellular-match	234779	234821	.	+	.	ID=PEP38;sequence=STQGAEGGSGLVPK;note="count:4"
Meck4_scaffold_00004	peppy	extracellular-match	234896	234941	.	+	.	ID=PEP39;sequence=QIFGPSTGAFNLQAK;note="count:4"
Meck4_scaffold_00004	peppy	extracellular-match	261192	261228	.	-	.	ID=PEP40;sequence=EGVEIEILNSE.;note="count:4"
Meck4_scaffold_00004	peppy	extracellular-match	261363	261405	.	-	.	ID=PEP41;sequence=SLWIYWIVRDEAGK;note="count:4"
Meck4_scaffold_00004	peppy	extracellular-match	261378	261405	.	-	.	ID=PEP42;sequence=SLWIYWIVR;note="count:6"
Meck4_scaffold_00004	peppy	extracellular-match	261465	261534	.	-	.	ID=PEP43;sequence=PYVATVGCDAWADWSLVPMPDFK;note="count:2"
Meck4_scaffold_00004	peppy	extracellular-match	261636	261672	.	-	.	ID=PEP44;sequence=LTFALLPSDKLR;note="count:4"
Meck4_scaffold_00004	peppy	extracellular-match	261642	261672	.	-	.	ID=PEP45;sequence=LTFALLPSDK;note="count:12"
Meck4_scaffold_00005	peppy	extracellular-match	28838	28865	.	-	.	ID=PEP46;sequence=NSDIFWAVR;note="count:1"
Meck4_scaffold_00005	peppy	extracellular-match	29608	29653	.	-	.	ID=PEP47;sequence=SIAGLTGWPDPSVWK;note="count:1"
Meck4_scaffold_00005	peppy	extracellular-match	44400	44484	.	+	.	ID=PEP48;sequence=FTVLVLEAGPSPEQVLAYESPGGNQFLK;note="count:7"
Meck4_scaffold_00005	peppy	extracellular-match	44565	44610	.	+	.	ID=PEP49;sequence=GLGGSSAINGLYYAR;note="count:2"
Meck4_scaffold_00005	peppy	extracellular-match	44703	44751	.	+	.	ID=PEP50;sequence=INPPALSPELSQFTMK;note="count:2"
Meck4_scaffold_00005	peppy	extracellular-match	44913	44946	.	+	.	ID=PEP51;sequence=HGTITMDDKLR;note="count:1"
Meck4_scaffold_00005	peppy	extracellular-match	45003	45063	.	+	.	ID=PEP52;sequence=VLHDAPVSGLIMDTTGSKPR;note="count:1"
Meck4_scaffold_00005	peppy	extracellular-match	45063	45093	.	+	.	ID=PEP53;sequence=AIGVNYIEQR;note="count:11"
Meck4_scaffold_00005	peppy	extracellular-match	45123	45195	.	+	.	ID=PEP54;sequence=KEVIVSLGAFQSPQLLITSGIGPK;note="count:3"
Meck4_scaffold_00005	peppy	extracellular-match	45126	45195	.	+	.	ID=PEP55;sequence=EVIVSLGAFQSPQLLITSGIGPK;note="count:5"
Meck4_scaffold_00005	peppy	extracellular-match	45423	45444	.	+	.	ID=PEP56;sequence=FSEQQLR;note="count:10"
Meck4_scaffold_00005	peppy	extracellular-match	45630	45717	.	+	.	ID=PEP57;sequence=SGSMSDLPLVNSNYYADPTDAAIAIESFK;note="count:12"
Meck4_scaffold_00005	peppy	extracellular-match	45738	45834	.	+	.	ID=PEP58;sequence=HPALSQFTIGPNSGEVSPGPAVADDDHEAILK;note="count:3"
Meck4_scaffold_00005	peppy	extracellular-match	45843	45885	.	+	.	ID=PEP59;sequence=ANTIPNWHATGTVR;note="count:4"
Meck4_scaffold_00005	peppy	extracellular-match	45885	45924	.	+	.	ID=PEP60;sequence=MLPEDKGGVVDER;note="count:1"
Meck4_scaffold_00005	peppy	extracellular-match	45930	45954	.	+	.	ID=PEP61;sequence=VYGVDGLR;note="count:3"
Meck4_scaffold_00005	peppy	extracellular-match	45954	46029	.	+	.	ID=PEP62;sequence=VIDCSIVPILPDANILASIYMVAEK;note="count:5"
Meck4_scaffold_00005	peppy	extracellular-match	168237	168261	.	+	.	ID=PEP63;sequence=SDAMYLPK;note="count:3"
Meck4_scaffold_00005	peppy	extracellular-match	168444	168477	.	+	.	ID=PEP64;sequence=IHVFFWFFESR;note="count:5"
Meck4_scaffold_00005	peppy	extracellular-match	168877	168913	.	+	.	ID=PEP65;sequence=NVFQALLATIPK;note="count:4"
Meck4_scaffold_00005	peppy	extracellular-match	168949	169018	.	+	.	ID=PEP66;sequence=EFNLFTESYGGHYGPTFYSYFEK;note="count:8"
Meck4_scaffold_00005	peppy	extracellular-match	169195	169246	.	+	.	ID=PEP67;sequence=FANNMYNGCVAQIANCR;note="count:4"
Meck4_scaffold_00005	peppy	extracellular-match	169291	169324	.	+	.	ID=PEP68;sequence=ITPEQLTTGVK;note="count:8"
Meck4_scaffold_00005	peppy	extracellular-match	169324	169357	.	+	.	ID=PEP69;sequence=AICSEAQSMCR;note="count:20"
Meck4_scaffold_00005	peppy	extracellular-match	169357	169396	.	+	.	ID=PEP70;sequence=DNVEAPYYYYSGR;note="count:33"
Meck4_scaffold_00005	peppy	extracellular-match	169414	169450	.	+	.	ID=PEP71;sequence=FQYDSAQPISGR;note="count:45"
Meck4_scaffold_00005	peppy	extracellular-match	169576	169603	.	+	.	ID=PEP72;sequence=LDLEYLLNK;note="count:25"
Meck4_scaffold_00005	peppy	extracellular-match	169576	169612	.	+	.	ID=PEP73;sequence=LDLEYLLNKGVR;note="count:2"
Meck4_scaffold_00005	peppy	extracellular-match	169764	169818	.	+	.	ID=PEP74;sequence=AAGYQAMMVDGTEYGEVR;note="count:118"
Meck4_scaffold_00005	peppy	extracellular-match	169845	169911	.	+	.	ID=PEP75;sequence=IYEAGHEIPYYQPLAALAYFNR;note="count:5"
Meck4_scaffold_00005	peppy	extracellular-match	174649	174739	.	+	.	ID=PEP76;sequence=NLQFGIGYVSSSPEGILGIGYTINEVAVGR;note="count:2"
Meck4_scaffold_00005	peppy	extracellular-match	175063	175090	.	+	.	ID=PEP77;sequence=SLYSTFNAR;note="count:1"
Meck4_scaffold_00005	peppy	extracellular-match	175090	175129	.	+	.	ID=PEP78;sequence=YDSSQGAAFVDCK;note="count:6"
Meck4_scaffold_00005	peppy	extracellular-match	175225	175300	.	+	.	ID=PEP79;sequence=GQPVCILGIAPAGNSVSVLGDTFLR;note="count:5"
Meck4_scaffold_00005	peppy	extracellular-match	233340	233391	.	-	.	ID=PEP80;sequence=SSKPNQVSVNVLSYQNK;note="count:3"
Meck4_scaffold_00005	peppy	extracellular-match	233391	233445	.	-	.	ID=PEP81;sequence=LDFADPYSATDDNYLYAK;note="count:5"
Meck4_scaffold_00005	peppy	extracellular-match	233469	233502	.	-	.	ID=PEP82;sequence=GFVVYELYTPK;note="count:3"
Meck4_scaffold_00005	peppy	extracellular-match	233667	233724	.	-	.	ID=PEP83;sequence=TSVDIALDDSGAEEGEWAK;note="count:4"
Meck4_scaffold_00006	peppy	extracellular-match	135767	135815	.	+	.	ID=PEP84;sequence=GIQDSYLPHVIGGVDK;note="count:3"
Meck4_scaffold_00006	peppy	extracellular-match	135923	135968	.	+	.	ID=PEP85;sequence=ISAGEDLVGSAYDGK;note="count:16"
Meck4_scaffold_00006	peppy	extracellular-match	136220	136268	.	+	.	ID=PEP86;sequence=IFGCVSPSTSSDMIMR;note="count:4"
Meck4_scaffold_00006	peppy	extracellular-match	136783	136822	.	+	.	ID=PEP87;sequence=CTLDDQLINLGAK;note="count:4"
Meck4_scaffold_00006	peppy	extracellular-match	136831	136852	.	+	.	ID=PEP88;sequence=RVFFHIR;note="count:1"
Meck4_scaffold_00006	peppy	extracellular-match	136918	136957	.	+	.	ID=PEP89;sequence=EGQHFLDLLQAGK;note="count:1"
Meck4_scaffold_00006	peppy	extracellular-match	137215	137272	.	+	.	ID=PEP90;sequence=FATQSEIFNLLTTTADPLK;note="count:12"
Meck4_scaffold_00006	peppy	extracellular-match	137344	137377	.	+	.	ID=PEP91;sequence=AAFTTTTVDAR;note="count:15"
Meck4_scaffold_00006	peppy	extracellular-match	137446	137479	.	+	.	ID=PEP92;sequence=QAQTYTFDNLK;note="count:4"
Meck4_scaffold_00006	peppy	extracellular-match	137545	137593	.	+	.	ID=PEP93;sequence=IRPEFDQTSQASASIR;note="count:8"
Meck4_scaffold_00006	peppy	extracellular-match	137593	137638	.	+	.	ID=PEP94;sequence=FEPEILTVEAGSIGK;note="count:19"
Meck4_scaffold_00006	peppy	extracellular-match	137944	137971	.	+	.	ID=PEP95;sequence=VVSVDIASK;note="count:6"
Meck4_scaffold_00006	peppy	extracellular-match	138025	138070	.	+	.	ID=PEP96;sequence=ILGPLPDMPQLNQWR;note="count:13"
Meck4_scaffold_00006	peppy	extracellular-match	138166	138205	.	+	.	ID=PEP97;sequence=IFGNQDDDADYER;note="count:25"
Meck4_scaffold_00006	peppy	extracellular-match	153473	153506	.	+	.	ID=PEP98;sequence=WSSSDVLVSPK;note="count:4"
Meck4_scaffold_00006	peppy	extracellular-match	153641	153680	.	+	.	ID=PEP99;sequence=ANQAPFYYLDQSK;note="count:6"
Meck4_scaffold_00006	peppy	extracellular-match	154294	154333	.	+	.	ID=PEP100;sequence=SWTESFSHGEIIR;note="count:7"
Meck4_scaffold_00007	peppy	extracellular-match	51118	51163	.	+	.	ID=PEP101;sequence=NYADQSGMVAVVYYK;note="count:6"
Meck4_scaffold_00007	peppy	extracellular-match	105999	106038	.	-	.	ID=PEP102;sequence=VGGDSTLAGTEFK;note="count:9"
Meck4_scaffold_00007	peppy	extracellular-match	106038	106092	.	-	.	ID=PEP103;sequence=STPDGCFNGVAASIGSVK;note="count:3"
Meck4_scaffold_00007	peppy	extracellular-match	106324	106366	.	-	.	ID=PEP104;sequence=LPEGTFCTATIDYK;note="count:2"
Meck4_scaffold_00008	peppy	extracellular-match	5073	5112	.	+	.	ID=PEP105;sequence=KACAEINNALPGK;note="count:1"
Meck4_scaffold_00008	peppy	extracellular-match	5076	5112	.	+	.	ID=PEP106;sequence=ACAEINNALPGK;note="count:6"
Meck4_scaffold_00008	peppy	extracellular-match	5112	5184	.	+	.	ID=PEP107;sequence=VLTPGLLTVEYTYETQQYWATNLR;note="count:2"
Meck4_scaffold_00008	peppy	extracellular-match	5184	5247	.	+	.	ID=PEP108;sequence=EVDPACIVQPNSAQDVSIVVK;note="count:4"
Meck4_scaffold_00008	peppy	extracellular-match	5403	5445	.	+	.	ID=PEP109;sequence=PGGEWNDVIGDLEK;note="count:2"
Meck4_scaffold_00008	peppy	extracellular-match	5743	5782	.	+	.	ID=PEP110;sequence=GSGGQFGIVTQFK;note="count:15"
Meck4_scaffold_00008	peppy	extracellular-match	5902	5947	.	+	.	ID=PEP111;sequence=AAIIFSDLVLAAGVK;note="count:22"
Meck4_scaffold_00008	peppy	extracellular-match	6019	6046	.	+	.	ID=PEP112;sequence=VLNVACVPR;note="count:7"
Meck4_scaffold_00008	peppy	extracellular-match	6332	6383	.	+	.	ID=PEP113;sequence=AIQFSVDFQPLPSIFGK;note="count:4"
Meck4_scaffold_00008	peppy	extracellular-match	6398	6440	.	+	.	ID=PEP114;sequence=GGNAMGLTSSDPDR;note="count:2"
Meck4_scaffold_00008	peppy	extracellular-match	6509	6572	.	+	.	ID=PEP115;sequence=KITAWLDEVVPQWLEEAGMPK;note="count:1"
Meck4_scaffold_00008	peppy	extracellular-match	27750	27777	.	+	.	ID=PEP116;sequence=LVSVSTISK;note="count:2"
Meck4_scaffold_00008	peppy	extracellular-match	45109	45145	.	-	.	ID=PEP117;sequence=WQCDTLVAPMDK;note="count:3"
Meck4_scaffold_00010	peppy	extracellular-match	151802	151874	.	+	.	ID=PEP118;sequence=ISYGDGSGAAGTVGTDTVTIGGVK;note="count:4"
Meck4_scaffold_00010	peppy	extracellular-match	152120	152153	.	+	.	ID=PEP119;sequence=FVGEMAWVPVK;note="count:3"
Meck4_scaffold_00010	peppy	extracellular-match	152153	152189	.	+	.	ID=PEP120;sequence=AETGFWQFGSTK;note="count:2"
Meck4_scaffold_00010	peppy	extracellular-match	152189	152309	.	+	.	ID=PEP121;sequence=FAVGDQLFENPQGSDAIADTGTSLLLVDQQVAEAYYSQVK;note="count:3"
Meck4_scaffold_00010	peppy	extracellular-match	152309	152363	.	+	.	ID=PEP122;sequence=GAQLNAQVGGFIYPCNAK;note="count:4"
Meck4_scaffold_00010	peppy	extracellular-match	152363	152408	.	+	.	ID=PEP123;sequence=LPDMSVAIGDSYMAK;note="count:2"
Meck4_scaffold_00011	peppy	extracellular-match	129021	129045	.	-	.	ID=PEP124;sequence=GSFCLNIR;note="count:8"
Meck4_scaffold_00011	peppy	extracellular-match	129045	129093	.	-	.	ID=PEP125;sequence=GDVYELFGDYALIQGR;note="count:314"
Meck4_scaffold_00011	peppy	extracellular-match	129212	129233	.	-	.	ID=PEP126;sequence=VNADTVR;note="count:1"
Meck4_scaffold_00011	peppy	extracellular-match	129233	129290	.	-	.	ID=PEP127;sequence=PGAIGSWELNNFITIGLNR;note="count:42"
Meck4_scaffold_00011	peppy	extracellular-match	129290	129344	.	-	.	ID=PEP128;sequence=PSVNNIGQVDIDSVILGR;note="count:19"
Meck4_scaffold_00011	peppy	extracellular-match	129401	129434	.	-	.	ID=PEP129;sequence=GLSLDWTLKPR;note="count:1"
Meck4_scaffold_00012	peppy	extracellular-match	51883	51943	.	-	.	ID=PEP130;sequence=FQNVYSLVLFIADAEGDSEK;note="count:7"
Meck4_scaffold_00012	peppy	extracellular-match	52252	52291	.	-	.	ID=PEP131;sequence=TLFETSQPSSLTK;note="count:2"
Meck4_scaffold_00012	peppy	extracellular-match	52291	52336	.	-	.	ID=PEP132;sequence=GLDLLNADSDFGAVK;note="count:1"
Meck4_scaffold_00012	peppy	extracellular-match	141658	141721	.	+	.	ID=PEP133;sequence=ADPTDSSQVGSPMSGVLVEVR;note="count:1"
Meck4_scaffold_00013	peppy	extracellular-match	42675	42738	.	+	.	ID=PEP134;sequence=ETTVPQSNGYGTTANLVNSVK;note="count:1"
Meck4_scaffold_00013	peppy	extracellular-match	43052	43085	.	+	.	ID=PEP135;sequence=AAIFMGDPHNR;note="count:2"
Meck4_scaffold_00014	peppy	extracellular-match	27604	27652	.	-	.	ID=PEP136;sequence=NIDVSCSSPDAPGGNR;note="count:18"
Meck4_scaffold_00014	peppy	extracellular-match	27652	27694	.	-	.	ID=PEP137;sequence=NVMIYGGGLYSFFR;note="count:14"
Meck4_scaffold_00014	peppy	extracellular-match	27988	28009	.	-	.	ID=PEP138;sequence=VNIYTGR;note="count:1"
Meck4_scaffold_00014	peppy	extracellular-match	28195	28225	.	-	.	ID=PEP139;sequence=GSGIWDVHTR;note="count:1"
Meck4_scaffold_00014	peppy	extracellular-match	28360	28417	.	-	.	ID=PEP140;sequence=MVGETFSVIMGSGSVFGNK;note="count:6"
Meck4_scaffold_00014	peppy	extracellular-match	28453	28483	.	-	.	ID=PEP141;sequence=VVYFEHGTYK;note="count:4"
Meck4_scaffold_00014	peppy	extracellular-match	28483	28540	.	-	.	ID=PEP142;sequence=TDDTQAVQNAINSAVSQGK;note="count:22"
Meck4_scaffold_00014	peppy	extracellular-match	28567	28618	.	-	.	ID=PEP143;sequence=SKPTYETLTTGNFISAR;note="count:13"
Meck4_scaffold_00014	peppy	extracellular-match	28630	28657	.	-	.	ID=PEP144;sequence=PSSLLDGGK;note="count:1"
Meck4_scaffold_00014	peppy	extracellular-match	28858	28882	.	-	.	ID=PEP145;sequence=FVDMAWSR;note="count:7"
Meck4_scaffold_00014	peppy	extracellular-match	29425	29470	.	-	.	ID=PEP146;sequence=PIIFYYETQLIGNPR;note="count:4"
Meck4_scaffold_00014	peppy	extracellular-match	29691	29721	.	-	.	ID=PEP147;sequence=AAFNSNPNYK;note="count:6"
Meck4_scaffold_00014	peppy	extracellular-match	131667	131691	.	-	.	ID=PEP148;sequence=LSLSSGLR;note="count:1"
Meck4_scaffold_00014	peppy	extracellular-match	135340	135367	.	+	.	ID=PEP149;sequence=YTIEAEGIK;note="count:2"
Meck4_scaffold_00014	peppy	extracellular-match	135367	135415	.	+	.	ID=PEP150;sequence=AQFIPYGATLTNLFVK;note="count:9"
Meck4_scaffold_00014	peppy	extracellular-match	136194	136224	.	+	.	ID=PEP151;sequence=SATVLTLASK;note="count:5"
Meck4_scaffold_00014	peppy	extracellular-match	136251	136302	.	+	.	ID=PEP152;sequence=TNQDAVVLYTCNWNDGK;note="count:5"
Meck4_scaffold_00015	peppy	extracellular-match	69266	69323	.	-	.	ID=PEP153;sequence=AKLDPYDVFFASTGVGSER;note="count:7"
Meck4_scaffold_00015	peppy	extracellular-match	69266	69317	.	-	.	ID=PEP154;sequence=LDPYDVFFASTGVGSER;note="count:9"
Meck4_scaffold_00015	peppy	extracellular-match	69386	69431	.	-	.	ID=PEP155;sequence=DISPGAGSYLAEADR;note="count:2"
Meck4_scaffold_00015	peppy	extracellular-match	69431	69464	.	-	.	ID=PEP156;sequence=DFQAGDMQAWR;note="count:2"
Meck4_scaffold_00015	peppy	extracellular-match	69635	69662	.	-	.	ID=PEP157;sequence=RQEVYEHIR;note="count:4"
Meck4_scaffold_00015	peppy	extracellular-match	69722	69752	.	-	.	ID=PEP158;sequence=ASFPLELVQK;note="count:3"
Meck4_scaffold_00015	peppy	extracellular-match	69821	69866	.	-	.	ID=PEP159;sequence=SEAEATALLQPFLTK;note="count:12"
Meck4_scaffold_00015	peppy	extracellular-match	69914	69983	.	-	.	ID=PEP160;sequence=AYVDSWIDNADAGTYTYWTLIPK;note="count:10"
Meck4_scaffold_00015	peppy	extracellular-match	69983	70037	.	-	.	ID=PEP161;sequence=FGFSSVDTGNETFWAAMR;note="count:4"
Meck4_scaffold_00015	peppy	extracellular-match	70037	70070	.	-	.	ID=PEP162;sequence=AHPDLEVTTSR;note="count:7"
Meck4_scaffold_00015	peppy	extracellular-match	70070	70118	.	-	.	ID=PEP163;sequence=GGGGSTFGVVTSVTVK;note="count:18"
Meck4_scaffold_00015	peppy	extracellular-match	70331	70367	.	-	.	ID=PEP164;sequence=NGVGVQAFEIYK;note="count:9"
Meck4_scaffold_00015	peppy	extracellular-match	70394	70430	.	-	.	ID=PEP165;sequence=DIEYIENYVDEK;note="count:5"
Meck4_scaffold_00015	peppy	extracellular-match	70430	70463	.	-	.	ID=PEP166;sequence=DALSIWTHNMK;note="count:3"
Meck4_scaffold_00015	peppy	extracellular-match	70529	70559	.	-	.	ID=PEP167;sequence=HVQLAVNFAR;note="count:3"
Meck4_scaffold_00015	peppy	extracellular-match	70703	70736	.	-	.	ID=PEP168;sequence=CSEYTLAAWQR;note="count:11"
[truncated: 26,102 more rows]
