# Supplementary material for: Comparative genomics of the wheat fungal pathogen Pyrenophora tritici-repentis reveals chromosomal variations and genome plasticity
Source: BMC Genomics. 2018 Apr 23;19:279. doi: 10.1186/s12864-018-4680-3 (PMC5913888; doi:10.1186/s12864-018-4680-3)
Supplement: Supplementary file 15 — Protein clustering of genes from all Ptr isolates orthologous groups. (TXT 3252 kb) [file 12864_2018_4680_MOESM15_ESM.txt]

OG0000000: 239_00576.0004 239_00576.0005 239_00704.0001 86-124-MTG2_scaffold_00559.0001 86-124-MTG2_scaffold_00717.0003 86-124-MTG2_scaffold_00845.0002 86-124-MTG2_scaffold_01061.0002 86-124-MTG2_scaffold_01115.0002 86-124-MTG2_scaffold_01141.0002 86-124-MTG2_scaffold_01163.0001 86-124-MTG2_scaffold_01167.0001 86-124-MTG2_scaffold_01204.0001 86-124-MTG2_scaffold_01204.0002 86-124-MTG2_scaffold_01207.0001 86-124-MTG2_scaffold_01465.0001 86-124-MTG2_scaffold_01516.0001 86-124-MTG2_scaffold_01790.0001 86-124-MTG2_scaffold_01790.0002 86-124-MTG2_scaffold_02190.0001 ARCrossB10_scaffold_00781.0002 ARCrossB10_scaffold_00781.0003 BFPV2_DS231615.0357 BFPV2_DS231615.0359 BFPV2_DS231615.0399 BFPV2_DS231615.0721 BFPV2_DS231615.1318 BFPV2_DS231615.1588 BFPV2_DS231615.1589 BFPV2_DS231615.1602 BFPV2_DS231615.1603 BFPV2_DS231615.1612 BFPV2_DS231615.1720 BFPV2_DS231615.2012 BFPV2_DS231616.0112 BFPV2_DS231617.0005 BFPV2_DS231617.0006 BFPV2_DS231617.0143 BFPV2_DS231617.0823 BFPV2_DS231617.0926 BFPV2_DS231617.0948 BFPV2_DS231617.1006 BFPV2_DS231618.0248 BFPV2_DS231618.0253 BFPV2_DS231620.0007 BFPV2_DS231620.0015 BFPV2_DS231620.0601 BFPV2_DS231620.0615 BFPV2_DS231620.0622 BFPV2_DS231621.0046 BFPV2_DS231622.0001 BFPV2_DS231622.0002 BFPV2_DS231622.0003 BFPV2_DS231622.0084 BFPV2_DS231623.0032 BFPV2_DS231623.0224 BFPV2_DS231624.0546 BFPV2_DS231625.0186 BFPV2_DS231627.0044 BFPV2_DS231627.0277 BFPV2_DS231627.0282 BFPV2_DS231628.0001 BFPV2_DS231628.0005 BFPV2_DS231628.0165 BFPV2_DS231628.0166 BFPV2_DS231629.0208 BFPV2_DS231631.0002 BFPV2_DS231634.0006 BFPV2_DS231634.0044 BFPV2_DS231635.0023 BFPV2_DS231637.0047 BFPV2_DS231637.0049 BFPV2_DS231642.0002 BFPV2_DS231643.0004 BFPV2_DS231644.0007 BFPV2_DS231645.0006 BFPV2_DS231645.0013 BFPV2_DS231648.0010 BFPV2_DS231648.0011 BFPV2_DS231652.0002 BFPV2_DS231654.0002 DW5-DMS0790_scaffold_00924.0001 DW5-DMS0790_scaffold_01919.0001 DW5-DMS0790_scaffold_02049.0001 DW5_01192.0001 DW7_01190.0002 M4_PB_00001.0029 M4_PB_00001.0030 M4_PB_00001.0158 M4_PB_00001.0198 M4_PB_00001.0406 M4_PB_00001.0567 M4_PB_00001.1380 M4_PB_00001.1403 M4_PB_00001.1410 M4_PB_00001.1688 M4_PB_00001.1724 M4_PB_00002.0044 M4_PB_00002.0593 M4_PB_00002.0594 M4_PB_00002.0977 M4_PB_00002.0978 M4_PB_00002.1500 M4_PB_00002.1501 M4_PB_00002.1627 M4_PB_00002.1875 M4_PB_00002.1966 M4_PB_00002.1967 M4_PB_00003.0014 M4_PB_00003.0334 M4_PB_00003.0380 M4_PB_00003.0385 M4_PB_00003.0565 M4_PB_00003.0691 M4_PB_00003.1027 M4_PB_00003.1028 M4_PB_00003.1214 M4_PB_00003.1215 M4_PB_00004.0031 M4_PB_00004.0032 M4_PB_00004.0567 M4_PB_00004.1064 M4_PB_00005.0025 M4_PB_00005.0026 M4_PB_00005.0037 M4_PB_00005.0038 M4_PB_00006.0429 M4_PB_00006.0685 M4_PB_00007.0093 M4_PB_00007.0094 M4_PB_00007.0095 M4_PB_00007.0184 M4_PB_00007.0714 M4_PB_00008.0005 M4_PB_00008.0006 M4_PB_00008.0119 M4_PB_00008.0676 M4_PB_00009.0029 M4_PB_00009.0054 M4_PB_00009.0340 M4_PB_00009.0399 M4_PB_00009.0703 M4_PB_00009.0704 M4_PB_00011.0022 M4_PB_00011.0037 M4_PB_00011.0144 M4_PB_00012.0009 M4_PB_00012.0010 M4_PB_00012.0025 M4_PB_00012.0026 M4_PB_00012.0029 M4_PB_00012.0092 M4_PB_00012.0152 M4_PB_00012.0178 M4_PB_00012.0179 M4_PB_00012.0400 M4_PB_00013.0275 M4_PB_00014.0112 M4_PB_00014.0163 M4_PB_00015.0066 M4_PB_00015.0067 M4_PB_00016.0032 M4_PB_00016.0033 M4_PB_00018.0012 M4_PB_00018.0013 M4_PB_00018.0031 M4_PB_00019.0012 M4_PB_00021.0010 Meck4_00558.0001 Meck4_00632.0002 Meck4_01988.0001 PTRG_10603 PTRG_11090 SD20_02510.0001 SD20_02579.0001
OG0000001: 134_01663.0001 239_01188.0001 5213_01561.0001 86-124-MTG2_scaffold_00142.0024 86-124-MTG2_scaffold_02364.0001 ARCrossB10_scaffold_01465.0001 BFPV2_DS231615.0030 BFPV2_DS231615.0386 BFPV2_DS231615.1620 BFPV2_DS231615.2011 BFPV2_DS231615.2013 BFPV2_DS231615.2026 BFPV2_DS231615.2028 BFPV2_DS231617.0144 BFPV2_DS231617.0886 BFPV2_DS231618.0246 BFPV2_DS231618.0249 BFPV2_DS231618.0260 BFPV2_DS231618.0283 BFPV2_DS231618.0284 BFPV2_DS231618.0412 BFPV2_DS231618.0532 BFPV2_DS231618.0790 BFPV2_DS231619.0228 BFPV2_DS231619.0230 BFPV2_DS231619.0231 BFPV2_DS231619.0592 BFPV2_DS231619.0705 BFPV2_DS231619.0706 BFPV2_DS231620.0287 BFPV2_DS231620.0326 BFPV2_DS231620.0427 BFPV2_DS231620.0602 BFPV2_DS231623.0007 BFPV2_DS231625.0003 BFPV2_DS231625.0051 BFPV2_DS231625.0416 BFPV2_DS231627.0029 BFPV2_DS231628.0003 BFPV2_DS231628.0301 BFPV2_DS231628.0303 BFPV2_DS231636.0002 BFPV2_DS231639.0002 BFPV2_DS231640.0001 BFPV2_DS231641.0026 BFPV2_DS231642.0005 BFPV2_DS231644.0004 BFPV2_DS231646.0001 BFPV2_DS231647.0005 BFPV2_DS231648.0002 BFPV2_DS231649.0010 BFPV2_DS231650.0004 BFPV2_DS231654.0001 BFPV2_DS231655.0003 BFPV2_DS231658.0001 DW5-DMS0790_scaffold_01690.0001 DW5-DMS0790_scaffold_02105.0001 M4_PB_00001.0004 M4_PB_00001.0122 M4_PB_00001.1234 M4_PB_00001.1405 M4_PB_00001.1439 M4_PB_00001.1686 M4_PB_00001.1695 M4_PB_00001.1720 M4_PB_00001.1721 M4_PB_00001.1861 M4_PB_00001.2270 M4_PB_00001.2330 M4_PB_00001.2331 M4_PB_00001.2333 M4_PB_00002.0018 M4_PB_00002.0056 M4_PB_00002.0242 M4_PB_00002.1558 M4_PB_00002.1574 M4_PB_00002.1615 M4_PB_00002.1938 M4_PB_00003.0003 M4_PB_00003.0004 M4_PB_00003.0013 M4_PB_00003.0045 M4_PB_00003.0064 M4_PB_00003.0080 M4_PB_00003.0697 M4_PB_00003.0716 M4_PB_00003.0719 M4_PB_00003.0746 M4_PB_00003.0935 M4_PB_00003.1204 M4_PB_00004.0390 M4_PB_00004.0459 M4_PB_00004.0479 M4_PB_00004.0499 M4_PB_00004.0513 M4_PB_00004.0851 M4_PB_00004.0854 M4_PB_00004.0874 M4_PB_00004.1135 M4_PB_00005.0004 M4_PB_00005.0005 M4_PB_00005.0008 M4_PB_00005.0009 M4_PB_00005.0015 M4_PB_00005.0017 M4_PB_00005.0355 M4_PB_00005.0608 M4_PB_00005.0915 M4_PB_00005.1090 M4_PB_00005.1092 M4_PB_00005.1093 M4_PB_00006.0181 M4_PB_00006.0184 M4_PB_00006.0411 M4_PB_00006.0415 M4_PB_00006.0428 M4_PB_00007.0036 M4_PB_00008.0007 M4_PB_00008.0015 M4_PB_00008.0042 M4_PB_00008.0056 M4_PB_00008.0057 M4_PB_00008.0060 M4_PB_00008.0061 M4_PB_00008.0106 M4_PB_00008.0182 M4_PB_00008.0537 M4_PB_00008.0716 M4_PB_00008.0717 M4_PB_00009.0011 M4_PB_00009.0022 M4_PB_00009.0053 M4_PB_00009.0253 M4_PB_00009.0362 M4_PB_00009.0398 M4_PB_00009.0705 M4_PB_00009.0714 M4_PB_00010.0666 M4_PB_00011.0003 M4_PB_00011.0004 M4_PB_00012.0044 M4_PB_00012.0384 M4_PB_00013.0264 M4_PB_00014.0292 M4_PB_00015.0007 M4_PB_00015.0019 M4_PB_00015.0076 M4_PB_00016.0002 M4_PB_00016.0019 M4_PB_00016.0021 M4_PB_00016.0034 M4_PB_00016.0041 M4_PB_00016.0065 M4_PB_00016.0066 M4_PB_00018.0028 M4_PB_00018.0040 M4_PB_00019.0019 M4_PB_00019.0026 M4_PB_00019.0027 M4_PB_00022.0004 M4_PB_00023.0014 M4_PB_00025.0005 M4_PB_00026.0003 M4_PB_00037.0001 Meck4_01683.0001 PTRG_09253 PTRG_12124
OG0000002: 11137_00011.0017 11137_00315.0003 11137_00478.0001 11137_00485.0002 11137_00509.0003 11137_00525.0003 11137_00625.0002 11137_00638.0001 11137_00674.0002 11137_00713.0001 11137_00750.0002 11137_00758.0001 11137_00847.0002 11137_00888.0001 11137_00889.0001 11137_00905.0001 11137_00920.0001 11137_00929.0001 11137_00988.0001 11137_01074.0001 11137_01154.0001 11137_01170.0001 11137_01240.0001 11137_01258.0001 11137_01265.0001 11137_01387.0001 11137_01414.0001 11137_01430.0001 11137_01461.0001 11137_01522.0001 11137_01588.0001 11137_01600.0001 11137_01623.0001 11137_01633.0001 134_01023.0002 239_00028.0024 239_00157.0007 239_00157.0008 239_00529.0002 239_00531.0002 239_00558.0001 239_00576.0003 239_00670.0002 239_00730.0003 239_00733.0004 239_00735.0002 239_00779.0002 239_00823.0001 239_00917.0001 239_00964.0001 239_01106.0001 239_01167.0001 239_01174.0001 239_01242.0001 239_01248.0001 239_01287.0001 239_01296.0001 239_01371.0001 239_01430.0001 239_01479.0001 239_01529.0001 239_01742.0001 239_01785.0001 239_01817.0001 239_01838.0001 239_01843.0001 239_01956.0001 5213_01235.0001 86-124-MTG2_scaffold_00085.0024 86-124-MTG2_scaffold_00704.0003 86-124-MTG2_scaffold_00992.0001 86-124-MTG2_scaffold_01080.0001 86-124-MTG2_scaffold_01455.0001 86-124-MTG2_scaffold_02166.0001 ARCrossB10_scaffold_00741.0001 ARCrossB10_scaffold_01334.0001 ARCrossB10_scaffold_01547.0001 ARCrossB10_scaffold_02608.0001 BFPV2_DS231616.0842 BFPV2_DS231618.0434 BFPV2_DS231620.0606 BFPV2_DS231620.0607 BFPV2_DS231621.0612 BFPV2_DS231622.0157 BFPV2_DS231622.0592 BFPV2_DS231627.0011 BFPV2_DS231633.0042 BFPV2_DS231634.0052 BFPV2_DS231644.0014 DW5-DMS0790_scaffold_00757.0001 DW5-DMS0790_scaffold_00828.0002 DW5-DMS0790_scaffold_00958.0001 DW5-DMS0790_scaffold_01543.0001 DW5-DMS0790_scaffold_01833.0001 DW5-DMS0790_scaffold_02021.0001 DW5_00725.0002 DW5_00725.0003 DW5_00738.0001 DW5_00855.0003 DW5_01008.0002 DW5_01009.0001 DW5_01189.0001 DW5_01198.0001 DW5_01315.0001 DW5_01326.0001 DW5_01645.0001 DW5_01698.0001 DW5_01823.0001 DW5_02311.0001 DW7_00706.0006 M4_PB_00001.0070 M4_PB_00001.0074 M4_PB_00001.0150 M4_PB_00001.0209 M4_PB_00001.0415 M4_PB_00001.1143 M4_PB_00001.1882 M4_PB_00007.0753 M4_PB_00009.0021 M4_PB_00009.0038 M4_PB_00009.0048 M4_PB_00010.0013 Meck4_00011.0035 Meck4_00100.0001 Meck4_00554.0001 Meck4_00781.0001 Meck4_00793.0002 Meck4_00918.0001 Meck4_01036.0001 Meck4_01050.0001 Meck4_01135.0001 Meck4_01144.0001 Meck4_01230.0001 Meck4_01358.0001 Meck4_01556.0001 Meck4_01619.0001 Meck4_01747.0001 Meck4_01793.0001 Meck4_01872.0001 Meck4_01925.0001 Meck4_02022.0001 PTRG_02476 PTRG_02556 SD20_02816.0001 SD20_03844.0001 SD20_04651.0001 SD20_04656.0001
OG0000003: 11137_00815.0001 11137_00875.0002 11137_01252.0001 11137_01574.0001 134_00834.0001 134_01772.0001 134_01831.0001 239_00846.0001 239_01239.0001 239_01741.0001 5213_01332.0001 5213_01338.0001 86-124-MTG2_scaffold_00113.0033 86-124-MTG2_scaffold_01040.0001 ARCrossB10_scaffold_00832.0002 ARCrossB10_scaffold_01326.0001 ARCrossB10_scaffold_01615.0001 BFPV2_DS231615.1665 BFPV2_DS231615.1666 BFPV2_DS231615.1998 BFPV2_DS231616.0066 BFPV2_DS231616.0282 BFPV2_DS231616.0284 BFPV2_DS231617.0062 BFPV2_DS231617.0769 BFPV2_DS231617.0772 BFPV2_DS231618.0243 BFPV2_DS231618.0282 BFPV2_DS231618.0296 BFPV2_DS231618.0520 BFPV2_DS231618.0574 BFPV2_DS231618.0610 BFPV2_DS231618.0808 BFPV2_DS231619.0243 BFPV2_DS231619.0247 BFPV2_DS231619.0586 BFPV2_DS231620.0333 BFPV2_DS231622.0051 BFPV2_DS231623.0536 BFPV2_DS231625.0004 BFPV2_DS231625.0045 BFPV2_DS231626.0068 BFPV2_DS231626.0338 BFPV2_DS231626.0347 BFPV2_DS231627.0286 BFPV2_DS231628.0008 BFPV2_DS231629.0005 BFPV2_DS231629.0241 BFPV2_DS231630.0039 BFPV2_DS231635.0026 BFPV2_DS231636.0047 BFPV2_DS231641.0010 BFPV2_DS231643.0013 BFPV2_DS231645.0012 BFPV2_DS231646.0017 BFPV2_DS231650.0002 DW5-DMS0790_scaffold_00011.0077 DW5-DMS0790_scaffold_00667.0001 DW5-DMS0790_scaffold_00874.0002 DW5-DMS0790_scaffold_00966.0001 DW5-DMS0790_scaffold_01009.0001 DW5-DMS0790_scaffold_01009.0002 DW5-DMS0790_scaffold_01056.0002 DW5-DMS0790_scaffold_01262.0001 DW5-DMS0790_scaffold_01304.0001 DW5-DMS0790_scaffold_01333.0001 DW5-DMS0790_scaffold_01336.0001 DW5-DMS0790_scaffold_01518.0001 DW5-DMS0790_scaffold_01554.0001 DW5-DMS0790_scaffold_01889.0001 DW5-DMS0790_scaffold_01906.0001 DW5_01066.0001 DW5_01593.0001 DW5_02177.0001 DW7_01260.0001 M4_PB_00001.0022 M4_PB_00001.0103 M4_PB_00001.0405 M4_PB_00001.0533 M4_PB_00001.0840 M4_PB_00001.1409 M4_PB_00001.1438 M4_PB_00001.1696 M4_PB_00001.1719 M4_PB_00001.1738 M4_PB_00001.1985 M4_PB_00002.0019 M4_PB_00002.0657 M4_PB_00002.1936 M4_PB_00002.1968 M4_PB_00002.2020 M4_PB_00002.2021 M4_PB_00003.0341 M4_PB_00003.0696 M4_PB_00003.0799 M4_PB_00003.0929 M4_PB_00003.1195 M4_PB_00004.0411 M4_PB_00004.1110 M4_PB_00005.0027 M4_PB_00005.0083 M4_PB_00005.0607 M4_PB_00005.0696 M4_PB_00005.0846 M4_PB_00006.0811 M4_PB_00006.0812 M4_PB_00008.0024 M4_PB_00008.0033 M4_PB_00008.0046 M4_PB_00008.0064 M4_PB_00008.0140 M4_PB_00008.0166 M4_PB_00009.0679 M4_PB_00010.0010 M4_PB_00010.0582 M4_PB_00011.0014 M4_PB_00011.0025 M4_PB_00011.0092 M4_PB_00011.0142 M4_PB_00012.0070 M4_PB_00012.0122 M4_PB_00012.0290 M4_PB_00013.0263 M4_PB_00013.0265 M4_PB_00013.0277 M4_PB_00015.0024 M4_PB_00016.0029 M4_PB_00018.0011 M4_PB_00018.0020 M4_PB_00019.0017 Meck4_00896.0001 Meck4_01141.0001 PTRG_05869 PTRG_09048 SD20_00102.0013 SD20_02069.0002 SD20_02148.0002 SD20_02369.0001 SD20_03322.0001 SD20_03375.0001
OG0000004: 11137_00900.0001 11137_01518.0001 11137_01702.0001 11137_01713.0001 134_01146.0001 134_01906.0001 239_00667.0002 239_01903.0001 5213_00978.0001 86-124-MTG2_scaffold_01479.0001 86-124-MTG2_scaffold_01479.0002 86-124-MTG2_scaffold_02011.0001 86-124-MTG2_scaffold_02188.0001 86-124-MTG2_scaffold_02294.0001 ARCrossB10_scaffold_00810.0002 ARCrossB10_scaffold_00854.0001 ARCrossB10_scaffold_01193.0001 ARCrossB10_scaffold_01707.0001 ARCrossB10_scaffold_01876.0001 ARCrossB10_scaffold_02023.0001 ARCrossB10_scaffold_02123.0001 BFPV2_DS231615.1006 BFPV2_DS231615.1663 BFPV2_DS231615.1999 BFPV2_DS231615.2128 BFPV2_DS231616.0153 BFPV2_DS231616.0304 BFPV2_DS231616.0438 BFPV2_DS231616.0803 BFPV2_DS231616.0894 BFPV2_DS231617.0627 BFPV2_DS231617.0864 BFPV2_DS231617.0895 BFPV2_DS231617.0955 BFPV2_DS231618.0346 BFPV2_DS231618.0575 BFPV2_DS231618.0742 BFPV2_DS231619.0097 BFPV2_DS231619.0282 BFPV2_DS231619.0594 BFPV2_DS231620.0103 BFPV2_DS231620.0194 BFPV2_DS231620.0591 BFPV2_DS231620.0593 BFPV2_DS231621.0556 BFPV2_DS231622.0394 BFPV2_DS231623.0021 BFPV2_DS231623.0512 BFPV2_DS231624.0150 BFPV2_DS231624.0548 BFPV2_DS231625.0013 BFPV2_DS231625.0031 BFPV2_DS231625.0088 BFPV2_DS231625.0185 BFPV2_DS231625.0295 BFPV2_DS231626.0326 BFPV2_DS231626.0345 BFPV2_DS231629.0063 BFPV2_DS231629.0064 BFPV2_DS231633.0019 BFPV2_DS231633.0063 BFPV2_DS231633.0064 BFPV2_DS231634.0039 BFPV2_DS231634.0041 BFPV2_DS231636.0045 BFPV2_DS231639.0035 BFPV2_DS231640.0008 BFPV2_DS231646.0002 BFPV2_DS231646.0009 BFPV2_DS231648.0003 BFPV2_DS231648.0009 BFPV2_DS231649.0006 BFPV2_DS231650.0003 DW5_01577.0001 DW5_01757.0001 DW5_02210.0001 M4_PB_00001.0100 M4_PB_00001.0112 M4_PB_00001.0161 M4_PB_00001.0162 M4_PB_00001.0384 M4_PB_00001.0407 M4_PB_00001.1096 M4_PB_00001.1196 M4_PB_00001.1379 M4_PB_00001.2216 M4_PB_00002.1265 M4_PB_00002.1923 M4_PB_00003.0023 M4_PB_00003.0030 M4_PB_00003.0062 M4_PB_00003.0740 M4_PB_00003.0783 M4_PB_00003.0798 M4_PB_00003.0812 M4_PB_00003.0937 M4_PB_00003.1202 M4_PB_00003.1205 M4_PB_00003.1213 M4_PB_00004.0017 M4_PB_00004.0027 M4_PB_00004.0394 M4_PB_00004.0593 M4_PB_00005.0007 M4_PB_00005.0010 M4_PB_00005.0684 M4_PB_00005.0944 M4_PB_00006.0287 M4_PB_00007.0530 M4_PB_00007.0693 M4_PB_00008.0002 M4_PB_00008.0011 M4_PB_00008.0672 M4_PB_00009.0017 M4_PB_00009.0064 M4_PB_00009.0065 M4_PB_00009.0503 M4_PB_00009.0599 M4_PB_00010.0586 M4_PB_00012.0042 M4_PB_00012.0310 M4_PB_00012.0311 M4_PB_00012.0528 M4_PB_00013.0231 M4_PB_00014.0049 M4_PB_00014.0298 M4_PB_00015.0040 M4_PB_00015.0060 M4_PB_00015.0061 M4_PB_00016.0005 Meck4_00708.0001 Meck4_01702.0001 PTRG_09332 SD20_01441.0002 SD20_02248.0001 SD20_03202.0001 SD20_03572.0001 SD20_03584.0001 SD20_03671.0001 SD20_04069.0001
OG0000005: 11137_01064.0001 134_01707.0001 134_01963.0001 134_01992.0001 239_01326.0001 239_01655.0001 5213_01591.0001 5213_01664.0001 86-124-MTG2_scaffold_01570.0001 86-124-MTG2_scaffold_02375.0001 ARCrossB10_scaffold_01339.0001 ARCrossB10_scaffold_02538.0001 BFPV2_DS231615.0037 BFPV2_DS231615.0376 BFPV2_DS231615.1116 BFPV2_DS231615.1668 BFPV2_DS231615.2187 BFPV2_DS231616.0359 BFPV2_DS231616.0463 BFPV2_DS231616.0578 BFPV2_DS231616.0783 BFPV2_DS231617.0010 BFPV2_DS231617.0471 BFPV2_DS231618.0207 BFPV2_DS231618.0383 BFPV2_DS231618.0725 BFPV2_DS231619.0600 BFPV2_DS231619.0736 BFPV2_DS231620.0064 BFPV2_DS231620.0335 BFPV2_DS231620.0546 BFPV2_DS231621.0367 BFPV2_DS231621.0492 BFPV2_DS231622.0593 BFPV2_DS231625.0234 BFPV2_DS231625.0410 BFPV2_DS231625.0427 BFPV2_DS231625.0453 BFPV2_DS231626.0009 BFPV2_DS231626.0325 BFPV2_DS231627.0110 BFPV2_DS231627.0273 BFPV2_DS231629.0065 BFPV2_DS231630.0001 BFPV2_DS231630.0138 BFPV2_DS231631.0131 BFPV2_DS231636.0037 BFPV2_DS231639.0018 BFPV2_DS231640.0007 DW5-DMS0790_scaffold_00012.0001 DW5_01900.0001 M4_PB_00001.0228 M4_PB_00001.1068 M4_PB_00001.1071 M4_PB_00001.1610 M4_PB_00001.1644 M4_PB_00001.1831 M4_PB_00002.0142 M4_PB_00002.0249 M4_PB_00002.0686 M4_PB_00002.0884 M4_PB_00002.1360 M4_PB_00002.1896 M4_PB_00003.0151 M4_PB_00003.0330 M4_PB_00003.1185 M4_PB_00004.0034 M4_PB_00004.0240 M4_PB_00004.0273 M4_PB_00004.0315 M4_PB_00004.0486 M4_PB_00004.0653 M4_PB_00005.0023 M4_PB_00005.0171 M4_PB_00006.0230 M4_PB_00006.0337 M4_PB_00006.0808 M4_PB_00007.0575 M4_PB_00007.0754 M4_PB_00008.0071 M4_PB_00009.0036 M4_PB_00009.0113 M4_PB_00009.0135 M4_PB_00009.0350 M4_PB_00009.0642 M4_PB_00009.0701 M4_PB_00010.0276 M4_PB_00010.0577 M4_PB_00010.0667 M4_PB_00011.0033 M4_PB_00011.0089 M4_PB_00012.0308 M4_PB_00012.0452 M4_PB_00013.0262 M4_PB_00014.0001 M4_PB_00014.0114 M4_PB_00016.0003 M4_PB_00018.0016 M4_PB_00020.0010 M4_PB_00023.0015 M4_PB_00028.0009 M4_PB_00041.0001 Meck4_01298.0001 PTRG_00034 PTRG_00378 PTRG_01162 PTRG_01724 PTRG_02271 PTRG_02666 PTRG_02767 PTRG_02888 PTRG_03112 PTRG_03414 PTRG_03890 PTRG_04679 PTRG_04843 PTRG_05180 PTRG_05908 PTRG_06037 PTRG_06285 PTRG_06564 PTRG_06786 PTRG_07249 PTRG_07380 PTRG_08126 PTRG_09483 PTRG_09659 PTRG_09668 PTRG_09698 PTRG_09731 PTRG_10077 PTRG_10237 PTRG_10409 PTRG_10836 PTRG_11087 PTRG_11234 PTRG_11483 PTRG_11883 PTRG_11993 PTRG_12025
OG0000006: 11137_01412.0001 134_00959.0002 134_01567.0001 134_01769.0001 134_01838.0001 239_01409.0001 239_01445.0001 239_01686.0001 239_01957.0001 5213_01829.0001 86-124-MTG2_scaffold_01491.0001 86-124-MTG2_scaffold_01571.0001 86-124-MTG2_scaffold_01752.0001 86-124-MTG2_scaffold_02077.0001 86-124-MTG2_scaffold_02448.0001 86-124-MTG2_scaffold_02480.0001 ARCrossB10_scaffold_00833.0001 ARCrossB10_scaffold_01666.0001 ARCrossB10_scaffold_02033.0001 ARCrossB10_scaffold_02040.0001 ARCrossB10_scaffold_02090.0001 ARCrossB10_scaffold_02186.0001 BFPV2_DS231617.0013 BFPV2_DS231627.0013 BFPV2_DS231637.0001 BFPV2_DS231645.0005 BFPV2_DS231645.0008 BFPV2_DS231649.0003 BFPV2_DS231654.0004 BFPV2_DS231654.0005 DW5-DMS0790_scaffold_01359.0001 DW5-DMS0790_scaffold_01359.0002 DW5-DMS0790_scaffold_01547.0001 DW5-DMS0790_scaffold_01653.0001 DW5-DMS0790_scaffold_01877.0001 DW5-DMS0790_scaffold_02051.0001 DW5_01908.0001 DW5_01944.0001 DW5_02127.0001 DW5_02316.0001 DW7_01665.0001 M4_PB_00001.2336 M4_PB_00001.2337 M4_PB_00001.2339 M4_PB_00002.0005 M4_PB_00002.0008 M4_PB_00002.0009 M4_PB_00002.0010 M4_PB_00003.0005 M4_PB_00003.0006 M4_PB_00003.0009 M4_PB_00003.0010 M4_PB_00003.0020 M4_PB_00003.1217 M4_PB_00003.1225 M4_PB_00003.1226 M4_PB_00004.0002 M4_PB_00004.0003 M4_PB_00005.0003 M4_PB_00005.0006 M4_PB_00005.1096 M4_PB_00005.1097 M4_PB_00005.1103 M4_PB_00005.1104 M4_PB_00005.1105 M4_PB_00007.0758 M4_PB_00007.0760 M4_PB_00007.0761 M4_PB_00007.0762 M4_PB_00008.0004 M4_PB_00008.0715 M4_PB_00008.0718 M4_PB_00009.0008 M4_PB_00010.0003 M4_PB_00010.0004 M4_PB_00010.0011 M4_PB_00011.0005 M4_PB_00011.0006 M4_PB_00012.0002 M4_PB_00013.0298 M4_PB_00013.0299 M4_PB_00015.0087 M4_PB_00015.0088 M4_PB_00015.0091 M4_PB_00018.0034 M4_PB_00018.0039 M4_PB_00019.0025 M4_PB_00019.0028 M4_PB_00022.0011 M4_PB_00023.0003 M4_PB_00023.0004 M4_PB_00023.0005 M4_PB_00023.0007 M4_PB_00023.0008 M4_PB_00023.0009 M4_PB_00026.0004 M4_PB_00026.0007 M4_PB_00026.0008 M4_PB_00026.0014 M4_PB_00030.0003 M4_PB_00030.0004 M4_PB_00030.0005 M4_PB_00030.0007 M4_PB_00031.0001 M4_PB_00031.0002 M4_PB_00031.0006 M4_PB_00031.0007 M4_PB_00032.0003 M4_PB_00032.0004 M4_PB_00032.0005 M4_PB_00036.0003 M4_PB_00036.0004 M4_PB_00037.0002 M4_PB_00037.0003 M4_PB_00039.0001 M4_PB_00039.0002 M4_PB_00039.0007 M4_PB_00039.0008 M4_PB_00040.0002 M4_PB_00040.0003 M4_PB_00040.0004 M4_PB_00046.0001 M4_PB_00046.0003 M4_PB_00046.0004 Meck4_01695.0001 Meck4_01744.0001 PTRG_10132 PTRG_11936 PTRG_12050 PTRG_12134 PTRG_12161 PTRG_12162 SD20_02895.0001 SD20_03091.0001 SD20_03611.0001 SD20_04197.0001 SD20_04236.0001 SD20_04255.0001
OG0000007: 11137_00035.0030 11137_00110.0030 11137_00187.0020 11137_00205.0021 11137_00205.0022 11137_00352.0014 11137_00432.0001 11137_00613.0001 11137_00677.0001 11137_00759.0001 11137_01246.0001 134_00012.0007 134_00020.0037 134_00137.0007 134_00267.0005 134_00436.0001 134_00510.0006 134_00644.0001 134_00663.0001 239_00054.0026 239_00102.0001 239_00102.0002 239_00109.0007 239_00205.0021 239_00205.0022 239_00275.0014 239_00411.0002 239_00443.0008 239_00614.0001 239_00789.0001 239_00793.0001 239_00859.0002 239_00895.0001 239_01033.0001 239_01729.0001 5213_00029.0007 5213_00051.0026 5213_00146.0006 5213_00207.0001 5213_00447.0007 5213_00598.0001 5213_00652.0001 5213_00706.0001 86-124-MTG2_scaffold_00092.0024 86-124-MTG2_scaffold_00198.0025 86-124-MTG2_scaffold_00457.0007 86-124-MTG2_scaffold_00484.0001 86-124-MTG2_scaffold_00566.0001 86-124-MTG2_scaffold_00566.0005 86-124-MTG2_scaffold_00827.0001 86-124-MTG2_scaffold_00831.0001 86-124-MTG2_scaffold_00902.0001 86-124-MTG2_scaffold_01270.0001 86-124-MTG2_scaffold_01315.0001 86-124-MTG2_scaffold_02234.0001 86-124-MTG2_scaffold_02472.0001 ARCrossB10_scaffold_00088.0030 ARCrossB10_scaffold_00108.0001 ARCrossB10_scaffold_00203.0025 ARCrossB10_scaffold_00240.0009 ARCrossB10_scaffold_00240.0010 ARCrossB10_scaffold_00372.0014 ARCrossB10_scaffold_00477.0007 ARCrossB10_scaffold_00784.0001 ARCrossB10_scaffold_00811.0002 BFPV2_DS231616.0274 BFPV2_DS231620.0429 BFPV2_DS231620.0609 BFPV2_DS231622.0239 BFPV2_DS231627.0125 DW5-DMS0790_scaffold_00144.0023 DW5-DMS0790_scaffold_00195.0024 DW5-DMS0790_scaffold_00199.0002 DW5-DMS0790_scaffold_00401.0008 DW5-DMS0790_scaffold_00401.0009 DW5-DMS0790_scaffold_00505.0007 DW5-DMS0790_scaffold_00596.0001 DW5-DMS0790_scaffold_00834.0002 DW5-DMS0790_scaffold_00922.0001 DW5-DMS0790_scaffold_01103.0001 DW5-DMS0790_scaffold_01724.0001 DW5_00087.0024 DW5_00111.0019 DW5_00207.0001 DW5_00409.0008 DW5_00519.0007 DW5_00782.0005 DW5_00954.0001 DW5_00993.0001 DW5_01280.0001 DW5_01587.0001 DW7_00113.0020 DW7_00164.0013 DW7_00426.0001 DW7_00457.0006 DW7_00984.0001 DW7_01475.0001 DW7_01492.0001 DW7_01587.0001 DW7_02406.0001 M4_PB_00001.0525 M4_PB_00003.0166 M4_PB_00006.0190 M4_PB_00006.0781 M4_PB_00007.0359 M4_PB_00007.0360 M4_PB_00009.0045 M4_PB_00009.0244 M4_PB_00014.0266 M4_PB_00014.0270 Meck4_00007.0078 Meck4_00106.0026 Meck4_00125.0007 Meck4_00272.0014 Meck4_00274.0001 Meck4_00306.0007 Meck4_00711.0002 Meck4_00745.0001 Meck4_01417.0001 Meck4_02021.0001 PTRG_01750 PTRG_02579 PTRG_06653 PTRG_06845 PTRG_07754 PTRG_10250 SD20_01162.0004 SD20_02717.0001 SD20_03079.0001 SD20_03886.0001 SD20_03964.0001 SD20_04311.0001 SD20_04632.0001
OG0000008: 11137_00004.0062 11137_00056.0042 11137_00057.0032 11137_00084.0019 11137_00174.0019 11137_00177.0015 11137_00620.0001 11137_00630.0002 134_00002.0047 134_00052.0041 134_00055.0006 134_00078.0019 134_00136.0007 134_00169.0015 134_00678.0001 134_00686.0001 239_00005.0033 239_00032.0014 239_00095.0013 239_00122.0018 239_00137.0020 239_00172.0005 239_00672.0001 239_00699.0002 5213_00002.0062 5213_00054.0039 5213_00080.0019 5213_00104.0030 5213_00170.0006 5213_00175.0015 5213_00659.0001 5213_00668.0001 86-124-MTG2_scaffold_00002.0028 86-124-MTG2_scaffold_00012.0006 86-124-MTG2_scaffold_00033.0012 86-124-MTG2_scaffold_00063.0014 86-124-MTG2_scaffold_00143.0008 86-124-MTG2_scaffold_00171.0015 86-124-MTG2_scaffold_00674.0001 86-124-MTG2_scaffold_00720.0002 ARCrossB10_scaffold_00002.0063 ARCrossB10_scaffold_00028.0013 ARCrossB10_scaffold_00039.0043 ARCrossB10_scaffold_00065.0014 ARCrossB10_scaffold_00171.0005 ARCrossB10_scaffold_00255.0006 ARCrossB10_scaffold_00707.0001 ARCrossB10_scaffold_00742.0002 BFPV2_DS231615.1331 BFPV2_DS231615.1441 BFPV2_DS231615.1837 BFPV2_DS231616.0415 BFPV2_DS231616.0489 BFPV2_DS231625.0061 BFPV2_DS231629.0118 BFPV2_DS231630.0126 DW5-DMS0790_scaffold_00004.0010 DW5-DMS0790_scaffold_00010.0059 DW5-DMS0790_scaffold_00053.0014 DW5-DMS0790_scaffold_00056.0001 DW5-DMS0790_scaffold_00160.0006 DW5-DMS0790_scaffold_00289.0005 DW5-DMS0790_scaffold_00683.0001 DW5-DMS0790_scaffold_00756.0001 DW5_00008.0001 DW5_00011.0053 DW5_00073.0030 DW5_00119.0013 DW5_00135.0005 DW5_00279.0005 DW5_00838.0001 DW5_00861.0001 DW7_00023.0030 DW7_00093.0011 DW7_00137.0016 DW7_00213.0008 DW7_00229.0005 DW7_00252.0008 DW7_01105.0001 DW7_01146.0001 M4_PB_00001.0675 M4_PB_00001.0750 M4_PB_00002.1643 M4_PB_00002.1765 M4_PB_00006.0617 M4_PB_00012.0249 M4_PB_00013.0131 M4_PB_00014.0299 M4_PB_00015.0001 M4_PB_00025.0010 Meck4_00003.0058 Meck4_00004.0013 Meck4_00045.0013 Meck4_00070.0019 Meck4_00154.0005 Meck4_00158.0015 Meck4_00712.0001 Meck4_00737.0001 PTRG_01386 PTRG_01501 PTRG_01905 PTRG_02725 PTRG_02794 PTRG_09303 PTRG_10889 PTRG_11223 SD20_00106.0005 SD20_00249.0002 SD20_00356.0001 SD20_00402.0002 SD20_00518.0003 SD20_00598.0005 SD20_01001.0003 SD20_01364.0002
OG0000009: 11137_00151.0003 11137_00152.0023 11137_00643.0002 11137_00670.0002 11137_00696.0001 11137_00812.0002 11137_00846.0002 134_00123.0023 134_00143.0003 134_00303.0001 134_00583.0002 134_01040.0001 239_00062.0023 239_00186.0018 239_00316.0001 239_00528.0003 239_00608.0003 239_00874.0001 239_00874.0002 239_01162.0001 239_01595.0001 5213_00134.0003 5213_00332.0001 5213_00366.0010 5213_00637.0002 5213_00795.0001 5213_00874.0001 5213_01714.0001 86-124-MTG2_scaffold_00095.0001 86-124-MTG2_scaffold_00244.0002 86-124-MTG2_scaffold_01023.0001 86-124-MTG2_scaffold_01095.0001 86-124-MTG2_scaffold_01212.0002 86-124-MTG2_scaffold_01832.0001 ARCrossB10_scaffold_00201.0001 ARCrossB10_scaffold_00263.0001 ARCrossB10_scaffold_00561.0001 ARCrossB10_scaffold_00994.0001 ARCrossB10_scaffold_01365.0001 ARCrossB10_scaffold_01659.0001 BFPV2_DS231620.0291 BFPV2_DS231623.0226 BFPV2_DS231625.0009 BFPV2_DS231631.0039 BFPV2_DS231637.0010 DW5-DMS0790_scaffold_00170.0001 DW5-DMS0790_scaffold_00268.0013 DW5-DMS0790_scaffold_00941.0001 DW5-DMS0790_scaffold_01039.0001 DW5-DMS0790_scaffold_01094.0001 DW5_00147.0017 DW5_00244.0001 DW5_00319.0001 DW5_01133.0001 DW5_01228.0001 DW7_00111.0001 DW7_00207.0012 DW7_01711.0001 DW7_02038.0001 M4_PB_00002.0062 M4_PB_00002.0063 M4_PB_00004.0524 M4_PB_00008.0018 M4_PB_00008.0463 M4_PB_00009.0394 M4_PB_00009.0721 M4_PB_00015.0069 Meck4_00052.0021 Meck4_00173.0018 Meck4_00318.0001 Meck4_00576.0002 Meck4_00722.0001 Meck4_01153.0001 Meck4_01347.0001 PTRG_02302 PTRG_06520 PTRG_08340 PTRG_09259 PTRG_11380 PTRG_11942 SD20_00380.0001 SD20_00456.0002 SD20_00484.0008 SD20_01147.0002 SD20_02021.0001 SD20_02090.0002 SD20_02194.0001 SD20_02232.0001 SD20_02327.0001 SD20_02495.0001 SD20_02535.0001 SD20_02561.0001 SD20_02882.0001 SD20_02919.0001 SD20_02959.0001 SD20_03002.0001 SD20_03006.0001 SD20_03591.0001 SD20_03667.0001 SD20_03674.0001 SD20_03766.0001 SD20_03878.0001 SD20_03914.0001 SD20_03966.0001 SD20_04572.0001 SD20_04578.0001
OG0000010: 239_01217.0001 86-124-MTG2_scaffold_00094.0030 86-124-MTG2_scaffold_00127.0001 86-124-MTG2_scaffold_01618.0001 86-124-MTG2_scaffold_02071.0001 ARCrossB10_scaffold_01636.0001 ARCrossB10_scaffold_01726.0001 BFPV2_DS231615.1601 BFPV2_DS231615.1605 BFPV2_DS231615.1621 BFPV2_DS231615.2158 BFPV2_DS231616.0155 BFPV2_DS231616.0281 BFPV2_DS231616.0283 BFPV2_DS231616.0437 BFPV2_DS231617.0014 BFPV2_DS231617.0518 BFPV2_DS231617.0557 BFPV2_DS231617.0581 BFPV2_DS231618.0392 BFPV2_DS231618.0611 BFPV2_DS231619.0536 BFPV2_DS231621.0047 BFPV2_DS231622.0106 BFPV2_DS231622.0595 BFPV2_DS231623.0496 BFPV2_DS231624.0151 BFPV2_DS231625.0184 BFPV2_DS231625.0207 BFPV2_DS231625.0322 BFPV2_DS231625.0323 BFPV2_DS231625.0397 BFPV2_DS231625.0423 BFPV2_DS231625.0468 BFPV2_DS231627.0283 BFPV2_DS231628.0137 BFPV2_DS231628.0256 BFPV2_DS231629.0006 BFPV2_DS231629.0250 BFPV2_DS231631.0003 BFPV2_DS231633.0004 BFPV2_DS231633.0049 BFPV2_DS231634.0034 BFPV2_DS231635.0043 BFPV2_DS231636.0035 BFPV2_DS231636.0041 BFPV2_DS231639.0036 BFPV2_DS231641.0021 BFPV2_DS231645.0017 BFPV2_DS231646.0016 BFPV2_DS231646.0018 BFPV2_DS231648.0012 DW5-DMS0790_scaffold_01651.0001 M4_PB_00001.0021 M4_PB_00001.0084 M4_PB_00001.0170 M4_PB_00001.0387 M4_PB_00001.0532 M4_PB_00001.1840 M4_PB_00001.1883 M4_PB_00001.2039 M4_PB_00001.2080 M4_PB_00003.0029 M4_PB_00003.0338 M4_PB_00003.0535 M4_PB_00003.0662 M4_PB_00003.1216 M4_PB_00004.0029 M4_PB_00004.0052 M4_PB_00004.0392 M4_PB_00004.0933 M4_PB_00005.0024 M4_PB_00005.0560 M4_PB_00007.0021 M4_PB_00007.0270 M4_PB_00007.0756 M4_PB_00008.0020 M4_PB_00008.0068 M4_PB_00008.0073 M4_PB_00008.0168 M4_PB_00008.0180 M4_PB_00009.0026 M4_PB_00009.0454 M4_PB_00011.0466 M4_PB_00012.0406 M4_PB_00012.0443 M4_PB_00012.0465 M4_PB_00014.0004 M4_PB_00014.0017 M4_PB_00014.0018 M4_PB_00014.0142 M4_PB_00014.0164 M4_PB_00016.0028 M4_PB_00016.0030 M4_PB_00018.0014 M4_PB_00041.0005 M4_PB_00041.0006 PTRG_12010 PTRG_12116 SD20_02184.0001 SD20_02421.0001
OG0000011: 11137_01181.0001 11137_01302.0001 11137_01562.0001 134_01295.0001 134_01547.0001 134_01609.0001 134_01667.0001 134_01759.0001 239_00914.0001 239_01586.0001 5213_00428.0006 5213_01467.0001 5213_01507.0001 5213_01571.0001 5213_01839.0001 86-124-MTG2_scaffold_00428.0009 86-124-MTG2_scaffold_00490.0001 86-124-MTG2_scaffold_00830.0001 86-124-MTG2_scaffold_01199.0001 86-124-MTG2_scaffold_01305.0001 86-124-MTG2_scaffold_01364.0001 86-124-MTG2_scaffold_01427.0001 86-124-MTG2_scaffold_01428.0001 86-124-MTG2_scaffold_01582.0001 86-124-MTG2_scaffold_02091.0001 86-124-MTG2_scaffold_02126.0001 86-124-MTG2_scaffold_02255.0001 86-124-MTG2_scaffold_02258.0001 ARCrossB10_scaffold_00378.0001 ARCrossB10_scaffold_00823.0001 ARCrossB10_scaffold_01168.0001 ARCrossB10_scaffold_01218.0001 ARCrossB10_scaffold_01498.0001 ARCrossB10_scaffold_01667.0001 ARCrossB10_scaffold_01915.0001 ARCrossB10_scaffold_02150.0001 BFPV2_DS231615.1119 BFPV2_DS231615.2217 BFPV2_DS231616.1055 BFPV2_DS231617.0525 BFPV2_DS231619.0765 BFPV2_DS231623.0009 BFPV2_DS231623.0248 BFPV2_DS231624.0445 BFPV2_DS231629.0300 BFPV2_DS231631.0112 BFPV2_DS231633.0050 BFPV2_DS231645.0001 BFPV2_DS231653.0006 BFPV2_DS231658.0003 DW5-DMS0790_scaffold_00443.0009 DW5-DMS0790_scaffold_00507.0009 DW5-DMS0790_scaffold_00793.0001 DW5-DMS0790_scaffold_01089.0001 DW5-DMS0790_scaffold_01231.0001 DW5-DMS0790_scaffold_01251.0001 DW5-DMS0790_scaffold_01347.0001 DW5-DMS0790_scaffold_01471.0001 DW5-DMS0790_scaffold_01775.0001 DW5-DMS0790_scaffold_01788.0001 DW5-DMS0790_scaffold_01920.0001 DW5-DMS0790_scaffold_02036.0001 DW5-DMS0790_scaffold_02084.0001 DW5_01825.0001 DW5_01977.0001 DW5_02280.0001 DW5_02313.0001 DW7_02258.0001 M4_PB_00001.0025 M4_PB_00001.0085 M4_PB_00001.0561 M4_PB_00001.2086 M4_PB_00002.0174 M4_PB_00002.0339 M4_PB_00003.0378 M4_PB_00003.1034 M4_PB_00004.1107 M4_PB_00005.0570 M4_PB_00005.0610 M4_PB_00005.0698 M4_PB_00006.0195 M4_PB_00009.0042 M4_PB_00011.0154 M4_PB_00012.0057 M4_PB_00012.0180 M4_PB_00012.0468 M4_PB_00013.0092 M4_PB_00013.0296 M4_PB_00014.0248 Meck4_00018.0063 Meck4_01155.0001 PTRG_01518 PTRG_04127 PTRG_06006 PTRG_06399 PTRG_06851 PTRG_10439 PTRG_12169 SD20_00549.0003 SD20_01988.0002 SD20_02918.0001
OG0000012: 239_01893.0001 5213_01772.0001 86-124-MTG2_scaffold_01558.0001 ARCrossB10_scaffold_01187.0002 BFPV2_DS231615.0383 BFPV2_DS231615.0740 BFPV2_DS231615.1203 BFPV2_DS231615.1592 BFPV2_DS231615.1615 BFPV2_DS231615.2006 BFPV2_DS231615.2122 BFPV2_DS231616.0016 BFPV2_DS231616.0156 BFPV2_DS231616.0442 BFPV2_DS231616.0933 BFPV2_DS231617.0235 BFPV2_DS231617.0822 BFPV2_DS231619.0042 BFPV2_DS231619.0072 BFPV2_DS231619.0552 BFPV2_DS231619.0695 BFPV2_DS231620.0290 BFPV2_DS231620.0350 BFPV2_DS231620.0351 BFPV2_DS231620.0383 BFPV2_DS231620.0604 BFPV2_DS231621.0529 BFPV2_DS231622.0006 BFPV2_DS231622.0155 BFPV2_DS231625.0048 BFPV2_DS231625.0317 BFPV2_DS231627.0010 BFPV2_DS231627.0285 BFPV2_DS231628.0091 BFPV2_DS231628.0311 BFPV2_DS231629.0078 BFPV2_DS231629.0207 BFPV2_DS231630.0028 BFPV2_DS231631.0035 BFPV2_DS231633.0025 BFPV2_DS231633.0058 BFPV2_DS231634.0035 BFPV2_DS231635.0025 BFPV2_DS231635.0039 BFPV2_DS231635.0041 BFPV2_DS231639.0034 BFPV2_DS231641.0027 DW5-DMS0790_scaffold_01776.0001 DW5_02081.0001 DW5_02199.0001 M4_PB_00001.0096 M4_PB_00001.0144 M4_PB_00001.0169 M4_PB_00001.0238 M4_PB_00001.1990 M4_PB_00001.2179 M4_PB_00002.0448 M4_PB_00002.0487 M4_PB_00002.0996 M4_PB_00002.1427 M4_PB_00003.0340 M4_PB_00003.0727 M4_PB_00004.0051 M4_PB_00004.0729 M4_PB_00004.1008 M4_PB_00004.1033 M4_PB_00004.1067 M4_PB_00004.1149 M4_PB_00005.0604 M4_PB_00005.0966 M4_PB_00006.0263 M4_PB_00006.0300 M4_PB_00006.0431 M4_PB_00007.0002 M4_PB_00007.0524 M4_PB_00007.0577 M4_PB_00008.0202 M4_PB_00009.0050 M4_PB_00009.0300 M4_PB_00009.0332 M4_PB_00009.0336 M4_PB_00009.0395 M4_PB_00009.0716 M4_PB_00010.0103 M4_PB_00011.0030 M4_PB_00012.0031 M4_PB_00012.0294 M4_PB_00012.0408 M4_PB_00013.0068 M4_PB_00015.0018 M4_PB_00015.0022 M4_PB_00015.0065 M4_PB_00015.0083 M4_PB_00016.0011 M4_PB_00029.0009 Meck4_01359.0001 Meck4_01894.0001
OG0000013: 11137_01205.0001 134_01357.0001 239_01638.0001 5213_01300.0001 86-124-MTG2_scaffold_01580.0001 ARCrossB10_scaffold_01598.0001 BFPV2_DS231615.0038 BFPV2_DS231615.0377 BFPV2_DS231615.1117 BFPV2_DS231615.1669 BFPV2_DS231615.2188 BFPV2_DS231617.0011 BFPV2_DS231617.0472 BFPV2_DS231618.0208 BFPV2_DS231618.0384 BFPV2_DS231618.0727 BFPV2_DS231619.0599 BFPV2_DS231620.0065 BFPV2_DS231620.0531 BFPV2_DS231621.0368 BFPV2_DS231621.0493 BFPV2_DS231622.0594 BFPV2_DS231625.0235 BFPV2_DS231625.0411 BFPV2_DS231625.0428 BFPV2_DS231625.0454 BFPV2_DS231626.0010 BFPV2_DS231627.0111 BFPV2_DS231627.0274 BFPV2_DS231630.0002 BFPV2_DS231630.0139 BFPV2_DS231636.0038 DW5-DMS0790_scaffold_01414.0001 DW5_02054.0001 M4_PB_00001.0227 M4_PB_00001.1067 M4_PB_00001.1072 M4_PB_00001.1609 M4_PB_00001.1645 M4_PB_00001.1832 M4_PB_00002.0143 M4_PB_00002.0250 M4_PB_00002.0687 M4_PB_00002.0885 M4_PB_00002.1359 M4_PB_00002.1897 M4_PB_00003.0152 M4_PB_00003.0331 M4_PB_00003.1184 M4_PB_00004.0033 M4_PB_00004.0241 M4_PB_00004.0274 M4_PB_00004.0316 M4_PB_00004.0487 M4_PB_00004.0654 M4_PB_00005.0022 M4_PB_00005.0170 M4_PB_00006.0229 M4_PB_00006.0336 M4_PB_00006.0807 M4_PB_00007.0576 M4_PB_00007.0755 M4_PB_00008.0070 M4_PB_00009.0035 M4_PB_00009.0114 M4_PB_00009.0118 M4_PB_00009.0134 M4_PB_00009.0351 M4_PB_00009.0641 M4_PB_00009.0700 M4_PB_00010.0275 M4_PB_00010.0578 M4_PB_00010.0665 M4_PB_00011.0032 M4_PB_00011.0088 M4_PB_00012.0309 M4_PB_00012.0451 M4_PB_00013.0261 M4_PB_00014.0002 M4_PB_00014.0113 M4_PB_00016.0001 M4_PB_00018.0017 M4_PB_00020.0011 M4_PB_00023.0013 M4_PB_00028.0010 M4_PB_00041.0002 Meck4_01784.0001 PTRG_05181 PTRG_05907 SD20_01809.0001
OG0000014: 11137_00011.0036 11137_00171.0006 11137_00171.0007 11137_00298.0002 11137_00360.0010 11137_00397.0003 11137_00397.0004 11137_00572.0001 134_00027.0004 134_00139.0022 134_00371.0010 134_00538.0002 134_00594.0001 239_00028.0004 239_00143.0006 239_00256.0010 239_00491.0003 239_00534.0002 239_00643.0001 239_00673.0001 5213_00015.0036 5213_00148.0006 5213_00391.0010 5213_00397.0006 5213_00619.0001 5213_00930.0001 86-124-MTG2_scaffold_00085.0005 86-124-MTG2_scaffold_00170.0022 86-124-MTG2_scaffold_00654.0001 86-124-MTG2_scaffold_00725.0002 86-124-MTG2_scaffold_00870.0001 86-124-MTG2_scaffold_01038.0001 ARCrossB10_scaffold_00254.0021 ARCrossB10_scaffold_00399.0010 ARCrossB10_scaffold_00646.0002 ARCrossB10_scaffold_00659.0002 BFPV2_DS231616.0172 BFPV2_DS231618.0456 BFPV2_DS231622.0180 BFPV2_DS231628.0076 BFPV2_DS231631.0037 BFPV2_DS231631.0038 BFPV2_DS231637.0007 DW5-DMS0790_scaffold_00244.0024 DW5-DMS0790_scaffold_00403.0011 DW5-DMS0790_scaffold_00542.0002 DW5-DMS0790_scaffold_00568.0005 DW5-DMS0790_scaffold_00782.0001 DW5_00221.0001 DW5_00421.0010 DW5_00757.0001 DW5_00902.0002 DW7_00291.0001 DW7_00435.0001 DW7_01020.0003 DW7_01331.0001 M4_PB_00001.0409 M4_PB_00001.1904 M4_PB_00002.0060 M4_PB_00002.0061 M4_PB_00003.0469 M4_PB_00004.0494 M4_PB_00007.0296 Meck4_00011.0015 Meck4_00152.0006 Meck4_00367.0001 Meck4_00402.0006 Meck4_00523.0002 Meck4_00628.0001 PTRG_02471 PTRG_03408 PTRG_04914 PTRG_07694 PTRG_09271 PTRG_10512 PTRG_11378 PTRG_11941 SD20_01471.0002 SD20_02269.0001 SD20_02475.0001 SD20_02576.0001 SD20_02840.0001 SD20_03139.0001 SD20_03173.0001 SD20_03222.0001 SD20_03549.0001 SD20_04203.0001 SD20_04359.0001
OG0000015: 11137_01330.0001 134_01501.0001 134_01697.0001 134_01754.0001 239_01250.0001 239_01386.0001 239_01513.0001 5213_01192.0001 5213_01280.0001 5213_01562.0001 5213_01732.0001 5213_01861.0001 86-124-MTG2_scaffold_00964.0001 86-124-MTG2_scaffold_01071.0001 86-124-MTG2_scaffold_01077.0001 86-124-MTG2_scaffold_01077.0002 86-124-MTG2_scaffold_02270.0001 86-124-MTG2_scaffold_02369.0001 ARCrossB10_scaffold_01031.0001 ARCrossB10_scaffold_01036.0001 ARCrossB10_scaffold_01036.0002 ARCrossB10_scaffold_01493.0001 ARCrossB10_scaffold_01810.0001 BFPV2_DS231615.1424 BFPV2_DS231616.0003 BFPV2_DS231616.0026 BFPV2_DS231616.0027 BFPV2_DS231618.0286 BFPV2_DS231619.0002 BFPV2_DS231620.0414 BFPV2_DS231620.0416 BFPV2_DS231621.0289 BFPV2_DS231621.0290 BFPV2_DS231623.0157 BFPV2_DS231624.0349 BFPV2_DS231644.0003 BFPV2_DS231645.0011 BFPV2_DS231652.0003 BFPV2_DS231653.0005 DW5-DMS0790_scaffold_00813.0001 DW5-DMS0790_scaffold_01085.0001 DW5-DMS0790_scaffold_01085.0002 DW5-DMS0790_scaffold_01263.0001 DW5-DMS0790_scaffold_01716.0001 DW5-DMS0790_scaffold_01761.0001 DW5-DMS0790_scaffold_01848.0001 DW5-DMS0790_scaffold_02044.0001 DW5_00742.0001 DW5_00742.0002 DW5_00742.0003 DW5_00925.0002 DW5_01486.0001 DW5_02310.0001 DW5_02314.0001 DW5_02378.0001 DW7_02013.0001 DW7_02371.0001 DW7_02449.0001 DW7_02567.0001 M4_PB_00001.0016 M4_PB_00001.0017 M4_PB_00001.0206 M4_PB_00001.0249 M4_PB_00001.1391 M4_PB_00001.1411 M4_PB_00001.1725 M4_PB_00004.1109 M4_PB_00004.1134 M4_PB_00008.0123 M4_PB_00008.0541 M4_PB_00008.0542 M4_PB_00009.0265 M4_PB_00010.0356 M4_PB_00011.0253 M4_PB_00013.0276 M4_PB_00013.0278 M4_PB_00013.0279 Meck4_01304.0001 PTRG_04444 PTRG_12101 SD20_02572.0001 SD20_02995.0001 SD20_03113.0001 SD20_03307.0001 SD20_03393.0001 SD20_03612.0001
OG0000016: 86-124-MTG2_scaffold_00840.0001 ARCrossB10_scaffold_02021.0001 BFPV2_DS231615.0854 BFPV2_DS231615.1842 BFPV2_DS231615.2035 BFPV2_DS231617.0105 BFPV2_DS231620.0323 BFPV2_DS231620.0479 BFPV2_DS231620.0613 BFPV2_DS231621.0001 BFPV2_DS231622.0275 BFPV2_DS231622.0589 BFPV2_DS231623.0507 BFPV2_DS231623.0552 BFPV2_DS231624.0002 BFPV2_DS231625.0422 BFPV2_DS231626.0271 BFPV2_DS231627.0308 BFPV2_DS231631.0006 BFPV2_DS231631.0027 BFPV2_DS231636.0043 BFPV2_DS231638.0029 BFPV2_DS231640.0027 BFPV2_DS231641.0001 BFPV2_DS231652.0001 BFPV2_DS231656.0001 DW5-DMS0790_scaffold_01440.0001 DW5-DMS0790_scaffold_01885.0001 M4_PB_00001.0117 M4_PB_00001.0118 M4_PB_00001.0219 M4_PB_00001.1138 M4_PB_00001.2249 M4_PB_00002.0045 M4_PB_00002.0144 M4_PB_00002.0343 M4_PB_00002.1114 M4_PB_00002.1120 M4_PB_00002.1376 M4_PB_00003.0017 M4_PB_00003.0348 M4_PB_00003.0370 M4_PB_00003.0874 M4_PB_00003.1107 M4_PB_00004.0480 M4_PB_00004.1111 M4_PB_00005.0131 M4_PB_00005.0826 M4_PB_00005.0843 M4_PB_00005.1095 M4_PB_00006.0262 M4_PB_00006.0448 M4_PB_00006.0605 M4_PB_00006.0608 M4_PB_00006.0609 M4_PB_00006.0612 M4_PB_00006.0755 M4_PB_00007.0054 M4_PB_00007.0092 M4_PB_00007.0399 M4_PB_00007.0531 M4_PB_00007.0733 M4_PB_00007.0749 M4_PB_00008.0066 M4_PB_00008.0109 M4_PB_00008.0125 M4_PB_00008.0696 M4_PB_00009.0310 M4_PB_00009.0630 M4_PB_00011.0066 M4_PB_00011.0624 M4_PB_00012.0015 M4_PB_00012.0383 M4_PB_00012.0396 M4_PB_00012.0444 M4_PB_00013.0274 M4_PB_00016.0038 M4_PB_00018.0008 M4_PB_00019.0003 M4_PB_00019.0018 PTRG_08677
OG0000017: 11137_01262.0001 134_01971.0001 239_01394.0001 5213_01337.0001 86-124-MTG2_scaffold_02112.0001 ARCrossB10_scaffold_01906.0001 BFPV2_DS231615.0552 BFPV2_DS231615.1690 BFPV2_DS231616.0010 BFPV2_DS231617.0056 BFPV2_DS231617.0104 BFPV2_DS231617.0140 BFPV2_DS231618.0203 BFPV2_DS231618.0521 BFPV2_DS231618.0839 BFPV2_DS231619.0100 BFPV2_DS231619.0268 BFPV2_DS231619.0533 BFPV2_DS231620.0529 BFPV2_DS231622.0495 BFPV2_DS231623.0134 BFPV2_DS231623.0447 BFPV2_DS231627.0289 BFPV2_DS231631.0178 BFPV2_DS231634.0008 BFPV2_DS231635.0046 BFPV2_DS231639.0032 M4_PB_00001.0232 M4_PB_00001.1638 M4_PB_00001.1842 M4_PB_00001.2208 M4_PB_00001.2295 M4_PB_00001.2326 M4_PB_00003.0043 M4_PB_00003.0344 M4_PB_00003.0748 M4_PB_00004.0049 M4_PB_00004.0068 M4_PB_00004.0425 M4_PB_00004.0827 M4_PB_00004.1006 M4_PB_00004.1125 M4_PB_00005.0075 M4_PB_00005.0128 M4_PB_00006.0787 M4_PB_00007.0640 M4_PB_00007.0699 M4_PB_00008.0534 M4_PB_00008.0565 M4_PB_00009.0116 M4_PB_00011.0021 M4_PB_00012.0533 M4_PB_00012.0536 M4_PB_00016.0046 M4_PB_00028.0004 M4_PB_00028.0007 PTRG_00559 PTRG_01743 PTRG_02306 PTRG_03457 PTRG_03510 PTRG_03547 PTRG_03978 PTRG_04674 PTRG_04852 PTRG_04981 PTRG_05291 PTRG_05395 PTRG_05574 PTRG_05850 PTRG_06765 PTRG_08022 PTRG_08245 PTRG_08268 PTRG_08571 PTRG_10416 PTRG_10531 PTRG_11535 PTRG_11779 PTRG_11844 PTRG_12006
OG0000018: 11137_01342.0001 11137_01379.0001 11137_01699.0001 134_01114.0001 134_01280.0001 134_01532.0001 239_01281.0001 239_01474.0001 5213_01100.0001 5213_01216.0001 5213_01448.0001 86-124-MTG2_scaffold_00280.0002 86-124-MTG2_scaffold_01538.0001 86-124-MTG2_scaffold_01572.0001 ARCrossB10_scaffold_01052.0001 ARCrossB10_scaffold_01077.0001 ARCrossB10_scaffold_01396.0001 BFPV2_DS231615.0737 BFPV2_DS231615.1574 BFPV2_DS231615.1576 BFPV2_DS231618.0275 BFPV2_DS231618.0496 BFPV2_DS231618.0737 BFPV2_DS231618.0739 BFPV2_DS231619.0545 BFPV2_DS231619.0574 BFPV2_DS231620.0081 BFPV2_DS231623.0018 BFPV2_DS231625.0418 BFPV2_DS231627.0147 BFPV2_DS231628.0098 BFPV2_DS231629.0004 BFPV2_DS231629.0310 BFPV2_DS231633.0070 BFPV2_DS231636.0056 BFPV2_DS231638.0028 BFPV2_DS231643.0006 BFPV2_DS231644.0015 BFPV2_DS231645.0004 BFPV2_DS231647.0007 BFPV2_DS231661.0002 DW5-DMS0790_scaffold_00896.0001 DW5-DMS0790_scaffold_00949.0001 DW5-DMS0790_scaffold_01104.0001 DW5-DMS0790_scaffold_01591.0001 DW5_01588.0001 DW5_01838.0001 DW5_01897.0001 M4_PB_00001.0149 M4_PB_00001.0565 M4_PB_00001.1613 M4_PB_00001.1713 M4_PB_00002.0046 M4_PB_00002.1812 M4_PB_00003.0190 M4_PB_00003.0491 M4_PB_00003.0525 M4_PB_00003.0797 M4_PB_00003.1223 M4_PB_00004.0447 M4_PB_00004.0470 M4_PB_00007.0047 M4_PB_00007.0048 M4_PB_00007.0058 M4_PB_00007.0059 M4_PB_00007.0765 M4_PB_00008.0009 M4_PB_00008.0693 M4_PB_00008.0694 M4_PB_00009.0019 M4_PB_00009.0247 M4_PB_00010.0628 M4_PB_00013.0289 M4_PB_00013.0293 M4_PB_00016.0036 M4_PB_00016.0048 M4_PB_00019.0008 M4_PB_00039.0006 PTRG_03511
OG0000019: 134_01862.0001 239_01746.0001 239_01849.0001 5213_00957.0001 86-124-MTG2_scaffold_00704.0001 86-124-MTG2_scaffold_01045.0001 86-124-MTG2_scaffold_01141.0001 86-124-MTG2_scaffold_01757.0001 86-124-MTG2_scaffold_02151.0001 86-124-MTG2_scaffold_02436.0001 86-124-MTG2_scaffold_02865.0001 ARCrossB10_scaffold_00080.0001 ARCrossB10_scaffold_00808.0001 ARCrossB10_scaffold_00963.0001 ARCrossB10_scaffold_00975.0001 ARCrossB10_scaffold_00993.0001 ARCrossB10_scaffold_01097.0001 ARCrossB10_scaffold_01871.0001 BFPV2_DS231615.0358 BFPV2_DS231615.0720 BFPV2_DS231617.0008 BFPV2_DS231617.0337 BFPV2_DS231617.0989 BFPV2_DS231617.1004 BFPV2_DS231619.0562 BFPV2_DS231620.0621 BFPV2_DS231623.0010 BFPV2_DS231623.0554 BFPV2_DS231624.0450 BFPV2_DS231625.0019 BFPV2_DS231628.0088 BFPV2_DS231628.0092 BFPV2_DS231630.0004 BFPV2_DS231633.0043 BFPV2_DS231636.0017 BFPV2_DS231636.0050 BFPV2_DS231642.0001 BFPV2_DS231645.0007 BFPV2_DS231646.0005 DW5-DMS0790_scaffold_00924.0003 DW5-DMS0790_scaffold_00954.0001 DW5-DMS0790_scaffold_01744.0001 DW5-DMS0790_scaffold_02000.0001 DW5_00852.0002 DW7_01504.0001 DW7_02164.0001 M4_PB_00001.0123 M4_PB_00001.0141 M4_PB_00001.0210 M4_PB_00001.1951 M4_PB_00001.2087 M4_PB_00004.0492 M4_PB_00005.0074 M4_PB_00005.0370 M4_PB_00006.0433 M4_PB_00007.0096 M4_PB_00008.0053 M4_PB_00008.0697 M4_PB_00008.0706 M4_PB_00008.0707 M4_PB_00009.0030 M4_PB_00012.0011 M4_PB_00012.0531 M4_PB_00015.0054 M4_PB_00018.0032 M4_PB_00019.0013 M4_PB_00022.0005 M4_PB_00022.0009 M4_PB_00028.0002 Meck4_01030.0001 SD20_03956.0001 SD20_04415.0001
OG0000020: 239_00804.0001 5213_00015.0017 5213_00486.0005 5213_00521.0005 5213_00527.0002 5213_00554.0001 5213_00573.0002 5213_00749.0001 5213_00770.0001 5213_00781.0001 5213_00798.0001 5213_00884.0001 5213_00969.0001 5213_00984.0001 5213_01262.0001 5213_01279.0001 5213_01318.0001 5213_01336.0001 5213_01400.0001 5213_01418.0001 5213_01423.0001 5213_01494.0001 5213_01536.0001 5213_01700.0001 5213_01793.0001 ARCrossB10_scaffold_00744.0001 BFPV2_DS231615.0373 BFPV2_DS231616.0439 BFPV2_DS231616.0824 BFPV2_DS231617.0003 BFPV2_DS231617.0253 BFPV2_DS231618.0746 BFPV2_DS231620.0174 BFPV2_DS231620.0600 BFPV2_DS231621.0129 BFPV2_DS231623.0113 BFPV2_DS231623.0497 BFPV2_DS231625.0212 BFPV2_DS231628.0002 BFPV2_DS231628.0004 BFPV2_DS231629.0024 BFPV2_DS231635.0034 BFPV2_DS231645.0015 BFPV2_DS231647.0010 DW5-DMS0790_scaffold_00930.0001 DW5_01038.0001 M4_PB_00001.0700 M4_PB_00001.1122 M4_PB_00001.2220 M4_PB_00002.1511 M4_PB_00003.0383 M4_PB_00003.1201 M4_PB_00004.0004 M4_PB_00004.0396 M4_PB_00007.0013 M4_PB_00008.0179 M4_PB_00008.0588 M4_PB_00008.0673 M4_PB_00009.0055 M4_PB_00009.0411 M4_PB_00009.0525 M4_PB_00011.0011 M4_PB_00011.0626 M4_PB_00012.0353 M4_PB_00012.0401 M4_PB_00013.0273 M4_PB_00014.0137 M4_PB_00016.0049 M4_PB_00016.0062 M4_PB_00016.0068 Meck4_00753.0001
OG0000021: 11137_01299.0001 11137_01494.0001 11137_01576.0001 134_01204.0002 134_01377.0001 239_01509.0001 239_01514.0001 5213_01295.0001 5213_01377.0001 5213_01534.0001 86-124-MTG2_scaffold_00761.0003 ARCrossB10_scaffold_01359.0001 ARCrossB10_scaffold_01537.0001 BFPV2_DS231615.0054 BFPV2_DS231615.1661 BFPV2_DS231615.2220 BFPV2_DS231616.0781 BFPV2_DS231616.1070 BFPV2_DS231616.1071 BFPV2_DS231618.0104 BFPV2_DS231618.0534 BFPV2_DS231619.0694 BFPV2_DS231620.0076 BFPV2_DS231622.0503 BFPV2_DS231623.0027 BFPV2_DS231623.0163 BFPV2_DS231628.0090 BFPV2_DS231633.0061 BFPV2_DS231647.0008 BFPV2_DS231659.0003 DW5-DMS0790_scaffold_01296.0001 DW5_01444.0001 M4_PB_00001.0417 M4_PB_00001.1064 M4_PB_00001.1364 M4_PB_00001.1375 M4_PB_00002.1562 M4_PB_00002.2015 M4_PB_00003.0024 M4_PB_00003.0482 M4_PB_00004.0668 M4_PB_00005.0601 M4_PB_00006.0198 M4_PB_00007.0653 M4_PB_00008.0683 M4_PB_00009.0627 M4_PB_00013.0002 M4_PB_00014.0126 Meck4_01464.0001 Meck4_01623.0001 PTRG_00050 PTRG_01719 PTRG_02301 PTRG_03109 PTRG_03405 PTRG_03406 PTRG_04566 PTRG_04991 PTRG_05997 PTRG_06294 PTRG_08025 PTRG_08139 PTRG_08271 PTRG_10525 PTRG_11765 PTRG_12125 PTRG_12171
OG0000022: 11137_01368.0001 11137_01483.0001 134_01435.0001 134_01781.0001 239_01372.0001 239_01689.0001 239_01703.0001 239_01875.0001 5213_01484.0001 5213_01613.0001 5213_01826.0001 86-124-MTG2_scaffold_01782.0001 86-124-MTG2_scaffold_02061.0001 86-124-MTG2_scaffold_02269.0001 86-124-MTG2_scaffold_02410.0001 ARCrossB10_scaffold_01640.0001 ARCrossB10_scaffold_02050.0001 ARCrossB10_scaffold_02162.0001 BFPV2_DS231618.0810 BFPV2_DS231622.0540 BFPV2_DS231623.0162 BFPV2_DS231625.0425 BFPV2_DS231626.0378 BFPV2_DS231638.0033 BFPV2_DS231639.0001 BFPV2_DS231643.0007 BFPV2_DS231647.0002 BFPV2_DS231647.0004 BFPV2_DS231650.0005 BFPV2_DS231655.0001 DW5-DMS0790_scaffold_00436.0001 DW5-DMS0790_scaffold_01701.0001 DW5-DMS0790_scaffold_01740.0001 DW5_01540.0001 DW7_02410.0001 DW7_02522.0001 M4_PB_00001.0552 M4_PB_00003.0044 M4_PB_00003.0747 M4_PB_00003.1227 M4_PB_00005.1102 M4_PB_00006.0201 M4_PB_00006.0422 M4_PB_00008.0008 M4_PB_00008.0181 M4_PB_00011.0631 M4_PB_00011.0639 M4_PB_00012.0442 M4_PB_00013.0297 M4_PB_00018.0037 M4_PB_00019.0020 M4_PB_00036.0001 M4_PB_00036.0002 M4_PB_00036.0006 M4_PB_00037.0007 Meck4_01151.0001 Meck4_01836.0001 PTRG_05263 PTRG_08070 PTRG_08270 PTRG_12088 PTRG_12120 PTRG_12122 PTRG_12123 PTRG_12163
OG0000023: 11137_00987.0001 11137_01222.0002 11137_01358.0001 134_00868.0002 134_01964.0001 239_01090.0001 239_01183.0001 239_01468.0001 5213_01127.0001 5213_01442.0001 86-124-MTG2_scaffold_01086.0001 86-124-MTG2_scaffold_01156.0001 ARCrossB10_scaffold_01016.0001 ARCrossB10_scaffold_01467.0001 BFPV2_DS231615.1617 BFPV2_DS231616.0008 BFPV2_DS231616.1059 BFPV2_DS231617.0107 BFPV2_DS231617.0108 BFPV2_DS231617.0243 BFPV2_DS231618.0525 BFPV2_DS231619.0697 BFPV2_DS231621.0303 BFPV2_DS231625.0338 BFPV2_DS231628.0086 BFPV2_DS231633.0074 BFPV2_DS231642.0007 BFPV2_DS231642.0008 DW5-DMS0790_scaffold_01172.0001 DW5-DMS0790_scaffold_01580.0001 DW5_01321.0001 DW5_01818.0001 M4_PB_00001.0137 M4_PB_00001.0138 M4_PB_00001.0698 M4_PB_00001.0699 M4_PB_00001.2323 M4_PB_00002.0001 M4_PB_00002.0002 M4_PB_00003.0479 M4_PB_00004.0282 M4_PB_00004.0536 M4_PB_00004.0537 M4_PB_00006.0298 M4_PB_00008.0048 M4_PB_00008.0049 M4_PB_00008.0050 M4_PB_00008.0708 M4_PB_00012.0020 M4_PB_00012.0021 M4_PB_00014.0069 M4_PB_00014.0070 M4_PB_00018.0025 M4_PB_00018.0026 M4_PB_00022.0002 M4_PB_00026.0009 M4_PB_00026.0010 M4_PB_00026.0011 M4_PB_00040.0005 Meck4_01129.0001 Meck4_01446.0001 SD20_04326.0001
OG0000024: 11137_00847.0001 134_00571.0003 134_01140.0001 134_01833.0001 134_02182.0001 239_00670.0001 239_01224.0001 239_01859.0001 239_02166.0001 5213_00573.0001 5213_01103.0001 86-124-MTG2_scaffold_01045.0002 86-124-MTG2_scaffold_01524.0001 86-124-MTG2_scaffold_01980.0001 86-124-MTG2_scaffold_02688.0001 ARCrossB10_scaffold_02469.0001 BFPV2_DS231616.0014 BFPV2_DS231616.1073 BFPV2_DS231617.0354 BFPV2_DS231617.0387 BFPV2_DS231617.0939 BFPV2_DS231618.0250 BFPV2_DS231619.0098 BFPV2_DS231623.0160 BFPV2_DS231625.0395 BFPV2_DS231625.0415 BFPV2_DS231626.0227 BFPV2_DS231627.0305 BFPV2_DS231633.0057 DW5-DMS0790_scaffold_01795.0001 DW5-DMS0790_scaffold_02062.0001 DW5_00725.0001 DW7_01862.0001 M4_PB_00001.0093 M4_PB_00001.0145 M4_PB_00001.0236 M4_PB_00001.1363 M4_PB_00001.1381 M4_PB_00001.1407 M4_PB_00002.2017 M4_PB_00003.0336 M4_PB_00003.0367 M4_PB_00003.0931 M4_PB_00004.0976 M4_PB_00005.0769 M4_PB_00005.1021 M4_PB_00006.0193 M4_PB_00006.0200 M4_PB_00006.0438 M4_PB_00007.0526 M4_PB_00009.0248 M4_PB_00011.0147 M4_PB_00011.0468 M4_PB_00011.0469 M4_PB_00012.0083 M4_PB_00012.0448 M4_PB_00013.0006 M4_PB_00016.0044 Meck4_01134.0001 Meck4_01592.0001 Meck4_02222.0001
OG0000025: 11137_00206.0004 11137_00230.0003 11137_00256.0004 11137_00632.0001 134_00157.0008 134_00185.0006 134_00228.0011 134_00623.0002 239_00195.0004 239_00233.0003 239_00269.0008 239_00359.0001 239_00359.0002 5213_00094.0015 5213_00239.0003 5213_00277.0004 5213_00609.0001 86-124-MTG2_scaffold_00122.0016 86-124-MTG2_scaffold_00174.0008 86-124-MTG2_scaffold_00433.0006 86-124-MTG2_scaffold_00665.0002 ARCrossB10_scaffold_00120.0015 ARCrossB10_scaffold_00235.0008 ARCrossB10_scaffold_00439.0006 ARCrossB10_scaffold_00515.0002 BFPV2_DS231615.1619 BFPV2_DS231623.0143 BFPV2_DS231624.0398 BFPV2_DS231639.0046 DW5-DMS0790_scaffold_00112.0015 DW5-DMS0790_scaffold_00271.0008 DW5-DMS0790_scaffold_00449.0003 DW5-DMS0790_scaffold_00705.0001 DW5-DMS0790_scaffold_00705.0002 DW5_00144.0007 DW5_00213.0010 DW5_00226.0007 DW5_00816.0001 DW5_00816.0002 DW7_00085.0004 DW7_00205.0004 DW7_01060.0002 DW7_01307.0001 M4_PB_00002.1962 M4_PB_00002.1963 M4_PB_00004.0063 M4_PB_00008.0557 M4_PB_00011.0202 Meck4_00115.0004 Meck4_00227.0011 Meck4_00260.0008 Meck4_00645.0001 Meck4_00645.0002 PTRG_08254 PTRG_09099 PTRG_12020 SD20_00029.0005 SD20_00742.0004 SD20_00837.0001 SD20_01783.0001
OG0000026: 11137_01220.0001 86-124-MTG2_scaffold_00245.0022 86-124-MTG2_scaffold_01590.0001 ARCrossB10_scaffold_00123.0016 ARCrossB10_scaffold_01394.0001 ARCrossB10_scaffold_01845.0001 BFPV2_DS231615.0679 BFPV2_DS231615.0896 BFPV2_DS231615.1118 BFPV2_DS231615.1760 BFPV2_DS231615.1973 BFPV2_DS231616.0820 BFPV2_DS231617.0139 BFPV2_DS231617.0547 BFPV2_DS231619.0673 BFPV2_DS231620.0415 BFPV2_DS231623.0494 BFPV2_DS231624.0549 BFPV2_DS231625.0479 BFPV2_DS231626.0376 BFPV2_DS231627.0292 BFPV2_DS231627.0310 BFPV2_DS231635.0005 BFPV2_DS231638.0041 M4_PB_00001.0113 M4_PB_00001.0116 M4_PB_00001.1118 M4_PB_00001.1119 M4_PB_00001.2035 M4_PB_00002.0140 M4_PB_00002.0610 M4_PB_00002.1165 M4_PB_00002.1404 M4_PB_00003.0350 M4_PB_00003.0351 M4_PB_00003.0396 M4_PB_00003.0397 M4_PB_00003.0751 M4_PB_00003.0924 M4_PB_00004.0469 M4_PB_00004.1132 M4_PB_00004.1133 M4_PB_00005.0590 M4_PB_00005.0591 M4_PB_00006.0463 M4_PB_00006.0705 M4_PB_00007.0034 M4_PB_00007.0304 M4_PB_00008.0185 M4_PB_00009.0266 M4_PB_00009.0267 M4_PB_00011.0024 M4_PB_00012.0379 M4_PB_00012.0380 M4_PB_00012.0381 M4_PB_00012.0382 M4_PB_00013.0284 M4_PB_00013.0285 PTRG_09250 PTRG_10435
OG0000027: 11137_01089.0001 11137_01424.0001 134_01551.0001 134_01633.0001 134_01891.0001 239_01317.0001 239_01548.0001 239_01814.0001 5213_01143.0001 5213_01533.0001 5213_01558.0001 86-124-MTG2_scaffold_01075.0001 86-124-MTG2_scaffold_01999.0001 ARCrossB10_scaffold_00985.0001 BFPV2_DS231615.1711 BFPV2_DS231616.0023 BFPV2_DS231616.0024 BFPV2_DS231616.0840 BFPV2_DS231619.0412 BFPV2_DS231623.0028 BFPV2_DS231623.0133 BFPV2_DS231625.0424 BFPV2_DS231628.0093 BFPV2_DS231638.0034 BFPV2_DS231640.0025 BFPV2_DS231647.0003 BFPV2_DS231657.0001 DW5-DMS0790_scaffold_01335.0001 DW5_01623.0001 DW5_01935.0001 DW5_02331.0001 M4_PB_00001.0111 M4_PB_00001.0246 M4_PB_00001.1361 M4_PB_00001.1378 M4_PB_00001.1694 M4_PB_00003.0483 M4_PB_00007.0210 M4_PB_00007.0645 M4_PB_00008.0529 M4_PB_00008.0566 M4_PB_00008.0680 M4_PB_00011.0629 M4_PB_00013.0005 M4_PB_00013.0010 M4_PB_00013.0011 M4_PB_00013.0290 M4_PB_00019.0023 M4_PB_00035.0001 Meck4_00939.0001 PTRG_02317 PTRG_02318 PTRG_03169 PTRG_05731 PTRG_09666 PTRG_10526 PTRG_11925 PTRG_12041 PTRG_12121 SD20_01347.0001
OG0000028: 11137_01255.0001 134_00636.0002 5213_01408.0001 5213_01462.0001 86-124-MTG2_scaffold_01692.0001 86-124-MTG2_scaffold_01773.0001 86-124-MTG2_scaffold_01776.0001 86-124-MTG2_scaffold_02331.0001 ARCrossB10_scaffold_01399.0001 ARCrossB10_scaffold_01516.0001 ARCrossB10_scaffold_02107.0001 BFPV2_DS231617.0142 BFPV2_DS231618.0277 BFPV2_DS231618.0278 BFPV2_DS231623.0024 BFPV2_DS231623.0025 BFPV2_DS231634.0016 BFPV2_DS231635.0028 BFPV2_DS231640.0005 BFPV2_DS231640.0006 BFPV2_DS231641.0024 BFPV2_DS231649.0012 DW5-DMS0790_scaffold_00920.0003 DW5-DMS0790_scaffold_01222.0002 DW5-DMS0790_scaffold_01507.0001 DW5_01736.0001 DW5_01741.0001 M4_PB_00001.0091 M4_PB_00001.0166 M4_PB_00001.0190 M4_PB_00001.1715 M4_PB_00001.2329 M4_PB_00002.0346 M4_PB_00003.0022 M4_PB_00003.1206 M4_PB_00004.0005 M4_PB_00004.0285 M4_PB_00004.0286 M4_PB_00004.0475 M4_PB_00006.0188 M4_PB_00007.0003 M4_PB_00007.0006 M4_PB_00007.0043 M4_PB_00008.0040 M4_PB_00008.0059 M4_PB_00008.0686 M4_PB_00010.0624 M4_PB_00010.0625 M4_PB_00011.0188 M4_PB_00012.0043 M4_PB_00012.0045 M4_PB_00013.0009 M4_PB_00015.0081 M4_PB_00019.0002 M4_PB_00020.0012 M4_PB_00029.0011 M4_PB_00035.0004 Meck4_01973.0001 SD20_02610.0002 SD20_03598.0001
OG0000029: 11137_01355.0001 5213_01624.0001 86-124-MTG2_scaffold_00399.0001 86-124-MTG2_scaffold_01395.0001 ARCrossB10_scaffold_00198.0001 ARCrossB10_scaffold_01270.0001 BFPV2_DS231615.0001 BFPV2_DS231616.0273 BFPV2_DS231617.0582 BFPV2_DS231618.0845 BFPV2_DS231621.0014 BFPV2_DS231623.0537 BFPV2_DS231625.0060 BFPV2_DS231625.0206 BFPV2_DS231625.0324 BFPV2_DS231625.0413 BFPV2_DS231626.0377 BFPV2_DS231627.0030 BFPV2_DS231628.0129 BFPV2_DS231631.0175 BFPV2_DS231633.0033 BFPV2_DS231634.0029 BFPV2_DS231647.0006 BFPV2_DS231650.0006 BFPV2_DS231655.0004 M4_PB_00001.0081 M4_PB_00001.0106 M4_PB_00001.0126 M4_PB_00001.0175 M4_PB_00001.1522 M4_PB_00001.2218 M4_PB_00003.0039 M4_PB_00003.0040 M4_PB_00003.0065 M4_PB_00003.0743 M4_PB_00003.0750 M4_PB_00004.0428 M4_PB_00004.0449 M4_PB_00004.0473 M4_PB_00004.0656 M4_PB_00007.0055 M4_PB_00009.0009 M4_PB_00009.0023 M4_PB_00009.0024 M4_PB_00010.0656 M4_PB_00011.0010 M4_PB_00012.0234 M4_PB_00013.0267 M4_PB_00014.0016 M4_PB_00014.0294 M4_PB_00014.0300 M4_PB_00015.0002 M4_PB_00016.0009 M4_PB_00025.0003 M4_PB_00025.0009 M4_PB_00029.0006 Meck4_01754.0001 PTRG_05294 PTRG_12047
OG0000030: BFPV2_DS231615.0125 BFPV2_DS231617.1005 BFPV2_DS231618.0041 BFPV2_DS231618.0117 BFPV2_DS231618.0252 BFPV2_DS231618.0415 BFPV2_DS231618.0454 BFPV2_DS231618.0594 BFPV2_DS231618.0602 BFPV2_DS231620.0001 BFPV2_DS231620.0080 BFPV2_DS231623.0033 BFPV2_DS231624.0455 BFPV2_DS231625.0220 BFPV2_DS231625.0466 BFPV2_DS231626.0013 BFPV2_DS231626.0343 BFPV2_DS231627.0071 BFPV2_DS231628.0144 BFPV2_DS231629.0002 BFPV2_DS231629.0180 BFPV2_DS231629.0272 BFPV2_DS231635.0004 BFPV2_DS231636.0033 BFPV2_DS231637.0050 BFPV2_DS231640.0023 BFPV2_DS231651.0009 BFPV2_DS231651.0011 DW5-DMS0790_scaffold_00806.0001 M4_PB_00001.0133 M4_PB_00001.1123 M4_PB_00001.1690 M4_PB_00001.1864 M4_PB_00001.2066 M4_PB_00002.1951 M4_PB_00003.0012 M4_PB_00003.0025 M4_PB_00003.0543 M4_PB_00003.0791 M4_PB_00003.0910 M4_PB_00003.1181 M4_PB_00003.1197 M4_PB_00004.0010 M4_PB_00004.0399 M4_PB_00004.0440 M4_PB_00005.0168 M4_PB_00005.0474 M4_PB_00005.0905 M4_PB_00005.1089 M4_PB_00005.1100 M4_PB_00008.0074 M4_PB_00008.0675 M4_PB_00009.0412 M4_PB_00010.0074 M4_PB_00010.0581 M4_PB_00010.0587 M4_PB_00018.0035 M4_PB_00037.0005 PTRG_12150
OG0000031: 11137_00421.0006 11137_00545.0001 11137_00655.0001 11137_00691.0002 11137_00692.0001 11137_00787.0001 134_00332.0004 134_00439.0006 134_00524.0003 134_00866.0001 239_00102.0014 239_00102.0017 239_00102.0018 239_00455.0002 239_00535.0002 239_00597.0001 239_00863.0001 5213_00135.0016 5213_00362.0001 5213_00460.0002 5213_00493.0002 5213_00605.0001 5213_00804.0001 86-124-MTG2_scaffold_00312.0006 86-124-MTG2_scaffold_00479.0004 86-124-MTG2_scaffold_00708.0001 86-124-MTG2_scaffold_00901.0001 ARCrossB10_scaffold_00427.0012 ARCrossB10_scaffold_00479.0007 BFPV2_DS231618.0528 BFPV2_DS231637.0021 BFPV2_DS231641.0012 DW5-DMS0790_scaffold_00482.0007 DW5-DMS0790_scaffold_00728.0001 DW5-DMS0790_scaffold_00925.0001 DW5-DMS0790_scaffold_00940.0001 DW5_00495.0002 DW5_00914.0001 DW5_00994.0001 DW5_01035.0002 DW7_00632.0005 DW7_00635.0003 DW7_01465.0001 DW7_02246.0001 M4_PB_00001.1977 M4_PB_00006.0187 M4_PB_00006.0432 M4_PB_00008.0031 Meck4_00487.0002 Meck4_00726.0002 Meck4_00877.0001 Meck4_01182.0001 PTRG_04985 PTRG_11951 PTRG_12062 SD20_01423.0001 SD20_01516.0001 SD20_02912.0001
OG0000032: 86-124-MTG2_scaffold_00898.0001 86-124-MTG2_scaffold_02069.0001 ARCrossB10_scaffold_01869.0001 BFPV2_DS231615.0553 BFPV2_DS231615.1689 BFPV2_DS231617.0057 BFPV2_DS231617.0141 BFPV2_DS231617.0558 BFPV2_DS231618.0204 BFPV2_DS231618.0394 BFPV2_DS231618.0803 BFPV2_DS231619.0099 BFPV2_DS231619.0267 BFPV2_DS231619.0534 BFPV2_DS231620.0530 BFPV2_DS231628.0097 BFPV2_DS231634.0009 BFPV2_DS231635.0045 BFPV2_DS231639.0033 DW5-DMS0790_scaffold_01027.0001 M4_PB_00001.1639 M4_PB_00001.1843 M4_PB_00001.2209 M4_PB_00001.2286 M4_PB_00001.2294 M4_PB_00003.0042 M4_PB_00003.0490 M4_PB_00003.0749 M4_PB_00004.0050 M4_PB_00004.0067 M4_PB_00004.0828 M4_PB_00004.1007 M4_PB_00004.1127 M4_PB_00005.0072 M4_PB_00005.0076 M4_PB_00006.0788 M4_PB_00009.0115 M4_PB_00011.0020 M4_PB_00012.0534 M4_PB_00012.0535 M4_PB_00016.0047 M4_PB_00028.0005 M4_PB_00028.0006 Meck4_01692.0001 PTRG_00560 PTRG_01742 PTRG_03458 PTRG_03548 PTRG_03979 PTRG_04675 PTRG_05257 PTRG_05394 PTRG_05573 PTRG_06766 PTRG_10530 PTRG_11843 PTRG_12007 PTRG_12167
OG0000033: 11137_01128.0001 11137_01245.0001 134_01313.0001 134_01440.0001 239_01327.0001 239_01429.0001 5213_01186.0001 5213_01699.0001 86-124-MTG2_scaffold_01426.0001 86-124-MTG2_scaffold_02384.0001 ARCrossB10_scaffold_01407.0002 ARCrossB10_scaffold_01701.0001 BFPV2_DS231615.0446 BFPV2_DS231615.1112 BFPV2_DS231615.1232 BFPV2_DS231616.1024 BFPV2_DS231617.0374 BFPV2_DS231617.0709 BFPV2_DS231617.0872 BFPV2_DS231622.0498 BFPV2_DS231623.0151 BFPV2_DS231625.0443 BFPV2_DS231628.0177 BFPV2_DS231644.0009 DW5-DMS0790_scaffold_01305.0001 DW5-DMS0790_scaffold_01494.0001 DW5_01648.0001 DW5_01776.0001 DW7_02055.0001 M4_PB_00001.0127 M4_PB_00001.0178 M4_PB_00001.0810 M4_PB_00001.1037 M4_PB_00001.1328 M4_PB_00001.1711 M4_PB_00002.1532 M4_PB_00002.1958 M4_PB_00003.0762 M4_PB_00004.0007 M4_PB_00004.0008 M4_PB_00004.0284 M4_PB_00005.0383 M4_PB_00005.0407 M4_PB_00005.0952 M4_PB_00006.0447 M4_PB_00007.0643 M4_PB_00007.0649 M4_PB_00008.0549 M4_PB_00009.0288 M4_PB_00009.0625 M4_PB_00010.0279 M4_PB_00011.0095 Meck4_01272.0001 Meck4_01429.0001 PTRG_04311 PTRG_12102 SD20_03756.0001
OG0000034: 11137_00123.0021 11137_00143.0018 11137_00171.0025 134_00163.0002 134_01233.0001 239_00167.0002 239_01196.0001 5213_00172.0002 86-124-MTG2_scaffold_00766.0002 86-124-MTG2_scaffold_01403.0001 86-124-MTG2_scaffold_02321.0001 ARCrossB10_scaffold_00775.0002 ARCrossB10_scaffold_01957.0001 ARCrossB10_scaffold_02082.0001 BFPV2_DS231615.0916 BFPV2_DS231615.1897 BFPV2_DS231615.1971 BFPV2_DS231617.0055 BFPV2_DS231618.0673 BFPV2_DS231619.0666 BFPV2_DS231620.0166 BFPV2_DS231621.0211 BFPV2_DS231623.0013 BFPV2_DS231626.0014 BFPV2_DS231629.0036 BFPV2_DS231635.0013 DW5-DMS0790_scaffold_00244.0001 DW5-DMS0790_scaffold_01199.0001 DW5_00221.0018 DW5_00404.0006 DW5_01387.0001 DW7_00190.0004 DW7_00346.0003 DW7_00408.0002 DW7_00743.0001 DW7_01995.0001 M4_PB_00001.2145 M4_PB_00002.0199 M4_PB_00002.0986 M4_PB_00002.1183 M4_PB_00003.0815 M4_PB_00003.1180 M4_PB_00004.1144 M4_PB_00006.0547 M4_PB_00008.0701 M4_PB_00009.0117 M4_PB_00009.0534 Meck4_00152.0024 Meck4_00433.0006 Meck4_01586.0001 PTRG_01967 PTRG_02048 PTRG_03456 PTRG_08133 PTRG_09734 SD20_00372.0001
OG0000035: 11137_01280.0001 134_00868.0001 239_01487.0001 86-124-MTG2_scaffold_01086.0002 ARCrossB10_scaffold_01475.0001 BFPV2_DS231615.1618 BFPV2_DS231615.2124 BFPV2_DS231616.0009 BFPV2_DS231616.1060 BFPV2_DS231617.0109 BFPV2_DS231617.0241 BFPV2_DS231617.0242 BFPV2_DS231618.0526 BFPV2_DS231619.0544 BFPV2_DS231619.0696 BFPV2_DS231621.0302 BFPV2_DS231625.0337 BFPV2_DS231628.0087 BFPV2_DS231633.0073 BFPV2_DS231642.0009 DW5-DMS0790_scaffold_01484.0001 DW5_01710.0001 M4_PB_00001.0139 M4_PB_00001.0697 M4_PB_00001.2324 M4_PB_00002.0003 M4_PB_00003.0480 M4_PB_00004.0283 M4_PB_00004.0535 M4_PB_00006.0297 M4_PB_00008.0045 M4_PB_00008.0709 M4_PB_00011.0630 M4_PB_00012.0022 M4_PB_00014.0068 M4_PB_00018.0024 M4_PB_00020.0001 M4_PB_00022.0001 M4_PB_00026.0012 M4_PB_00040.0006 Meck4_01502.0001 PTRG_01672 PTRG_02204 PTRG_02305 PTRG_03396 PTRG_03515 PTRG_04983 PTRG_05859 PTRG_05998 PTRG_07180 PTRG_09586 PTRG_10522 PTRG_11774 PTRG_12078 SD20_01331.0002 SD20_03430.0001
OG0000036: 134_00356.0005 239_00283.0005 5213_00181.0012 5213_01895.0001 86-124-MTG2_scaffold_00906.0001 86-124-MTG2_scaffold_02016.0001 ARCrossB10_scaffold_00990.0001 ARCrossB10_scaffold_01711.0001 BFPV2_DS231615.0366 BFPV2_DS231615.0558 BFPV2_DS231616.0001 BFPV2_DS231616.0154 BFPV2_DS231617.0519 BFPV2_DS231617.0797 BFPV2_DS231620.0014 BFPV2_DS231621.0009 BFPV2_DS231624.0451 BFPV2_DS231625.0193 BFPV2_DS231627.0043 BFPV2_DS231627.0306 BFPV2_DS231628.0096 BFPV2_DS231634.0025 BFPV2_DS231634.0045 BFPV2_DS231644.0013 BFPV2_DS231648.0007 DW5-DMS0790_scaffold_01013.0001 DW5-DMS0790_scaffold_01605.0001 DW5-DMS0790_scaffold_01834.0001 DW5_01059.0001 DW5_02243.0001 DW7_01638.0001 M4_PB_00001.0065 M4_PB_00001.0157 M4_PB_00001.0181 M4_PB_00001.0385 M4_PB_00001.1017 M4_PB_00002.0602 M4_PB_00002.0803 M4_PB_00003.0489 M4_PB_00003.0948 M4_PB_00003.1211 M4_PB_00004.0388 M4_PB_00004.0395 M4_PB_00005.0562 M4_PB_00005.1088 M4_PB_00007.0748 M4_PB_00009.0707 M4_PB_00011.0143 M4_PB_00012.0012 M4_PB_00014.0154 Meck4_00359.0005 Meck4_02041.0001 SD20_01977.0001
OG0000037: 11137_00782.0001 134_00654.0002 239_00666.0002 5213_00831.0001 BFPV2_DS231618.0533 BFPV2_DS231618.0844 BFPV2_DS231621.0008 BFPV2_DS231633.0044 BFPV2_DS231634.0028 BFPV2_DS231641.0005 BFPV2_DS231654.0003 BFPV2_DS231656.0002 BFPV2_DS231658.0002 DW5_01075.0001 DW7_00122.0001 M4_PB_00001.0076 M4_PB_00001.0176 M4_PB_00001.1390 M4_PB_00001.1986 M4_PB_00001.2334 M4_PB_00001.2342 M4_PB_00002.1939 M4_PB_00003.0011 M4_PB_00003.0347 M4_PB_00003.1219 M4_PB_00004.0066 M4_PB_00004.0472 M4_PB_00004.0514 M4_PB_00005.1101 M4_PB_00009.0004 M4_PB_00010.0664 M4_PB_00010.0668 M4_PB_00011.0028 M4_PB_00011.0029 M4_PB_00016.0004 M4_PB_00016.0018 M4_PB_00016.0037 M4_PB_00016.0051 M4_PB_00023.0002 M4_PB_00023.0012 M4_PB_00023.0016 M4_PB_00030.0001 M4_PB_00031.0005 M4_PB_00032.0006 Meck4_00678.0002 PTRG_01664 PTRG_04990 PTRG_06227 PTRG_11756 PTRG_11832 PTRG_12166 PTRG_12168 SD20_02029.0001
OG0000038: PTRG_00870 PTRG_01134 PTRG_01147 PTRG_01158 PTRG_01779 PTRG_01909 PTRG_01992 PTRG_02105 PTRG_02473 PTRG_02692 PTRG_02726 PTRG_03105 PTRG_03512 PTRG_03513 PTRG_03790 PTRG_04203 PTRG_04268 PTRG_04846 PTRG_05550 PTRG_05860 PTRG_05977 PTRG_06554 PTRG_06711 PTRG_06838 PTRG_06850 PTRG_06861 PTRG_07789 PTRG_08123 PTRG_08630 PTRG_08689 PTRG_08984 PTRG_09049 PTRG_09665 PTRG_09684 PTRG_09817 PTRG_09971 PTRG_10019 PTRG_10090 PTRG_10182 PTRG_10418 PTRG_10432 PTRG_10643 PTRG_10989 PTRG_11243 PTRG_11349 PTRG_11371 PTRG_11797 PTRG_12045 PTRG_12053 PTRG_12054 PTRG_12103 PTRG_12137 PTRG_12165
OG0000039: 134_01427.0001 239_01716.0001 5213_00776.0001 5213_01478.0001 86-124-MTG2_scaffold_01568.0001 86-124-MTG2_scaffold_01636.0001 86-124-MTG2_scaffold_01846.0001 ARCrossB10_scaffold_01163.0001 ARCrossB10_scaffold_01294.0001 ARCrossB10_scaffold_01733.0001 ARCrossB10_scaffold_01822.0001 ARCrossB10_scaffold_02102.0001 BFPV2_DS231615.1472 BFPV2_DS231617.0004 BFPV2_DS231619.0004 BFPV2_DS231619.0597 BFPV2_DS231620.0538 BFPV2_DS231623.0003 BFPV2_DS231625.0419 BFPV2_DS231626.0375 BFPV2_DS231628.0120 BFPV2_DS231635.0047 BFPV2_DS231642.0012 DW5-DMS0790_scaffold_01269.0001 DW5-DMS0790_scaffold_01419.0001 DW5-DMS0790_scaffold_01903.0001 DW5-DMS0790_scaffold_02114.0001 M4_PB_00001.0069 M4_PB_00001.0143 M4_PB_00001.1384 M4_PB_00001.1393 M4_PB_00001.1394 M4_PB_00001.2221 M4_PB_00003.0384 M4_PB_00003.0515 M4_PB_00003.0572 M4_PB_00004.0386 M4_PB_00004.0460 M4_PB_00005.0209 M4_PB_00006.0191 M4_PB_00008.0167 M4_PB_00010.0012 M4_PB_00012.0004 M4_PB_00012.0447 M4_PB_00012.0537 M4_PB_00020.0004 M4_PB_00020.0014 PTRG_03409 PTRG_05905 PTRG_10327 PTRG_10436
OG0000040: 86-124-MTG2_scaffold_01843.0001 ARCrossB10_scaffold_01495.0001 BFPV2_DS231615.1090 BFPV2_DS231615.1102 BFPV2_DS231615.1719 BFPV2_DS231615.1921 BFPV2_DS231616.0174 BFPV2_DS231616.0383 BFPV2_DS231616.0416 BFPV2_DS231616.0777 BFPV2_DS231618.0385 BFPV2_DS231619.0245 BFPV2_DS231619.0671 BFPV2_DS231624.0404 BFPV2_DS231628.0048 BFPV2_DS231628.0206 BFPV2_DS231631.0145 BFPV2_DS231634.0027 BFPV2_DS231640.0003 DW5-DMS0790_scaffold_01739.0001 M4_PB_00001.0001 M4_PB_00001.0147 M4_PB_00001.0177 M4_PB_00001.0230 M4_PB_00001.0412 M4_PB_00001.0641 M4_PB_00001.0815 M4_PB_00001.1060 M4_PB_00001.1833 M4_PB_00001.2135 M4_PB_00001.2285 M4_PB_00002.0175 M4_PB_00002.1390 M4_PB_00002.1436 M4_PB_00002.1874 M4_PB_00003.0439 M4_PB_00003.0607 M4_PB_00004.0028 M4_PB_00004.0069 M4_PB_00005.0014 M4_PB_00005.0132 M4_PB_00006.0419 M4_PB_00006.0519 M4_PB_00007.0099 M4_PB_00007.0650 M4_PB_00008.0014 M4_PB_00009.0232 M4_PB_00011.0149 M4_PB_00013.0271 Meck4_01117.0001
OG0000041: 86-124-MTG2_scaffold_02371.0001 BFPV2_DS231617.0583 BFPV2_DS231618.0524 BFPV2_DS231618.0633 BFPV2_DS231623.0538 BFPV2_DS231625.0205 BFPV2_DS231625.0325 BFPV2_DS231634.0030 BFPV2_DS231649.0007 M4_PB_00001.0011 M4_PB_00001.0056 M4_PB_00001.0068 M4_PB_00001.0077 M4_PB_00001.0082 M4_PB_00001.0095 M4_PB_00001.0107 M4_PB_00001.0134 M4_PB_00001.0174 M4_PB_00001.0676 M4_PB_00001.1523 M4_PB_00001.2219 M4_PB_00002.0798 M4_PB_00003.0041 M4_PB_00003.0742 M4_PB_00003.0744 M4_PB_00004.0427 M4_PB_00004.0448 M4_PB_00004.0474 M4_PB_00004.0655 M4_PB_00004.1141 M4_PB_00005.0011 M4_PB_00005.0904 M4_PB_00007.0056 M4_PB_00008.0041 M4_PB_00008.0058 M4_PB_00008.0539 M4_PB_00009.0010 M4_PB_00011.0012 M4_PB_00011.0026 M4_PB_00011.0146 M4_PB_00013.0266 M4_PB_00015.0003 M4_PB_00016.0008 M4_PB_00016.0053 M4_PB_00016.0054 M4_PB_00016.0059 M4_PB_00016.0071 M4_PB_00025.0002 M4_PB_00029.0007
OG0000042: 11137_00615.0003 11137_01231.0001 11137_01693.0001 134_00785.0002 134_00785.0003 134_00932.0001 134_01376.0001 239_00762.0001 239_01321.0001 239_01494.0001 5213_00901.0001 5213_01468.0001 5213_01497.0001 86-124-MTG2_scaffold_01399.0001 86-124-MTG2_scaffold_01559.0001 86-124-MTG2_scaffold_01559.0002 86-124-MTG2_scaffold_01973.0001 ARCrossB10_scaffold_00799.0001 ARCrossB10_scaffold_00955.0001 ARCrossB10_scaffold_01722.0001 ARCrossB10_scaffold_02053.0001 ARCrossB10_scaffold_02237.0001 BFPV2_DS231615.1600 BFPV2_DS231615.1606 BFPV2_DS231615.1616 BFPV2_DS231623.0132 BFPV2_DS231628.0159 BFPV2_DS231633.0005 BFPV2_DS231633.0029 BFPV2_DS231634.0023 BFPV2_DS231634.0047 BFPV2_DS231636.0019 BFPV2_DS231638.0044 DW5-DMS0790_scaffold_01318.0001 DW5-DMS0790_scaffold_01700.0001 DW5-DMS0790_scaffold_02053.0001 M4_PB_00001.0023 M4_PB_00001.0156 M4_PB_00001.0183 M4_PB_00001.1946 M4_PB_00001.2013 M4_PB_00002.0340 M4_PB_00003.0021 M4_PB_00007.0030 M4_PB_00008.0090 Meck4_00692.0001 Meck4_01597.0001 PTRG_11723
OG0000043: 11137_00563.0001 134_00624.0002 134_01511.0001 134_01950.0001 239_01495.0001 239_01801.0001 5213_01766.0001 86-124-MTG2_scaffold_00637.0002 ARCrossB10_scaffold_00675.0002 ARCrossB10_scaffold_01763.0001 BFPV2_DS231617.0770 BFPV2_DS231619.0546 BFPV2_DS231624.0290 BFPV2_DS231624.0350 BFPV2_DS231625.0421 BFPV2_DS231626.0087 BFPV2_DS231626.0225 BFPV2_DS231626.0337 BFPV2_DS231627.0063 BFPV2_DS231629.0213 BFPV2_DS231633.0034 BFPV2_DS231634.0053 DW5-DMS0790_scaffold_01140.0001 DW5-DMS0790_scaffold_01224.0001 DW5_01254.0001 DW5_01399.0001 DW7_01582.0001 DW7_02091.0001 M4_PB_00001.0059 M4_PB_00001.0062 M4_PB_00002.1017 M4_PB_00003.0099 M4_PB_00003.0800 M4_PB_00003.0939 M4_PB_00003.1094 M4_PB_00004.0457 M4_PB_00004.1114 M4_PB_00005.0914 M4_PB_00011.0093 M4_PB_00011.0318 M4_PB_00012.0150 M4_PB_00012.0445 M4_PB_00013.0111 M4_PB_00016.0039 Meck4_00630.0002 PTRG_05861 PTRG_10089
OG0000044: 86-124-MTG2_scaffold_00028.0001 ARCrossB10_scaffold_00395.0001 ARCrossB10_scaffold_00466.0011 ARCrossB10_scaffold_00500.0001 ARCrossB10_scaffold_00531.0001 ARCrossB10_scaffold_00696.0006 ARCrossB10_scaffold_00745.0002 ARCrossB10_scaffold_00774.0005 ARCrossB10_scaffold_00814.0001 ARCrossB10_scaffold_00831.0004 ARCrossB10_scaffold_00862.0003 ARCrossB10_scaffold_01256.0002 ARCrossB10_scaffold_01259.0001 ARCrossB10_scaffold_01303.0002 ARCrossB10_scaffold_01413.0001 ARCrossB10_scaffold_01425.0002 ARCrossB10_scaffold_01443.0001 ARCrossB10_scaffold_01510.0001 ARCrossB10_scaffold_01536.0001 ARCrossB10_scaffold_01573.0001 ARCrossB10_scaffold_01574.0001 ARCrossB10_scaffold_01637.0001 ARCrossB10_scaffold_01657.0001 ARCrossB10_scaffold_01708.0001 ARCrossB10_scaffold_01774.0001 ARCrossB10_scaffold_01783.0001 ARCrossB10_scaffold_01788.0001 ARCrossB10_scaffold_01967.0001 ARCrossB10_scaffold_01997.0001 ARCrossB10_scaffold_02022.0001 ARCrossB10_scaffold_02089.0001 ARCrossB10_scaffold_02140.0001 ARCrossB10_scaffold_02194.0001 ARCrossB10_scaffold_02195.0001 ARCrossB10_scaffold_02225.0001 ARCrossB10_scaffold_02232.0001 ARCrossB10_scaffold_02233.0001 ARCrossB10_scaffold_02234.0001 ARCrossB10_scaffold_02235.0001 ARCrossB10_scaffold_02236.0001 ARCrossB10_scaffold_02238.0001 BFPV2_DS231615.2009 M4_PB_00001.0007 M4_PB_00001.1697 M4_PB_00004.0397
OG0000045: 11137_00545.0002 11137_00994.0001 11137_01356.0001 134_01150.0002 134_01223.0001 239_00341.0008 239_00535.0001 239_01049.0002 239_01156.0002 5213_00135.0017 5213_01179.0002 5213_01304.0001 86-124-MTG2_scaffold_00312.0007 86-124-MTG2_scaffold_01357.0001 86-124-MTG2_scaffold_01381.0001 86-124-MTG2_scaffold_02040.0001 86-124-MTG2_scaffold_02421.0001 ARCrossB10_scaffold_00427.0013 ARCrossB10_scaffold_00971.0002 ARCrossB10_scaffold_01964.0001 ARCrossB10_scaffold_02019.0001 BFPV2_DS231635.0051 BFPV2_DS231636.0052 BFPV2_DS231637.0020 BFPV2_DS231637.0034 BFPV2_DS231641.0011 DW5-DMS0790_scaffold_00968.0002 DW5_00655.0005 DW7_01538.0002 M4_PB_00001.0027 M4_PB_00004.0509 M4_PB_00007.0027 M4_PB_00008.0032 M4_PB_00008.0051 Meck4_00452.0001 Meck4_00726.0001 Meck4_01110.0002 Meck4_01239.0001 PTRG_11848 PTRG_11893 PTRG_11950 PTRG_11966 PTRG_12061 SD20_01423.0002 SD20_04720.0001
OG0000046: 11137_00397.0005 11137_00421.0007 134_00439.0007 134_00841.0001 134_01175.0001 134_01865.0001 239_00455.0001 239_00801.0001 239_01483.0001 5213_00460.0001 5213_00962.0001 5213_01032.0001 86-124-MTG2_scaffold_00479.0001 86-124-MTG2_scaffold_00479.0002 86-124-MTG2_scaffold_00479.0003 86-124-MTG2_scaffold_00950.0001 86-124-MTG2_scaffold_01146.0001 ARCrossB10_scaffold_00479.0008 ARCrossB10_scaffold_00479.0009 ARCrossB10_scaffold_00479.0010 ARCrossB10_scaffold_00717.0001 BFPV2_DS231618.0527 BFPV2_DS231625.0002 DW5-DMS0790_scaffold_00482.0008 DW5-DMS0790_scaffold_00482.0009 DW5-DMS0790_scaffold_01195.0001 DW5-DMS0790_scaffold_01209.0001 DW5_00495.0001 DW5_01349.0001 DW5_01703.0001 DW7_00632.0006 DW7_00930.0001 M4_PB_00001.1975 M4_PB_00001.1976 M4_PB_00015.0084 M4_PB_00015.0085 M4_PB_00015.0086 Meck4_00487.0001 Meck4_00718.0001 Meck4_00718.0002 PTRG_04984 PTRG_09251 PTRG_09252 SD20_03890.0001 SD20_04795.0001
OG0000047: 11137_00968.0001 134_01553.0001 134_01726.0001 239_01491.0001 239_01493.0001 239_01647.0001 5213_01362.0001 5213_01596.0001 86-124-MTG2_scaffold_01067.0001 ARCrossB10_scaffold_01026.0001 BFPV2_DS231616.1061 BFPV2_DS231616.1072 BFPV2_DS231618.0432 BFPV2_DS231618.0734 BFPV2_DS231619.0001 BFPV2_DS231621.0044 BFPV2_DS231621.0081 BFPV2_DS231636.0039 DW5-DMS0790_scaffold_01109.0001 DW5_01738.0001 DW5_01949.0001 DW7_02289.0001 M4_PB_00001.0420 M4_PB_00001.1373 M4_PB_00001.1385 M4_PB_00001.1386 M4_PB_00004.0671 M4_PB_00004.0672 M4_PB_00005.0164 M4_PB_00008.0069 M4_PB_00009.0001 M4_PB_00010.0584 M4_PB_00010.0585 M4_PB_00013.0268 M4_PB_00019.0004 M4_PB_00019.0005 Meck4_01293.0001 Meck4_01506.0001 PTRG_03397 PTRG_03407 PTRG_04888 PTRG_05189 PTRG_05190 PTRG_06904 PTRG_06941
OG0000048: 11137_01004.0001 11137_01357.0001 134_00513.0001 134_01593.0001 134_01739.0001 239_00515.0001 239_01111.0001 239_01233.0001 239_01531.0001 239_01751.0001 239_01860.0001 5213_00517.0001 5213_01505.0001 5213_01858.0001 86-124-MTG2_scaffold_01217.0001 86-124-MTG2_scaffold_01454.0001 86-124-MTG2_scaffold_01477.0001 86-124-MTG2_scaffold_01937.0001 ARCrossB10_scaffold_01073.0001 ARCrossB10_scaffold_01131.0001 ARCrossB10_scaffold_01374.0001 BFPV2_DS231616.1062 BFPV2_DS231618.0735 BFPV2_DS231621.0045 BFPV2_DS231621.0080 BFPV2_DS231655.0002 DW5-DMS0790_scaffold_00241.0018 DW5-DMS0790_scaffold_01255.0001 DW5-DMS0790_scaffold_01433.0001 DW5_01445.0001 DW5_02247.0001 M4_PB_00001.0421 M4_PB_00001.1372 M4_PB_00001.1388 M4_PB_00001.1389 M4_PB_00004.0673 M4_PB_00005.0166 M4_PB_00009.0003 M4_PB_00010.0583 M4_PB_00018.0038 M4_PB_00019.0007 M4_PB_00037.0006 Meck4_01102.0001 SD20_02276.0001 SD20_03210.0001
OG0000049: 134_01789.0001 5213_01824.0001 86-124-MTG2_scaffold_01711.0001 ARCrossB10_scaffold_01642.0001 BFPV2_DS231615.2037 BFPV2_DS231616.0430 BFPV2_DS231617.0827 BFPV2_DS231618.0726 BFPV2_DS231618.0805 BFPV2_DS231619.0535 BFPV2_DS231619.0537 BFPV2_DS231620.0354 BFPV2_DS231621.0006 BFPV2_DS231625.0012 BFPV2_DS231626.0039 BFPV2_DS231626.0217 BFPV2_DS231626.0348 BFPV2_DS231638.0001 BFPV2_DS231645.0016 DW5-DMS0790_scaffold_01766.0001 DW7_01801.0001 M4_PB_00001.0002 M4_PB_00003.0019 M4_PB_00003.0780 M4_PB_00003.0949 M4_PB_00003.1152 M4_PB_00004.0011 M4_PB_00004.0461 M4_PB_00004.0462 M4_PB_00004.0852 M4_PB_00004.0855 M4_PB_00005.0902 M4_PB_00007.0090 M4_PB_00007.0091 M4_PB_00008.0044 M4_PB_00008.0108 M4_PB_00009.0329 M4_PB_00010.0662 M4_PB_00013.0272 M4_PB_00014.0295 M4_PB_00016.0007 M4_PB_00016.0012 M4_PB_00025.0001 PTRG_09762 SD20_02380.0001
OG0000050: 134_01431.0001 239_01366.0001 5213_00064.0001 5213_01352.0001 ARCrossB10_scaffold_02070.0001 BFPV2_DS231616.0417 BFPV2_DS231617.0012 BFPV2_DS231618.0635 BFPV2_DS231618.0842 BFPV2_DS231619.0555 BFPV2_DS231621.0015 BFPV2_DS231627.0279 BFPV2_DS231633.0039 BFPV2_DS231633.0065 BFPV2_DS231634.0038 BFPV2_DS231649.0008 DW5-DMS0790_scaffold_01589.0001 M4_PB_00001.0012 M4_PB_00001.0055 M4_PB_00001.0067 M4_PB_00001.0078 M4_PB_00001.0094 M4_PB_00001.0136 M4_PB_00001.0164 M4_PB_00001.0677 M4_PB_00002.0797 M4_PB_00003.0337 M4_PB_00003.0745 M4_PB_00004.1140 M4_PB_00005.0903 M4_PB_00008.0043 M4_PB_00008.0538 M4_PB_00011.0027 M4_PB_00011.0145 M4_PB_00015.0082 M4_PB_00016.0055 M4_PB_00016.0058 M4_PB_00016.0072 M4_PB_00021.0014 M4_PB_00029.0003 Meck4_01291.0001 PTRG_05293 PTRG_11768 PTRG_11804 SD20_04118.0001
OG0000051: 134_00694.0001 134_01627.0001 134_01694.0001 134_01953.0001 239_00707.0001 239_01543.0001 239_01611.0001 239_01888.0001 5213_01529.0001 5213_01600.0001 5213_01838.0001 86-124-MTG2_scaffold_00311.0012 86-124-MTG2_scaffold_01762.0001 ARCrossB10_scaffold_00255.0001 ARCrossB10_scaffold_01684.0001 BFPV2_DS231618.0617 BFPV2_DS231623.0502 BFPV2_DS231623.0503 BFPV2_DS231625.0188 BFPV2_DS231630.0121 BFPV2_DS231634.0004 BFPV2_DS231634.0040 BFPV2_DS231649.0009 DW5-DMS0790_scaffold_00999.0001 DW5-DMS0790_scaffold_02121.0001 DW5_01931.0001 DW5_02053.0001 DW5_02375.0001 DW7_01227.0001 DW7_01362.0001 DW7_01989.0001 M4_PB_00001.0163 M4_PB_00001.2089 M4_PB_00008.0184 M4_PB_00009.0250 M4_PB_00013.0136 M4_PB_00014.0160 Meck4_01648.0001 Meck4_01715.0001 Meck4_01987.0001 PTRG_05901 PTRG_08625 PTRG_11776 PTRG_12140
OG0000052: 11137_01116.0001 11137_01657.0001 134_01204.0001 239_01392.0001 5213_01821.0001 86-124-MTG2_scaffold_00761.0002 ARCrossB10_scaffold_01821.0001 BFPV2_DS231615.0055 BFPV2_DS231615.1662 BFPV2_DS231615.2219 BFPV2_DS231616.0782 BFPV2_DS231616.1069 BFPV2_DS231618.0103 BFPV2_DS231618.0535 BFPV2_DS231619.0693 BFPV2_DS231620.0075 BFPV2_DS231622.0502 BFPV2_DS231623.0026 BFPV2_DS231623.0164 BFPV2_DS231628.0089 BFPV2_DS231633.0059 BFPV2_DS231633.0060 BFPV2_DS231647.0009 BFPV2_DS231659.0002 DW5-DMS0790_scaffold_01772.0001 DW5-DMS0790_scaffold_01929.0001 DW5_02063.0001 DW7_02442.0001 M4_PB_00001.0418 M4_PB_00001.1065 M4_PB_00001.1365 M4_PB_00001.1374 M4_PB_00001.2292 M4_PB_00003.0481 M4_PB_00004.0669 M4_PB_00005.0602 M4_PB_00006.0197 M4_PB_00007.0652 M4_PB_00008.0684 M4_PB_00009.0628 M4_PB_00013.0001 M4_PB_00014.0125 Meck4_00921.0002 Meck4_01464.0002
OG0000053: 11137_00991.0001 11137_01519.0001 11137_01559.0001 134_00636.0001 134_00808.0001 134_01094.0001 134_01877.0001 239_00904.0001 239_01589.0001 5213_00717.0001 5213_00829.0001 5213_00845.0001 5213_01392.0001 86-124-MTG2_scaffold_00783.0001 ARCrossB10_scaffold_00825.0001 ARCrossB10_scaffold_00845.0001 ARCrossB10_scaffold_00848.0001 ARCrossB10_scaffold_01170.0001 ARCrossB10_scaffold_01853.0001 BFPV2_DS231617.0522 BFPV2_DS231633.0068 BFPV2_DS231634.0036 BFPV2_DS231646.0004 BFPV2_DS231646.0006 BFPV2_DS231660.0001 DW5-DMS0790_scaffold_00842.0003 DW5-DMS0790_scaffold_00914.0002 DW5-DMS0790_scaffold_02012.0001 DW5_01965.0001 DW7_02330.0001 M4_PB_00001.0168 M4_PB_00004.0853 M4_PB_00005.0566 M4_PB_00005.0703 M4_PB_00013.0269 M4_PB_00019.0015 Meck4_00790.0002 Meck4_00978.0001 Meck4_01689.0001 PTRG_11769 PTRG_12106 SD20_03545.0001 SD20_03643.0001 SD20_04121.0001
OG0000054: 11137_00120.0001 11137_00814.0002 11137_01383.0001 11137_01546.0001 134_00124.0024 134_00883.0002 134_01540.0001 134_01871.0001 239_00327.0010 239_00743.0001 239_01245.0001 5213_00219.0015 5213_00827.0001 5213_01203.0001 86-124-MTG2_scaffold_01169.0001 86-124-MTG2_scaffold_01898.0001 86-124-MTG2_scaffold_02215.0001 ARCrossB10_scaffold_01108.0001 ARCrossB10_scaffold_01984.0001 ARCrossB10_scaffold_02091.0001 BFPV2_DS231618.0648 BFPV2_DS231627.0302 DW5-DMS0790_scaffold_01133.0001 DW5-DMS0790_scaffold_01875.0001 DW5-DMS0790_scaffold_01968.0001 DW5_01322.0001 DW5_01947.0001 DW5_01948.0001 DW5_02032.0001 DW7_00049.0005 DW7_02474.0001 M4_PB_00001.2118 M4_PB_00003.0363 Meck4_00601.0004 Meck4_01204.0001 Meck4_01678.0001 Meck4_01734.0001 PTRG_05104 PTRG_10428 SD20_00511.0003 SD20_02716.0001 SD20_03213.0001 SD20_04609.0001
OG0000055: 11137_00505.0002 11137_01141.0001 11137_01319.0001 11137_01320.0001 134_00575.0005 134_01263.0001 134_01477.0001 134_01478.0001 239_00573.0002 239_01218.0001 239_01427.0001 239_01428.0001 5213_00526.0002 5213_01171.0001 5213_01385.0001 5213_01387.0001 86-124-MTG2_scaffold_00542.0005 86-124-MTG2_scaffold_01440.0001 86-124-MTG2_scaffold_01638.0001 86-124-MTG2_scaffold_01777.0001 ARCrossB10_scaffold_00569.0005 ARCrossB10_scaffold_01314.0001 ARCrossB10_scaffold_01496.0001 ARCrossB10_scaffold_01604.0001 BFPV2_DS231627.0003 DW5-DMS0790_scaffold_00723.0003 DW5-DMS0790_scaffold_00892.0001 DW5_00812.0003 DW5_01534.0001 DW7_01556.0003 M4_PB_00003.0033 M4_PB_00003.0372 M4_PB_00003.0373 Meck4_00827.0002 Meck4_01289.0001 Meck4_01514.0001 Meck4_01515.0001 PTRG_10128 PTRG_10433 PTRG_10437 SD20_04065.0001
OG0000056: 11137_00187.0019 11137_00925.0001 11137_01333.0001 134_00510.0005 134_01025.0001 239_00793.0002 239_00991.0001 5213_00073.0001 5213_00207.0002 86-124-MTG2_scaffold_00976.0001 86-124-MTG2_scaffold_02475.0001 ARCrossB10_scaffold_00108.0002 ARCrossB10_scaffold_01222.0001 ARCrossB10_scaffold_02132.0001 BFPV2_DS231620.0430 BFPV2_DS231624.0001 DW5-DMS0790_scaffold_00199.0003 DW5-DMS0790_scaffold_00721.0001 DW5-DMS0790_scaffold_01076.0001 DW5-DMS0790_scaffold_02024.0001 DW5_00207.0002 DW5_01725.0001 DW7_00113.0019 DW7_00560.0006 DW7_01953.0001 M4_PB_00009.0243 M4_PB_00011.0625 Meck4_00274.0002 PTRG_07604 SD20_02371.0001 SD20_02556.0001 SD20_03246.0001 SD20_03343.0001 SD20_03356.0001 SD20_03792.0001 SD20_03904.0001 SD20_03978.0001 SD20_04453.0001 SD20_04696.0001 SD20_04759.0001 SD20_04770.0001
OG0000057: 11137_01703.0001 86-124-MTG2_scaffold_01692.0002 ARCrossB10_scaffold_01896.0001 BFPV2_DS231617.0145 BFPV2_DS231618.0276 BFPV2_DS231623.0023 BFPV2_DS231634.0017 BFPV2_DS231636.0054 BFPV2_DS231640.0004 BFPV2_DS231641.0025 BFPV2_DS231649.0011 DW5-DMS0790_scaffold_01222.0001 M4_PB_00001.0090 M4_PB_00001.0189 M4_PB_00001.1714 M4_PB_00002.0345 M4_PB_00003.1207 M4_PB_00004.0006 M4_PB_00004.0287 M4_PB_00004.0476 M4_PB_00006.0189 M4_PB_00007.0004 M4_PB_00007.0005 M4_PB_00007.0042 M4_PB_00008.0039 M4_PB_00008.0062 M4_PB_00008.0687 M4_PB_00009.0016 M4_PB_00010.0623 M4_PB_00010.0626 M4_PB_00011.0187 M4_PB_00012.0046 M4_PB_00013.0008 M4_PB_00019.0001 M4_PB_00020.0013 M4_PB_00029.0012 PTRG_03549 PTRG_09112 PTRG_11894 PTRG_12141 SD20_02610.0001
OG0000058: 11137_00674.0001 11137_00920.0002 134_00645.0002 134_00779.0001 134_00978.0001 134_01261.0001 134_01449.0001 239_00779.0001 239_00826.0001 239_00962.0001 239_01045.0001 5213_00649.0002 5213_00785.0001 5213_01508.0001 86-124-MTG2_scaffold_02132.0001 86-124-MTG2_scaffold_02469.0001 ARCrossB10_scaffold_01012.0002 ARCrossB10_scaffold_01900.0001 ARCrossB10_scaffold_02079.0001 BFPV2_DS231616.0176 BFPV2_DS231620.0616 DW5-DMS0790_scaffold_00924.0002 DW5-DMS0790_scaffold_00958.0002 DW5-DMS0790_scaffold_01156.0001 DW5_01070.0001 DW7_01982.0001 M4_PB_00001.0075 M4_PB_00001.0142 M4_PB_00001.0414 M4_PB_00001.1640 M4_PB_00009.0037 Meck4_00793.0001 Meck4_00915.0002 Meck4_01255.0002 Meck4_01882.0001 Meck4_01984.0001 PTRG_02475 PTRG_03459 PTRG_04676 SD20_03821.0001 SD20_04433.0001
OG0000059: 134_01224.0001 134_01352.0001 134_01523.0001 134_01859.0001 239_01379.0001 239_01636.0001 5213_01169.0001 5213_01435.0001 5213_01749.0001 86-124-MTG2_scaffold_00338.0007 86-124-MTG2_scaffold_01085.0001 86-124-MTG2_scaffold_02473.0001 ARCrossB10_scaffold_01054.0001 ARCrossB10_scaffold_01215.0001 ARCrossB10_scaffold_02230.0001 BFPV2_DS231636.0053 BFPV2_DS231637.0011 BFPV2_DS231644.0005 DW5-DMS0790_scaffold_01121.0001 DW5-DMS0790_scaffold_01452.0001 DW5-DMS0790_scaffold_01639.0001 DW5_01689.0001 DW5_02385.0001 DW7_00366.0005 M4_PB_00001.0013 M4_PB_00001.0014 M4_PB_00001.0124 M4_PB_00002.0006 M4_PB_00002.0007 M4_PB_00004.0019 M4_PB_00005.0700 M4_PB_00008.0003 M4_PB_00011.0007 M4_PB_00011.0008 M4_PB_00012.0017 M4_PB_00015.0089 M4_PB_00015.0090 Meck4_01105.0001 Meck4_01158.0001 Meck4_01232.0001
OG0000060: 11137_00908.0001 11137_00916.0001 134_00996.0001 134_01258.0001 134_01361.0001 239_00969.0001 239_01214.0001 239_01315.0001 5213_00944.0001 5213_01167.0001 5213_01284.0001 86-124-MTG2_scaffold_00897.0001 86-124-MTG2_scaffold_01069.0001 ARCrossB10_scaffold_00896.0001 ARCrossB10_scaffold_01039.0001 BFPV2_DS231627.0309 BFPV2_DS231634.0048 DW5-DMS0790_scaffold_00923.0001 DW5_01209.0001 DW7_00861.0001 M4_PB_00001.0154 M4_PB_00001.0155 M4_PB_00003.0374 M4_PB_00003.0375 M4_PB_00003.0376 M4_PB_00003.0386 M4_PB_00003.0388 M4_PB_00003.0392 M4_PB_00003.0393 Meck4_01014.0001 Meck4_01263.0001 Meck4_01416.0001 PTRG_10434 PTRG_11809 SD20_00444.0001 SD20_01072.0001 SD20_01793.0001 SD20_02059.0001 SD20_02762.0001 SD20_03737.0001
OG0000061: 11137_01203.0001 134_01334.0001 239_01294.0001 5213_01122.0001 86-124-MTG2_scaffold_01587.0001 ARCrossB10_scaffold_00893.0001 ARCrossB10_scaffold_01561.0001 BFPV2_DS231616.0011 BFPV2_DS231617.0103 BFPV2_DS231618.0522 BFPV2_DS231618.0840 BFPV2_DS231622.0496 BFPV2_DS231623.0135 BFPV2_DS231623.0446 BFPV2_DS231627.0290 BFPV2_DS231631.0177 DW5-DMS0790_scaffold_01244.0001 DW5_02068.0001 M4_PB_00001.0233 M4_PB_00001.2327 M4_PB_00003.0345 M4_PB_00004.0424 M4_PB_00004.1126 M4_PB_00005.0127 M4_PB_00007.0641 M4_PB_00007.0698 M4_PB_00008.0535 M4_PB_00008.0564 Meck4_01373.0001 PTRG_02307 PTRG_03509 PTRG_04982 PTRG_05292 PTRG_08023 PTRG_08246 PTRG_08269 PTRG_08570 PTRG_10417 PTRG_11534 SD20_04713.0001
OG0000062: 11137_00025.0018 11137_00025.0020 11137_00025.0021 134_00088.0012 134_00088.0014 134_00088.0015 239_00070.0001 239_00094.0002 5213_00034.0038 5213_00034.0039 5213_00034.0041 86-124-MTG2_scaffold_00012.0062 86-124-MTG2_scaffold_00012.0064 86-124-MTG2_scaffold_00012.0065 ARCrossB10_scaffold_00045.0001 ARCrossB10_scaffold_00045.0004 BFPV2_DS231615.1380 BFPV2_DS231615.1382 BFPV2_DS231615.1383 DW5-DMS0790_scaffold_00004.0066 DW5-DMS0790_scaffold_00004.0069 DW5_00011.0002 DW5_00011.0003 DW5_00165.0001 DW7_00107.0001 DW7_00478.0001 DW7_00478.0002 M4_PB_00002.1700 M4_PB_00002.1702 M4_PB_00002.1703 Meck4_00004.0063 Meck4_00004.0065 Meck4_00004.0066 PTRG_01436 PTRG_01438 PTRG_01439 SD20_00024.0012 SD20_00242.0002 SD20_00242.0003
OG0000063: 11137_00069.0001 11137_00162.0001 11137_00774.0001 11137_00980.0001 134_00529.0001 134_00615.0002 134_00820.0001 134_01811.0001 239_00596.0001 239_01406.0001 239_01728.0001 5213_00065.0042 5213_00529.0004 5213_00789.0001 5213_01701.0001 5213_01702.0001 86-124-MTG2_scaffold_00548.0005 86-124-MTG2_scaffold_00873.0001 86-124-MTG2_scaffold_01512.0001 ARCrossB10_scaffold_00847.0001 ARCrossB10_scaffold_01343.0001 ARCrossB10_scaffold_02164.0001 BFPV2_DS231620.0597 DW5-DMS0790_scaffold_00873.0001 DW5-DMS0790_scaffold_01831.0001 DW5_00997.0001 DW5_02323.0001 DW7_01629.0001 M4_PB_00001.0215 M4_PB_00009.0059 Meck4_00146.0001 Meck4_00559.0004 Meck4_00854.0001 Meck4_00958.0001 Meck4_01830.0001 SD20_02026.0001 SD20_02334.0001 SD20_03702.0001 SD20_04805.0001
OG0000064: 11137_01162.0001 11137_01442.0001 134_00790.0001 134_00994.0001 239_00925.0001 239_01101.0001 5213_00886.0001 5213_00949.0001 86-124-MTG2_scaffold_00909.0001 ARCrossB10_scaffold_00902.0001 BFPV2_DS231615.0696 BFPV2_DS231615.1425 BFPV2_DS231615.2010 BFPV2_DS231615.2027 BFPV2_DS231616.0805 BFPV2_DS231622.0556 BFPV2_DS231623.0495 BFPV2_DS231625.0412 BFPV2_DS231626.0096 BFPV2_DS231627.0001 DW5-DMS0790_scaffold_01043.0001 DW5-DMS0790_scaffold_01274.0001 DW5_01172.0001 DW5_01194.0001 M4_PB_00001.1099 M4_PB_00002.1746 M4_PB_00003.0031 M4_PB_00003.1084 M4_PB_00004.0478 M4_PB_00004.0592 M4_PB_00004.1122 M4_PB_00008.0124 M4_PB_00008.0533 M4_PB_00011.0495 M4_PB_00012.0394 M4_PB_00012.0450 Meck4_00825.0001 Meck4_00849.0001
OG0000065: 11137_01682.0001 86-124-MTG2_scaffold_00391.0001 86-124-MTG2_scaffold_01714.0001 ARCrossB10_scaffold_00717.0002 BFPV2_DS231616.0006 BFPV2_DS231623.0006 BFPV2_DS231623.0008 BFPV2_DS231625.0001 BFPV2_DS231640.0026 DW5-DMS0790_scaffold_01137.0001 DW5-DMS0790_scaffold_01619.0001 DW5_01264.0001 DW5_01998.0001 DW7_01669.0001 M4_PB_00001.0005 M4_PB_00001.0006 M4_PB_00001.0008 M4_PB_00001.0208 M4_PB_00003.0007 M4_PB_00003.0008 M4_PB_00003.0018 M4_PB_00003.1221 M4_PB_00003.1222 M4_PB_00003.1224 M4_PB_00005.0701 M4_PB_00005.0702 M4_PB_00007.0757 M4_PB_00008.0012 M4_PB_00008.0013 M4_PB_00008.0704 M4_PB_00008.0710 M4_PB_00008.0711 M4_PB_00012.0007 M4_PB_00019.0010 M4_PB_00019.0011 M4_PB_00026.0005 M4_PB_00026.0006
OG0000066: 11137_00467.0004 11137_00726.0002 134_00573.0003 134_00948.0001 134_01083.0002 239_00537.0003 239_00645.0001 5213_00572.0003 5213_00741.0001 86-124-MTG2_scaffold_00527.0003 86-124-MTG2_scaffold_00527.0004 86-124-MTG2_scaffold_00580.0003 86-124-MTG2_scaffold_00580.0004 ARCrossB10_scaffold_00534.0004 ARCrossB10_scaffold_00534.0005 ARCrossB10_scaffold_00642.0002 ARCrossB10_scaffold_00642.0003 BFPV2_DS231620.0011 BFPV2_DS231642.0004 DW5-DMS0790_scaffold_00581.0003 DW5-DMS0790_scaffold_00704.0002 DW5-DMS0790_scaffold_00704.0003 DW5-DMS0790_scaffold_00752.0002 DW5_00627.0003 DW5_00627.0004 DW5_00827.0002 DW5_00848.0001 DW7_00945.0001 DW7_00980.0002 DW7_01108.0001 M4_PB_00009.0706 M4_PB_00009.0710 M4_PB_00018.0029 M4_PB_00022.0007 Meck4_00585.0002 Meck4_00723.0001 Meck4_00994.0001
OG0000067: 11137_00863.0001 134_00932.0002 134_01171.0001 239_00762.0002 239_00830.0002 239_01149.0001 239_01335.0001 239_01844.0001 5213_00901.0002 5213_00938.0001 5213_01117.0001 5213_01296.0001 5213_01665.0001 5213_01853.0001 86-124-MTG2_scaffold_01112.0001 86-124-MTG2_scaffold_01112.0002 86-124-MTG2_scaffold_02222.0001 ARCrossB10_scaffold_01068.0001 ARCrossB10_scaffold_01068.0002 ARCrossB10_scaffold_01589.0001 BFPV2_DS231633.0003 BFPV2_DS231634.0050 BFPV2_DS231638.0043 DW5-DMS0790_scaffold_00722.0003 DW5-DMS0790_scaffold_02063.0001 DW5_00655.0001 DW5_01826.0001 DW7_01697.0001 DW7_02446.0001 M4_PB_00001.0020 M4_PB_00001.0152 M4_PB_00001.1404 M4_PB_00007.0031 Meck4_00898.0001 Meck4_01200.0001 Meck4_01407.0001 Meck4_01778.0001
OG0000068: 11137_01164.0001 11137_01523.0001 134_01528.0001 134_01644.0001 239_01450.0001 5213_01439.0001 86-124-MTG2_scaffold_01768.0001 ARCrossB10_scaffold_01746.0001 ARCrossB10_scaffold_01976.0001 BFPV2_DS231616.0025 BFPV2_DS231624.0414 BFPV2_DS231630.0240 BFPV2_DS231632.0001 BFPV2_DS231640.0022 DW5-DMS0790_scaffold_01950.0001 DW5_02267.0001 M4_PB_00001.0108 M4_PB_00001.0248 M4_PB_00001.1376 M4_PB_00001.1692 M4_PB_00003.0485 M4_PB_00005.0016 M4_PB_00007.0212 M4_PB_00007.0647 M4_PB_00008.0531 M4_PB_00008.0568 M4_PB_00008.0682 M4_PB_00011.0627 M4_PB_00013.0003 M4_PB_00013.0013 M4_PB_00013.0292 M4_PB_00019.0021 M4_PB_00035.0003 Meck4_01670.0001 Meck4_01820.0001 PTRG_12040 SD20_01331.0001
OG0000069: 11137_00110.0028 11137_00627.0002 134_00020.0039 134_00334.0009 239_00054.0024 239_00348.0001 5213_00051.0024 5213_00640.0002 86-124-MTG2_scaffold_00288.0001 86-124-MTG2_scaffold_00288.0002 86-124-MTG2_scaffold_00566.0004 ARCrossB10_scaffold_00088.0027 ARCrossB10_scaffold_00292.0001 BFPV2_DS231615.0993 BFPV2_DS231625.0086 DW5-DMS0790_scaffold_00279.0011 DW5-DMS0790_scaffold_00596.0004 DW5_00087.0022 DW5_00272.0011 DW7_00090.0013 DW7_01169.0001 M4_PB_00002.1267 M4_PB_00002.1268 M4_PB_00014.0269 Meck4_00106.0024 Meck4_00281.0001 PTRG_01020 PTRG_09330 SD20_00018.0009 SD20_01658.0001 SD20_01975.0001 SD20_02497.0001 SD20_03942.0001 SD20_03944.0001 SD20_04128.0001 SD20_04129.0001
OG0000070: 11137_01573.0001 134_01755.0001 239_01910.0001 86-124-MTG2_scaffold_01637.0001 BFPV2_DS231615.0736 BFPV2_DS231615.1575 BFPV2_DS231618.0274 BFPV2_DS231618.0495 BFPV2_DS231618.0736 BFPV2_DS231623.0017 BFPV2_DS231627.0146 BFPV2_DS231628.0099 BFPV2_DS231629.0003 BFPV2_DS231636.0055 BFPV2_DS231644.0016 BFPV2_DS231645.0003 DW5-DMS0790_scaffold_01945.0001 M4_PB_00001.0148 M4_PB_00001.0564 M4_PB_00001.1712 M4_PB_00003.0189 M4_PB_00003.0492 M4_PB_00003.0526 M4_PB_00003.1220 M4_PB_00004.0446 M4_PB_00004.0471 M4_PB_00007.0046 M4_PB_00007.0057 M4_PB_00008.0010 M4_PB_00008.0692 M4_PB_00008.0695 M4_PB_00009.0018 M4_PB_00009.0246 M4_PB_00010.0627 M4_PB_00013.0288 M4_PB_00013.0294
OG0000071: 11137_00525.0002 134_01113.0001 134_01194.0001 134_01815.0001 134_01929.0001 239_01021.0001 239_01417.0001 239_01732.0001 239_01854.0001 5213_00306.0001 86-124-MTG2_scaffold_00809.0003 86-124-MTG2_scaffold_01012.0001 86-124-MTG2_scaffold_01224.0001 86-124-MTG2_scaffold_01774.0001 ARCrossB10_scaffold_00506.0001 ARCrossB10_scaffold_00983.0001 BFPV2_DS231633.0020 BFPV2_DS231637.0048 BFPV2_DS231648.0008 DW5-DMS0790_scaffold_00610.0004 DW5-DMS0790_scaffold_00610.0005 DW5-DMS0790_scaffold_00978.0001 DW5_00664.0004 DW5_01129.0001 DW7_01103.0001 DW7_01566.0001 M4_PB_00001.0046 M4_PB_00003.1212 Meck4_01238.0001 Meck4_01758.0001 PTRG_11737 PTRG_11976 PTRG_12132 SD20_02639.0001 SD20_02803.0001
OG0000072: 11137_01314.0001 11137_01438.0001 134_01856.0001 239_01083.0001 5213_00980.0001 86-124-MTG2_scaffold_01321.0001 86-124-MTG2_scaffold_02291.0001 ARCrossB10_scaffold_01522.0001 BFPV2_DS231619.0556 BFPV2_DS231623.0555 BFPV2_DS231628.0101 DW5-DMS0790_scaffold_01477.0001 DW5-DMS0790_scaffold_01876.0001 DW5-DMS0790_scaffold_01965.0001 DW5_01224.0001 M4_PB_00001.0346 M4_PB_00003.0027 M4_PB_00003.0494 M4_PB_00008.0063 M4_PB_00009.0722 M4_PB_00013.0287 M4_PB_00035.0005 M4_PB_00035.0006 Meck4_01448.0001 PTRG_02437 PTRG_03416 PTRG_05245 PTRG_05851 PTRG_05870 PTRG_08680 PTRG_10533 PTRG_11885 PTRG_11887 PTRG_12126
OG0000073: 11137_01239.0001 239_01306.0001 86-124-MTG2_scaffold_01651.0001 BFPV2_DS231615.1103 BFPV2_DS231615.1246 BFPV2_DS231617.0768 BFPV2_DS231619.0300 BFPV2_DS231620.0322 BFPV2_DS231622.0048 BFPV2_DS231625.0236 BFPV2_DS231637.0052 DW5-DMS0790_scaffold_01661.0001 DW5-DMS0790_scaffold_02079.0001 DW5_01914.0001 M4_PB_00001.0015 M4_PB_00001.0410 M4_PB_00002.0145 M4_PB_00002.0564 M4_PB_00002.1391 M4_PB_00002.1965 M4_PB_00003.0518 M4_PB_00003.0995 M4_PB_00004.0310 M4_PB_00004.0426 M4_PB_00004.0856 M4_PB_00005.0842 M4_PB_00007.0147 M4_PB_00008.0528 M4_PB_00009.0663 M4_PB_00009.0664 M4_PB_00011.0264 Meck4_01432.0001 PTRG_05886
OG0000074: 11137_01408.0001 11137_01709.0001 134_01995.0001 239_01205.0001 86-124-MTG2_scaffold_01969.0001 86-124-MTG2_scaffold_02275.0001 ARCrossB10_scaffold_02101.0001 BFPV2_DS231615.2005 BFPV2_DS231616.0829 BFPV2_DS231617.0001 BFPV2_DS231618.0402 BFPV2_DS231636.0032 BFPV2_DS231649.0001 DW5-DMS0790_scaffold_01185.0001 DW5_01325.0001 M4_PB_00001.0010 M4_PB_00001.1128 M4_PB_00001.1852 M4_PB_00001.2183 M4_PB_00002.1930 M4_PB_00004.0520 M4_PB_00005.1091 M4_PB_00006.0182 M4_PB_00008.0075 M4_PB_00009.0005 M4_PB_00010.0006 M4_PB_00010.0008 M4_PB_00012.0016 M4_PB_00016.0020 M4_PB_00029.0004 Meck4_01316.0001 SD20_03365.0001 SD20_03988.0001
OG0000075: 11137_00022.0014 11137_00183.0005 134_00021.0036 134_00307.0005 239_00021.0036 239_00313.0005 5213_00013.0014 5213_00327.0006 86-124-MTG2_scaffold_00022.0034 86-124-MTG2_scaffold_00229.0006 ARCrossB10_scaffold_00011.0040 ARCrossB10_scaffold_00323.0006 BFPV2_DS231617.0278 BFPV2_DS231620.0561 DW5-DMS0790_scaffold_00003.0064 DW5-DMS0790_scaffold_00108.0016 DW5_00002.0014 DW5_00424.0004 DW7_00077.0014 DW7_00077.0015 DW7_00627.0003 M4_PB_00005.0303 M4_PB_00009.0096 Meck4_00005.0014 Meck4_00352.0004 PTRG_03683 PTRG_06803 SD20_00004.0006 SD20_00143.0007 SD20_00213.0006 SD20_00587.0001 SD20_01543.0001
OG0000076: 11137_00193.0008 11137_00350.0005 11137_00894.0001 134_00649.0001 239_00102.0004 239_00371.0002 239_00491.0002 5213_00135.0007 5213_00253.0001 5213_00771.0001 86-124-MTG2_scaffold_00551.0002 86-124-MTG2_scaffold_00730.0001 ARCrossB10_scaffold_00181.0017 BFPV2_DS231629.0009 BFPV2_DS231637.0029 DW5-DMS0790_scaffold_00168.0004 DW5-DMS0790_scaffold_00168.0005 DW5-DMS0790_scaffold_00653.0001 DW5_00142.0003 DW5_00731.0003 DW7_00082.0003 DW7_00925.0001 M4_PB_00004.0495 M4_PB_00012.0372 Meck4_00114.0006 Meck4_00402.0004 PTRG_10771 PTRG_11960 SD20_00614.0006 SD20_02621.0001 SD20_02983.0001 SD20_03628.0001
OG0000077: 11137_00151.0004 11137_00602.0002 11137_00602.0003 11137_00812.0001 134_00143.0004 134_00583.0003 134_00775.0002 134_00971.0001 239_01616.0001 5213_00959.0001 5213_01222.0001 5213_01512.0001 86-124-MTG2_scaffold_01030.0002 86-124-MTG2_scaffold_01212.0001 86-124-MTG2_scaffold_01449.0001 86-124-MTG2_scaffold_02263.0001 86-124-MTG2_scaffold_02497.0001 ARCrossB10_scaffold_00802.0001 ARCrossB10_scaffold_01114.0001 ARCrossB10_scaffold_01608.0001 ARCrossB10_scaffold_01947.0001 BFPV2_DS231620.0428 DW5-DMS0790_scaffold_01327.0001 DW5-DMS0790_scaffold_01582.0001 DW5-DMS0790_scaffold_01607.0001 DW5_01169.0001 DW5_01714.0001 DW7_02125.0001 M4_PB_00009.0252 SD20_00192.0001 SD20_02232.0002 SD20_02490.0001
OG0000078: 11137_00023.0034 11137_00237.0002 134_00005.0030 134_00238.0002 239_00006.0051 239_00242.0014 5213_00007.0052 5213_00249.0014 86-124-MTG2_scaffold_00020.0025 86-124-MTG2_scaffold_00248.0002 ARCrossB10_scaffold_00017.0025 ARCrossB10_scaffold_00252.0002 ARCrossB10_scaffold_00252.0003 BFPV2_DS231619.0398 BFPV2_DS231621.0241 DW5-DMS0790_scaffold_00001.0139 DW5-DMS0790_scaffold_00241.0002 DW5-DMS0790_scaffold_00241.0003 DW5_00005.0024 DW5_00126.0008 DW7_00018.0023 DW7_00171.0002 M4_PB_00004.0688 M4_PB_00004.0689 M4_PB_00010.0410 Meck4_00094.0024 Meck4_00238.0014 PTRG_05716 PTRG_07117 SD20_00072.0009 SD20_00519.0003
OG0000079: 11137_00091.0011 134_00382.0011 239_00323.0003 5213_00343.0003 86-124-MTG2_scaffold_00072.0026 86-124-MTG2_scaffold_01505.0001 ARCrossB10_scaffold_00270.0005 ARCrossB10_scaffold_01371.0001 BFPV2_DS231615.0624 BFPV2_DS231616.0862 BFPV2_DS231626.0158 BFPV2_DS231630.0029 BFPV2_DS231631.0111 BFPV2_DS231631.0116 BFPV2_DS231634.0018 BFPV2_DS231636.0040 DW5-DMS0790_scaffold_01736.0001 DW5_00422.0006 DW7_00439.0006 M4_PB_00002.0872 Meck4_00349.0011 PTRG_00637 PTRG_03190 PTRG_09897 PTRG_11118 PTRG_11462 PTRG_11466 PTRG_11789 PTRG_11884 SD20_00832.0003 SD20_02596.0001
OG0000080: 11137_01041.0001 11137_01291.0001 11137_01504.0001 134_00271.0012 134_01054.0001 134_01326.0001 239_00818.0001 5213_00283.0001 5213_01212.0001 86-124-MTG2_scaffold_00753.0001 86-124-MTG2_scaffold_02073.0001 ARCrossB10_scaffold_01032.0001 ARCrossB10_scaffold_01883.0001 BFPV2_DS231629.0130 BFPV2_DS231635.0033 BFPV2_DS231642.0006 BFPV2_DS231642.0010 DW5-DMS0790_scaffold_00787.0002 DW5-DMS0790_scaffold_01337.0001 DW5-DMS0790_scaffold_01610.0001 DW5_01337.0001 DW7_01684.0001 DW7_02188.0001 M4_PB_00007.0012 M4_PB_00012.0236 M4_PB_00018.0023 M4_PB_00018.0027 M4_PB_00020.0002 M4_PB_00022.0003 Meck4_00045.0001 Meck4_00751.0002
OG0000081: 11137_01014.0001 11137_01022.0001 11137_01386.0001 134_00984.0001 134_01193.0001 239_00743.0003 5213_01053.0001 5213_01139.0001 5213_01420.0001 86-124-MTG2_scaffold_00784.0001 86-124-MTG2_scaffold_01655.0001 ARCrossB10_scaffold_01122.0001 ARCrossB10_scaffold_01511.0001 BFPV2_DS231627.0304 BFPV2_DS231629.0309 DW5-DMS0790_scaffold_01048.0001 DW5-DMS0790_scaffold_01465.0001 DW5_01027.0001 DW5_01674.0001 DW7_00792.0002 DW7_00792.0003 M4_PB_00003.0366 M4_PB_00005.0018 M4_PB_00010.0620 M4_PB_00010.0621 M4_PB_00012.0047 M4_PB_00012.0048 Meck4_01511.0001 Meck4_01554.0001 Meck4_01802.0001 PTRG_10430
OG0000082: 11137_00814.0001 11137_01228.0001 134_00883.0001 134_01390.0001 134_01442.0001 239_00743.0002 5213_00827.0002 5213_01309.0001 5213_01358.0001 86-124-MTG2_scaffold_00784.0002 86-124-MTG2_scaffold_01172.0001 ARCrossB10_scaffold_01019.0002 ARCrossB10_scaffold_01105.0001 ARCrossB10_scaffold_01356.0001 BFPV2_DS231627.0303 BFPV2_DS231629.0308 DW5-DMS0790_scaffold_01046.0001 DW5-DMS0790_scaffold_01050.0002 DW5_01222.0001 DW5_01250.0001 DW5_01442.0001 DW7_00792.0001 DW7_00792.0004 M4_PB_00003.0365 M4_PB_00010.0622 M4_PB_00012.0049 Meck4_01212.0001 Meck4_01467.0001 Meck4_01923.0001 PTRG_10429 PTRG_11086
OG0000083: 11137_00024.0019 11137_00745.0002 134_00134.0004 134_00798.0001 239_00024.0019 239_00538.0002 5213_00141.0019 5213_00775.0001 86-124-MTG2_scaffold_00019.0018 86-124-MTG2_scaffold_00019.0019 86-124-MTG2_scaffold_00639.0002 ARCrossB10_scaffold_00026.0041 ARCrossB10_scaffold_00663.0002 BFPV2_DS231615.0204 BFPV2_DS231625.0020 DW5-DMS0790_scaffold_00123.0004 DW5-DMS0790_scaffold_00758.0002 DW5_00590.0004 DW5_00852.0003 DW7_00362.0009 DW7_00689.0004 M4_PB_00002.0429 M4_PB_00002.0430 M4_PB_00015.0053 Meck4_00020.0038 Meck4_00584.0002 PTRG_00201 PTRG_09269 SD20_00591.0003 SD20_01648.0004
OG0000084: 134_01957.0001 239_00980.0001 86-124-MTG2_scaffold_00023.0060 86-124-MTG2_scaffold_00050.0041 86-124-MTG2_scaffold_00155.0025 86-124-MTG2_scaffold_00549.0001 86-124-MTG2_scaffold_00719.0003 86-124-MTG2_scaffold_00778.0004 86-124-MTG2_scaffold_00880.0001 86-124-MTG2_scaffold_00976.0002 86-124-MTG2_scaffold_00987.0001 86-124-MTG2_scaffold_01126.0001 86-124-MTG2_scaffold_01176.0003 86-124-MTG2_scaffold_01234.0001 86-124-MTG2_scaffold_01320.0001 86-124-MTG2_scaffold_01488.0001 86-124-MTG2_scaffold_01550.0001 86-124-MTG2_scaffold_01618.0002 86-124-MTG2_scaffold_01733.0001 86-124-MTG2_scaffold_01763.0001 86-124-MTG2_scaffold_01852.0001 86-124-MTG2_scaffold_01855.0001 ARCrossB10_scaffold_01657.0002 BFPV2_DS231629.0271 DW5-DMS0790_scaffold_00038.0041 DW5-DMS0790_scaffold_01792.0001 DW5_01305.0001 M4_PB_00004.0389 Meck4_01081.0001 Meck4_01993.0001
OG0000085: 11137_01197.0001 11137_01596.0001 134_01072.0002 5213_01004.0001 86-124-MTG2_scaffold_00527.0006 ARCrossB10_scaffold_00642.0005 BFPV2_DS231635.0022 BFPV2_DS231637.0038 DW5-DMS0790_scaffold_00704.0005 DW5-DMS0790_scaffold_01457.0001 DW5_01586.0001 DW7_02121.0001 M4_PB_00004.1153 M4_PB_00018.0001 M4_PB_00021.0009 Meck4_01191.0001 PTRG_01163 PTRG_02237 PTRG_03111 PTRG_03415 PTRG_04963 PTRG_05852 PTRG_05996 PTRG_06400 PTRG_06798 PTRG_11541 PTRG_11766 PTRG_11792 PTRG_12009 PTRG_12023
OG0000086: 11137_00671.0002 11137_00723.0001 134_00559.0005 134_00776.0002 239_00359.0004 239_00732.0001 5213_00694.0002 5213_00751.0001 86-124-MTG2_scaffold_00740.0001 86-124-MTG2_scaffold_00888.0002 86-124-MTG2_scaffold_00940.0001 ARCrossB10_scaffold_00515.0004 ARCrossB10_scaffold_00756.0001 BFPV2_DS231615.1611 BFPV2_DS231615.1613 DW5-DMS0790_scaffold_00687.0001 DW5-DMS0790_scaffold_00731.0002 DW5_00473.0002 DW5_01125.0001 DW7_01157.0002 DW7_01412.0001 M4_PB_00002.1957 M4_PB_00002.1959 M4_PB_00016.0017 Meck4_00605.0004 Meck4_00875.0002 Meck4_01058.0001 SD20_01775.0002 SD20_01775.0003 SD20_02900.0001
OG0000087: 11137_00719.0001 11137_00751.0001 134_00772.0003 134_00926.0002 239_00612.0001 239_00661.0002 239_00783.0001 5213_00763.0002 5213_00838.0002 5213_01087.0001 86-124-MTG2_scaffold_00757.0001 86-124-MTG2_scaffold_01042.0001 86-124-MTG2_scaffold_01273.0001 ARCrossB10_scaffold_00866.0003 ARCrossB10_scaffold_00890.0002 ARCrossB10_scaffold_01600.0001 BFPV2_DS231636.0048 BFPV2_DS231637.0041 DW5-DMS0790_scaffold_00470.0001 DW5-DMS0790_scaffold_00920.0001 DW5_00364.0008 DW5_00832.0001 DW7_01220.0001 DW7_01422.0001 M4_PB_00006.0420 M4_PB_00008.0055 Meck4_00720.0001 Meck4_00838.0002 PTRG_11889 PTRG_11971
OG0000088: 11137_01411.0001 11137_01534.0001 134_01715.0001 134_01978.0001 239_01766.0001 239_01923.0001 239_01946.0001 5213_01877.0001 86-124-MTG2_scaffold_01291.0001 86-124-MTG2_scaffold_02026.0001 ARCrossB10_scaffold_01425.0001 ARCrossB10_scaffold_01893.0001 BFPV2_DS231615.1749 BFPV2_DS231615.2008 BFPV2_DS231619.0550 BFPV2_DS231627.0033 BFPV2_DS231628.0300 BFPV2_DS231633.0038 BFPV2_DS231633.0041 DW7_00619.0001 M4_PB_00001.0057 M4_PB_00001.1140 M4_PB_00003.0069 M4_PB_00003.0715 M4_PB_00004.0453 M4_PB_00006.0717 Meck4_01850.0001 Meck4_01901.0001 PTRG_10152 PTRG_10745
OG0000089: 134_01458.0001 239_00841.0001 239_01763.0001 5213_01369.0001 86-124-MTG2_scaffold_02402.0001 ARCrossB10_scaffold_01881.0001 ARCrossB10_scaffold_02208.0001 BFPV2_DS231618.0601 BFPV2_DS231620.0626 BFPV2_DS231623.0034 BFPV2_DS231624.0454 BFPV2_DS231626.0344 BFPV2_DS231635.0003 BFPV2_DS231640.0024 BFPV2_DS231651.0012 DW5-DMS0790_scaffold_01223.0001 DW5-DMS0790_scaffold_01645.0001 DW5-DMS0790_scaffold_01755.0001 DW5_01425.0002 DW5_02165.0001 DW7_02379.0001 M4_PB_00001.0132 M4_PB_00001.1865 M4_PB_00001.2065 M4_PB_00003.0790 M4_PB_00004.0398 M4_PB_00005.0167 M4_PB_00008.0674 M4_PB_00037.0004 Meck4_01489.0001
OG0000090: 134_00027.0024 134_00520.0002 134_00560.0002 134_00562.0004 134_00571.0002 134_00699.0002 134_00709.0003 134_00779.0002 134_00806.0002 134_00877.0002 134_00927.0001 134_01027.0001 134_01144.0001 134_01260.0001 134_01341.0001 134_01371.0001 134_01402.0001 134_01419.0001 134_01468.0001 134_01506.0001 134_01507.0001 134_01545.0001 134_01574.0001 134_01597.0001 134_01819.0001 134_01897.0001 134_01899.0001 134_01987.0001 134_02005.0001 Meck4_01552.0001
OG0000091: 11137_00914.0001 134_01632.0001 239_01132.0001 239_01342.0001 239_01806.0001 86-124-MTG2_scaffold_00016.0060 86-124-MTG2_scaffold_00380.0001 86-124-MTG2_scaffold_02389.0001 ARCrossB10_scaffold_00177.0027 ARCrossB10_scaffold_00748.0004 ARCrossB10_scaffold_00941.0001 ARCrossB10_scaffold_01358.0001 ARCrossB10_scaffold_01920.0001 ARCrossB10_scaffold_02210.0001 BFPV2_DS231618.0181 BFPV2_DS231619.0413 BFPV2_DS231619.0415 BFPV2_DS231637.0043 DW5-DMS0790_scaffold_00840.0001 DW5-DMS0790_scaffold_01765.0001 DW5_01677.0001 DW7_00526.0003 M4_PB_00001.0672 M4_PB_00001.2332 M4_PB_00004.0450 M4_PB_00004.0667 Meck4_01147.0001 PTRG_03411 PTRG_11973
OG0000092: 11137_00187.0015 11137_00489.0003 134_00498.0003 134_00510.0001 239_00221.0015 239_00497.0001 5213_00207.0005 5213_00506.0001 86-124-MTG2_scaffold_00119.0004 86-124-MTG2_scaffold_00604.0003 ARCrossB10_scaffold_00108.0005 ARCrossB10_scaffold_00485.0004 BFPV2_DS231620.0433 BFPV2_DS231623.0019 DW5-DMS0790_scaffold_00199.0007 DW5-DMS0790_scaffold_00702.0003 DW5_00207.0005 DW5_00908.0002 DW7_00113.0015 DW7_01797.0001 M4_PB_00008.0691 M4_PB_00009.0239 Meck4_00274.0005 Meck4_00810.0002 PTRG_06657 PTRG_08134 SD20_01032.0001 SD20_02718.0001 SD20_03841.0001
OG0000093: 11137_00063.0016 11137_00144.0020 134_00057.0016 134_00421.0003 239_00058.0017 239_00424.0004 5213_00009.0008 5213_00218.0014 86-124-MTG2_scaffold_00162.0017 86-124-MTG2_scaffold_00438.0004 ARCrossB10_scaffold_00440.0004 ARCrossB10_scaffold_00465.0001 BFPV2_DS231615.2154 BFPV2_DS231618.0116 DW5-DMS0790_scaffold_00002.0064 DW5-DMS0790_scaffold_00450.0004 DW5-DMS0790_scaffold_00450.0005 DW5_00023.0006 DW5_00356.0004 DW7_00483.0001 DW7_00518.0004 M4_PB_00001.1548 M4_PB_00006.0267 Meck4_00008.0020 Meck4_00450.0004 PTRG_02233 PTRG_04581 SD20_00233.0004 SD20_00244.0001
OG0000094: 11137_00398.0004 11137_00627.0001 134_00334.0008 134_00419.0004 239_00348.0002 239_00416.0002 5213_00379.0003 5213_00428.0002 5213_00640.0003 86-124-MTG2_scaffold_00288.0003 86-124-MTG2_scaffold_00733.0001 ARCrossB10_scaffold_00292.0002 BFPV2_DS231615.0994 BFPV2_DS231637.0008 DW5-DMS0790_scaffold_00279.0010 DW5_00272.0010 DW7_01169.0002 M4_PB_00001.0225 M4_PB_00002.1269 Meck4_00281.0002 Meck4_00429.0002 SD20_00441.0002 SD20_01051.0001 SD20_01912.0001 SD20_01975.0002 SD20_02086.0001 SD20_02205.0001 SD20_02462.0001 SD20_02761.0001
OG0000095: 11137_00789.0001 11137_01517.0001 134_00844.0001 134_01764.0001 239_00832.0001 239_01684.0001 5213_00802.0001 5213_01658.0001 86-124-MTG2_scaffold_01307.0001 ARCrossB10_scaffold_01050.0001 ARCrossB10_scaffold_01568.0001 BFPV2_DS231620.0611 BFPV2_DS231633.0051 BFPV2_DS231633.0052 DW5-DMS0790_scaffold_01233.0001 DW5_01063.0001 DW5_01943.0001 DW5_02278.0001 DW7_01396.0001 M4_PB_00001.0086 M4_PB_00001.0087 M4_PB_00004.1131 M4_PB_00009.0041 Meck4_00885.0001 Meck4_01786.0001 PTRG_06848 PTRG_11761 PTRG_11763 SD20_02485.0001
OG0000096: 11137_00966.0001 11137_01545.0001 134_01251.0001 134_01488.0001 134_01637.0001 134_01885.0001 239_00877.0001 239_01207.0001 239_01546.0001 239_01698.0001 5213_01183.0001 5213_01223.0001 5213_01678.0001 86-124-MTG2_scaffold_01345.0001 86-124-MTG2_scaffold_02187.0001 DW5-DMS0790_scaffold_01126.0001 DW5-DMS0790_scaffold_01201.0001 DW5-DMS0790_scaffold_01349.0001 DW5-DMS0790_scaffold_02065.0001 DW5_01376.0001 DW5_02026.0001 DW5_02037.0001 DW7_02273.0001 Meck4_01232.0002 Meck4_01801.0001 Meck4_01956.0001 PTRG_03413 SD20_03130.0001 SD20_04602.0001
OG0000097: 11137_00297.0011 11137_00883.0001 134_00938.0001 134_01247.0001 239_01314.0001 5213_00740.0001 5213_01281.0001 86-124-MTG2_scaffold_01489.0001 86-124-MTG2_scaffold_01749.0001 ARCrossB10_scaffold_01007.0001 ARCrossB10_scaffold_01381.0001 ARCrossB10_scaffold_01542.0001 ARCrossB10_scaffold_01544.0001 BFPV2_DS231615.1687 BFPV2_DS231618.0615 DW5-DMS0790_scaffold_01096.0001 DW5-DMS0790_scaffold_01281.0001 DW5-DMS0790_scaffold_01534.0001 DW5_00432.0001 DW5_01277.0001 DW7_01966.0001 M4_PB_00001.2085 M4_PB_00006.0789 M4_PB_00012.0307 Meck4_00415.0010 Meck4_00790.0001 Meck4_01387.0001 PTRG_01741 SD20_04348.0001
OG0000098: 11137_00569.0001 11137_01081.0001 11137_01086.0001 11137_01354.0001 134_01211.0001 134_01441.0001 239_00553.0001 239_00892.0001 239_00957.0001 239_01421.0001 5213_00585.0006 5213_00885.0002 5213_00927.0003 5213_01378.0001 86-124-MTG2_scaffold_01670.0001 ARCrossB10_scaffold_01380.0001 ARCrossB10_scaffold_01628.0001 BFPV2_DS231616.0004 BFPV2_DS231633.0017 DW5-DMS0790_scaffold_00832.0002 DW5_00856.0002 DW7_01707.0001 M4_PB_00001.0044 Meck4_00952.0001 Meck4_01019.0002 Meck4_01480.0001 Meck4_01606.0001 PTRG_02303 PTRG_11734
OG0000099: 239_00632.0002 5213_01471.0001 86-124-MTG2_scaffold_01809.0001 ARCrossB10_scaffold_01187.0001 BFPV2_DS231615.1593 BFPV2_DS231615.2007 BFPV2_DS231616.0015 BFPV2_DS231619.0551 BFPV2_DS231620.0352 BFPV2_DS231620.0605 BFPV2_DS231625.0047 BFPV2_DS231629.0077 BFPV2_DS231631.0036 BFPV2_DS231635.0042 BFPV2_DS231641.0028 DW5-DMS0790_scaffold_01786.0001 DW5_02239.0001 M4_PB_00001.0237 M4_PB_00001.1989 M4_PB_00004.0730 M4_PB_00006.0301 M4_PB_00006.0430 M4_PB_00009.0049 M4_PB_00009.0331 M4_PB_00009.0337 M4_PB_00009.0715 M4_PB_00012.0295 M4_PB_00016.0010 M4_PB_00029.0010
OG0000100: 11137_00001.0047 11137_00023.0037 134_00005.0033 134_00207.0010 239_00001.0133 239_00006.0048 5213_00001.0134 5213_00007.0049 86-124-MTG2_scaffold_00015.0001 86-124-MTG2_scaffold_00020.0022 ARCrossB10_scaffold_00017.0022 ARCrossB10_scaffold_00052.0025 BFPV2_DS231616.0602 BFPV2_DS231621.0244 DW5-DMS0790_scaffold_00001.0142 DW5-DMS0790_scaffold_00227.0002 DW5_00005.0021 DW5_00593.0001 DW7_00018.0020 DW7_00771.0002 M4_PB_00001.0869 M4_PB_00010.0407 Meck4_00001.0132 Meck4_00094.0021 PTRG_02916 PTRG_07120 SD20_00307.0003 SD20_00741.0001
OG0000101: 11137_00064.0006 11137_00123.0013 134_00080.0036 134_00163.0011 239_00059.0041 239_00167.0011 5213_00032.0012 5213_00172.0011 86-124-MTG2_scaffold_00031.0045 86-124-MTG2_scaffold_00136.0009 ARCrossB10_scaffold_00047.0007 ARCrossB10_scaffold_00178.0009 BFPV2_DS231615.1963 BFPV2_DS231632.0019 DW5-DMS0790_scaffold_00039.0007 DW5-DMS0790_scaffold_00229.0011 DW5_00032.0041 DW5_00211.0011 DW7_00010.0006 DW7_00760.0003 M4_PB_00006.0165 M4_PB_00006.0474 Meck4_00113.0025 Meck4_00455.0005 PTRG_02039 PTRG_11559 SD20_00995.0003 SD20_03348.0001
OG0000102: 11137_00064.0001 11137_00999.0001 134_00080.0041 134_01071.0001 239_00059.0046 239_01039.0001 5213_00032.0007 5213_01014.0001 86-124-MTG2_scaffold_00031.0051 86-124-MTG2_scaffold_01140.0001 ARCrossB10_scaffold_00047.0001 ARCrossB10_scaffold_01041.0001 BFPV2_DS231632.0014 BFPV2_DS231635.0015 DW5-DMS0790_scaffold_00039.0001 DW5-DMS0790_scaffold_01067.0001 DW5_00032.0046 DW5_01263.0001 DW7_00010.0001 DW7_01185.0001 M4_PB_00004.1147 M4_PB_00006.0171 M4_PB_00018.0015 Meck4_00113.0030 Meck4_01071.0001 PTRG_11554 PTRG_11827 SD20_01053.0001
OG0000103: 11137_00007.0052 11137_00107.0001 134_00006.0038 134_00131.0001 239_00007.0024 239_00100.0030 5213_00039.0037 5213_00136.0024 86-124-MTG2_scaffold_00035.0039 86-124-MTG2_scaffold_00096.0031 ARCrossB10_scaffold_00030.0038 ARCrossB10_scaffold_00125.0024 BFPV2_DS231616.0357 BFPV2_DS231620.0384 DW5-DMS0790_scaffold_00023.0042 DW5-DMS0790_scaffold_00119.0024 DW5_00238.0001 DW5_00654.0005 DW7_00025.0001 DW7_00246.0012 M4_PB_00001.0616 M4_PB_00009.0299 Meck4_00234.0009 Meck4_00337.0011 PTRG_02664 PTRG_06604 SD20_00056.0010 SD20_00086.0005
OG0000104: 11137_00020.0048 11137_00293.0011 134_00028.0020 134_00096.0027 239_00029.0035 239_00749.0001 5213_00047.0024 5213_00323.0011 86-124-MTG2_scaffold_00038.0029 86-124-MTG2_scaffold_00087.0001 ARCrossB10_scaffold_00013.0047 ARCrossB10_scaffold_00324.0001 BFPV2_DS231615.1183 BFPV2_DS231622.0537 DW5-DMS0790_scaffold_00107.0003 DW5-DMS0790_scaffold_00318.0011 DW5_00028.0012 DW5_00901.0001 DW7_00031.0026 DW7_01196.0001 M4_PB_00002.1478 M4_PB_00007.0692 Meck4_00024.0035 Meck4_00757.0001 PTRG_01226 PTRG_08066 SD20_00812.0001 SD20_02482.0001
OG0000105: 134_00070.0040 134_00438.0007 134_01086.0001 134_01274.0001 239_00090.0040 239_00238.0001 239_00470.0005 5213_00045.0055 86-124-MTG2_scaffold_00041.0001 86-124-MTG2_scaffold_00997.0002 86-124-MTG2_scaffold_02039.0001 ARCrossB10_scaffold_00033.0001 ARCrossB10_scaffold_00451.0008 ARCrossB10_scaffold_01918.0001 BFPV2_DS231615.0739 DW5-DMS0790_scaffold_00154.0024 DW5-DMS0790_scaffold_01807.0001 DW5-DMS0790_scaffold_02109.0001 DW5_00039.0001 DW5_00143.0001 DW5_01521.0001 DW7_00386.0001 M4_PB_00002.0995 M4_PB_00008.0487 Meck4_00060.0041 Meck4_00099.0033 Meck4_00331.0001 SD20_00715.0001
OG0000106: 11137_00319.0007 11137_00330.0006 134_00319.0004 134_00355.0007 239_00326.0007 239_00355.0007 5213_00344.0007 5213_00377.0006 86-124-MTG2_scaffold_00193.0018 86-124-MTG2_scaffold_00332.0005 ARCrossB10_scaffold_00342.0006 ARCrossB10_scaffold_00543.0007 BFPV2_DS231617.0575 BFPV2_DS231626.0142 DW5-DMS0790_scaffold_00218.0001 DW5-DMS0790_scaffold_00585.0002 DW5_00064.0017 DW5_00629.0004 DW7_00780.0001 DW7_00893.0004 M4_PB_00003.1038 M4_PB_00005.0627 Meck4_00138.0007 Meck4_00332.0004 PTRG_03998 PTRG_09876 SD20_00180.0003 SD20_00527.0006
OG0000107: 11137_01150.0001 134_01533.0001 239_01555.0001 5213_01265.0001 86-124-MTG2_scaffold_00761.0001 ARCrossB10_scaffold_01481.0001 BFPV2_DS231615.2218 BFPV2_DS231616.1068 BFPV2_DS231620.0074 BFPV2_DS231622.0501 BFPV2_DS231659.0001 DW5-DMS0790_scaffold_01445.0001 DW5_01646.0001 M4_PB_00001.0419 M4_PB_00001.1066 M4_PB_00001.1366 M4_PB_00001.2291 M4_PB_00002.1563 M4_PB_00002.2016 M4_PB_00004.0670 M4_PB_00005.0603 M4_PB_00006.0196 M4_PB_00007.0651 M4_PB_00008.0685 M4_PB_00009.0629 Meck4_00921.0001 PTRG_03110 SD20_04653.0001
OG0000108: 11137_00765.0001 134_01603.0001 134_01681.0001 239_01453.0001 239_01530.0001 5213_01413.0001 5213_01511.0001 86-124-MTG2_scaffold_01288.0001 86-124-MTG2_scaffold_02315.0001 86-124-MTG2_scaffold_03032.0001 ARCrossB10_scaffold_01202.0001 ARCrossB10_scaffold_01881.0002 ARCrossB10_scaffold_02110.0001 BFPV2_DS231619.0227 BFPV2_DS231633.0011 BFPV2_DS231634.0024 BFPV2_DS231651.0010 DW5-DMS0790_scaffold_00879.0001 DW5_00849.0001 DW7_01386.0001 M4_PB_00001.0034 M4_PB_00001.0035 M4_PB_00001.0182 M4_PB_00009.0025 Meck4_01635.0001 Meck4_01966.0001 PTRG_06860 SD20_02813.0001
OG0000109: 11137_01046.0001 134_01148.0001 239_01258.0001 5213_01473.0001 86-124-MTG2_scaffold_01726.0001 ARCrossB10_scaffold_01545.0001 BFPV2_DS231616.0012 BFPV2_DS231617.0102 BFPV2_DS231618.0523 BFPV2_DS231618.0841 BFPV2_DS231622.0497 BFPV2_DS231623.0136 BFPV2_DS231623.0161 BFPV2_DS231623.0445 BFPV2_DS231631.0176 DW5-DMS0790_scaffold_01169.0001 M4_PB_00001.0234 M4_PB_00001.2328 M4_PB_00003.0346 M4_PB_00004.0423 M4_PB_00005.0126 M4_PB_00007.0642 M4_PB_00007.0697 M4_PB_00008.0536 M4_PB_00008.0563 M4_PB_00013.0270 Meck4_01332.0001 SD20_04498.0001
OG0000110: 11137_00082.0006 11137_00157.0012 134_00077.0006 134_00149.0013 239_00079.0041 239_00149.0009 5213_00073.0007 5213_00131.0013 86-124-MTG2_scaffold_00064.0006 86-124-MTG2_scaffold_00114.0012 ARCrossB10_scaffold_00066.0006 ARCrossB10_scaffold_00230.0013 BFPV2_DS231618.0588 BFPV2_DS231624.0008 DW5-DMS0790_scaffold_00062.0006 DW5-DMS0790_scaffold_00215.0012 DW5_00046.0006 DW5_00185.0002 DW7_00014.0006 DW7_00403.0002 M4_PB_00001.2052 M4_PB_00011.0618 Meck4_00066.0041 Meck4_00203.0002 PTRG_05052 PTRG_08696 SD20_00263.0004
OG0000111: 11137_00041.0048 11137_01020.0001 134_00029.0001 134_01123.0001 239_00030.0058 239_01086.0001 5213_00561.0003 5213_01052.0001 86-124-MTG2_scaffold_00118.0031 86-124-MTG2_scaffold_00982.0001 ARCrossB10_scaffold_00113.0030 ARCrossB10_scaffold_00958.0001 BFPV2_DS231624.0291 BFPV2_DS231635.0048 DW5-DMS0790_scaffold_00104.0031 DW5-DMS0790_scaffold_00979.0001 DW5_00278.0011 DW5_01313.0001 DW7_00237.0010 DW7_01848.0001 M4_PB_00007.0023 M4_PB_00011.0317 Meck4_00030.0001 Meck4_01126.0001 PTRG_08985 SD20_00100.0010 SD20_02737.0001
OG0000112: 11137_00131.0021 11137_00727.0001 134_00050.0026 134_00781.0001 239_00073.0017 239_00802.0001 5213_00043.0028 5213_00471.0001 86-124-MTG2_scaffold_00125.0025 86-124-MTG2_scaffold_00804.0001 ARCrossB10_scaffold_00118.0023 ARCrossB10_scaffold_00789.0001 BFPV2_DS231618.0316 BFPV2_DS231634.0031 DW5-DMS0790_scaffold_00076.0008 DW5-DMS0790_scaffold_00849.0001 DW5_00342.0008 DW5_00975.0001 DW7_00253.0007 DW7_01359.0001 M4_PB_00001.0173 M4_PB_00001.1762 Meck4_00149.0017 Meck4_00474.0003 PTRG_04777 PTRG_11799 SD20_00955.0002
OG0000113: 11137_00184.0013 11137_00838.0001 134_00168.0013 134_00894.0002 239_00140.0013 239_00435.0006 5213_00142.0013 5213_00866.0002 86-124-MTG2_scaffold_01168.0001 86-124-MTG2_scaffold_01168.0002 86-124-MTG2_scaffold_01515.0001 ARCrossB10_scaffold_00288.0008 ARCrossB10_scaffold_00383.0010 ARCrossB10_scaffold_00383.0011 BFPV2_DS231621.0596 BFPV2_DS231640.0014 DW5-DMS0790_scaffold_01132.0001 DW5-DMS0790_scaffold_01132.0002 DW5_00180.0015 DW7_00508.0001 M4_PB_00010.0030 M4_PB_00012.0033 Meck4_00275.0013 Meck4_00907.0001 PTRG_07493 PTRG_12031 SD20_01078.0001
OG0000114: 11137_00738.0001 134_00773.0002 239_00926.0001 239_01078.0002 5213_00809.0001 5213_01084.0001 86-124-MTG2_scaffold_01221.0002 86-124-MTG2_scaffold_01673.0001 ARCrossB10_scaffold_00283.0001 BFPV2_DS231615.1253 BFPV2_DS231616.0358 BFPV2_DS231618.0386 DW5-DMS0790_scaffold_01023.0001 DW5-DMS0790_scaffold_01406.0002 DW5_01139.0001 DW5_01583.0001 DW7_01147.0001 M4_PB_00001.0617 M4_PB_00001.1834 M4_PB_00003.0832 M4_PB_00003.0833 M4_PB_00006.0270 M4_PB_00008.0173 M4_PB_00011.0632 M4_PB_00013.0286 M4_PB_00014.0028 Meck4_00796.0001
OG0000115: 11137_01076.0001 11137_01524.0001 134_00959.0001 134_01145.0001 134_01302.0001 134_01985.0001 239_00958.0001 239_00958.0002 86-124-MTG2_scaffold_01323.0001 86-124-MTG2_scaffold_02052.0001 ARCrossB10_scaffold_00833.0002 ARCrossB10_scaffold_00933.0001 ARCrossB10_scaffold_00933.0002 BFPV2_DS231637.0002 BFPV2_DS231637.0003 BFPV2_DS231643.0014 BFPV2_DS231646.0007 DW5-DMS0790_scaffold_01127.0001 DW5-DMS0790_scaffold_01844.0001 DW5_01402.0001 DW7_01665.0002 M4_PB_00011.0009 Meck4_01178.0001 PTRG_11937 PTRG_12097 PTRG_12107 SD20_02787.0001
OG0000116: 11137_00949.0001 134_00963.0001 134_01860.0001 239_00794.0001 239_01777.0001 5213_00854.0001 5213_01129.0001 5213_01747.0001 5213_01896.0001 86-124-MTG2_scaffold_01373.0001 86-124-MTG2_scaffold_02088.0001 ARCrossB10_scaffold_01252.0001 ARCrossB10_scaffold_01253.0001 ARCrossB10_scaffold_02167.0001 BFPV2_DS231620.0595 BFPV2_DS231623.0005 DW5-DMS0790_scaffold_01206.0001 DW5-DMS0790_scaffold_01298.0001 DW5_00886.0001 DW5_01292.0001 DW7_00677.0002 DW7_02152.0001 DW7_02252.0001 M4_PB_00009.0061 Meck4_01085.0001 Meck4_01557.0001 Meck4_02042.0001
OG0000117: 11137_00057.0002 11137_00443.0003 134_00055.0035 134_00466.0001 239_00094.0024 239_00444.0001 5213_00054.0009 5213_00715.0001 86-124-MTG2_scaffold_00012.0039 86-124-MTG2_scaffold_00012.0040 86-124-MTG2_scaffold_01079.0002 ARCrossB10_scaffold_00039.0010 ARCrossB10_scaffold_01049.0001 BFPV2_DS231615.1359 DW5-DMS0790_scaffold_00004.0043 DW5-DMS0790_scaffold_00004.0044 DW5_00011.0025 DW7_00259.0014 M4_PB_00001.0119 M4_PB_00002.1676 M4_PB_00002.1677 Meck4_00004.0042 Meck4_00459.0003 PTRG_01414 SD20_00132.0001 SD20_03120.0001
OG0000118: 11137_00066.0009 11137_00717.0001 134_00062.0030 134_00681.0001 239_00258.0011 239_00667.0001 5213_00061.0009 5213_00761.0001 86-124-MTG2_scaffold_00086.0027 86-124-MTG2_scaffold_00801.0001 ARCrossB10_scaffold_00256.0009 ARCrossB10_scaffold_00796.0001 ARCrossB10_scaffold_00796.0002 BFPV2_DS231615.1629 BFPV2_DS231633.0046 BFPV2_DS231633.0047 DW5-DMS0790_scaffold_00059.0030 DW5_00031.0010 DW7_00028.0019 M4_PB_00001.0080 M4_PB_00002.1978 Meck4_00048.0030 Meck4_00708.0002 PTRG_01683 PTRG_11759 SD20_00151.0001
OG0000119: 11137_00251.0006 11137_00331.0004 134_00256.0006 134_00374.0004 239_00257.0007 239_00375.0006 5213_00265.0007 5213_00373.0006 86-124-MTG2_scaffold_00266.0008 86-124-MTG2_scaffold_00434.0006 ARCrossB10_scaffold_00268.0007 ARCrossB10_scaffold_00436.0005 BFPV2_DS231631.0168 DW5-DMS0790_scaffold_00261.0008 DW5-DMS0790_scaffold_00453.0006 DW5_00375.0004 DW5_00476.0006 DW7_00240.0006 DW7_00523.0006 M4_PB_00002.0203 M4_PB_00010.0237 Meck4_00265.0006 Meck4_00360.0004 PTRG_11526 SD20_00208.0003 SD20_00864.0003
OG0000120: 11137_00450.0005 134_00597.0001 134_00597.0002 239_00603.0003 239_00661.0001 5213_00590.0001 5213_00590.0002 5213_00838.0001 86-124-MTG2_scaffold_00381.0008 86-124-MTG2_scaffold_00381.0009 86-124-MTG2_scaffold_01574.0001 ARCrossB10_scaffold_00385.0001 BFPV2_DS231622.0007 DW5-DMS0790_scaffold_00512.0005 DW5-DMS0790_scaffold_00512.0006 DW5_00712.0001 DW5_00712.0002 DW7_00885.0001 M4_PB_00007.0102 M4_PB_00007.0103 Meck4_00619.0003 PTRG_02084 PTRG_07516 PTRG_07517 SD20_00841.0002 SD20_02340.0002
OG0000121: 11137_01143.0001 239_01242.0002 239_01400.0001 5213_01070.0001 86-124-MTG2_scaffold_00553.0005 86-124-MTG2_scaffold_01941.0001 ARCrossB10_scaffold_01375.0001 ARCrossB10_scaffold_01870.0001 ARCrossB10_scaffold_02129.0001 BFPV2_DS231615.0897 BFPV2_DS231622.0499 BFPV2_DS231627.0291 BFPV2_DS231635.0006 DW5-DMS0790_scaffold_00589.0005 M4_PB_00001.1059 M4_PB_00003.0349 M4_PB_00003.0379 M4_PB_00003.0398 M4_PB_00004.0308 M4_PB_00005.0589 M4_PB_00006.0208 M4_PB_00006.0706 M4_PB_00007.0644 M4_PB_00019.0016 Meck4_01989.0001 PTRG_06942
OG0000122: 11137_00625.0001 134_00571.0001 134_00833.0001 134_00899.0001 239_00670.0003 239_00990.0001 239_01469.0001 5213_00573.0003 5213_00760.0001 86-124-MTG2_scaffold_00931.0002 86-124-MTG2_scaffold_00993.0001 ARCrossB10_scaffold_01025.0001 BFPV2_DS231627.0288 BFPV2_DS231627.0307 DW5-DMS0790_scaffold_00990.0002 DW5-DMS0790_scaffold_01054.0001 DW5_01461.0001 DW5_01815.0001 DW7_01118.0001 M4_PB_00001.0101 M4_PB_00003.0343 M4_PB_00003.0369 Meck4_00802.0001 Meck4_01106.0001 PTRG_10415 PTRG_10431
OG0000123: 11137_00860.0001 11137_01447.0001 134_00027.0030 134_00936.0001 134_01564.0001 239_00028.0030 239_00542.0002 239_00935.0001 5213_00897.0001 5213_01486.0001 86-124-MTG2_scaffold_00989.0002 86-124-MTG2_scaffold_01066.0001 ARCrossB10_scaffold_00980.0001 ARCrossB10_scaffold_01912.0001 DW5-DMS0790_scaffold_01001.0001 DW5_01118.0001 DW5_02309.0001 DW7_01601.0001 M4_PB_00005.0012 Meck4_00963.0001 Meck4_02010.0001 PTRG_10529 PTRG_12055 SD20_00213.0001 SD20_02774.0001 SD20_03005.0001
OG0000124: 11137_00995.0001 134_01172.0001 239_00675.0001 5213_01033.0001 86-124-MTG2_scaffold_01161.0001 ARCrossB10_scaffold_00705.0001 DW5-DMS0790_scaffold_00715.0001 DW5_00935.0001 M4_PB_00006.0001 M4_PB_00006.0003 M4_PB_00006.0005 M4_PB_00006.0007 M4_PB_00024.0002 M4_PB_00024.0005 M4_PB_00024.0007 M4_PB_00027.0007 M4_PB_00033.0004 M4_PB_00033.0006 M4_PB_00038.0001 M4_PB_00038.0003 M4_PB_00042.0002 M4_PB_00042.0004 M4_PB_00043.0001 M4_PB_00043.0004 M4_PB_00045.0001 Meck4_01095.0001
OG0000125: 239_01761.0001 5213_01634.0001 86-124-MTG2_scaffold_01530.0001 ARCrossB10_scaffold_01814.0001 BFPV2_DS231616.0007 BFPV2_DS231616.1058 BFPV2_DS231617.0526 BFPV2_DS231617.0866 BFPV2_DS231617.0873 BFPV2_DS231618.0590 BFPV2_DS231622.0160 BFPV2_DS231635.0019 DW5-DMS0790_scaffold_00083.0031 M4_PB_00001.0073 M4_PB_00001.1615 M4_PB_00001.2214 M4_PB_00002.0141 M4_PB_00004.0458 M4_PB_00004.1152 M4_PB_00007.0085 M4_PB_00013.0260 M4_PB_00015.0068 M4_PB_00016.0056 M4_PB_00018.0005 M4_PB_00021.0005 M4_PB_00021.0011
OG0000126: 11137_01127.0001 11137_01318.0001 134_01267.0001 134_01735.0001 239_00892.0002 239_00957.0002 5213_00885.0001 5213_00927.0001 5213_00927.0002 86-124-MTG2_scaffold_01822.0001 86-124-MTG2_scaffold_01837.0001 86-124-MTG2_scaffold_02330.0001 86-124-MTG2_scaffold_02725.0001 ARCrossB10_scaffold_01650.0001 ARCrossB10_scaffold_01663.0001 BFPV2_DS231616.0005 BFPV2_DS231633.0018 DW5-DMS0790_scaffold_01063.0001 DW5_00856.0001 DW7_01756.0001 M4_PB_00001.0045 M4_PB_00001.0207 Meck4_00952.0002 Meck4_01019.0001 PTRG_02304 PTRG_11735
OG0000127: 11137_00026.0029 134_00023.0029 239_00002.0024 239_00660.0002 5213_00018.0024 86-124-MTG2_scaffold_00039.0025 86-124-MTG2_scaffold_00638.0002 ARCrossB10_scaffold_00032.0025 ARCrossB10_scaffold_00657.0002 BFPV2_DS231616.0202 BFPV2_DS231625.0015 DW5-DMS0790_scaffold_00061.0006 DW5-DMS0790_scaffold_00760.0002 DW5_00017.0006 DW5_00836.0002 DW7_00269.0006 DW7_01116.0002 M4_PB_00001.0446 M4_PB_00015.0058 Meck4_00007.0007 Meck4_00647.0002 PTRG_02502 PTRG_09265 SD20_00133.0007 SD20_02226.0001
OG0000128: 11137_00081.0014 11137_00081.0015 134_00058.0014 134_00058.0015 239_00060.0024 5213_00057.0025 86-124-MTG2_scaffold_00050.0014 86-124-MTG2_scaffold_00050.0016 ARCrossB10_scaffold_00092.0013 ARCrossB10_scaffold_00092.0015 BFPV2_DS231629.0050 DW5-DMS0790_scaffold_00038.0014 DW5-DMS0790_scaffold_00038.0016 DW5_00080.0002 DW5_00080.0003 DW7_00899.0002 DW7_00899.0003 M4_PB_00012.0327 M4_PB_00012.0328 Meck4_00050.0014 Meck4_00050.0015 PTRG_10816 PTRG_10817 SD20_01858.0001 SD20_04400.0001
OG0000129: 11137_00066.0004 134_00062.0035 134_00888.0001 239_00258.0006 5213_00061.0004 86-124-MTG2_scaffold_00055.0032 86-124-MTG2_scaffold_00086.0032 86-124-MTG2_scaffold_00942.0001 ARCrossB10_scaffold_00055.0003 ARCrossB10_scaffold_00256.0004 ARCrossB10_scaffold_00920.0001 BFPV2_DS231615.1624 BFPV2_DS231633.0036 DW5-DMS0790_scaffold_00046.0003 DW5-DMS0790_scaffold_00059.0035 DW5_00031.0005 DW7_00028.0024 M4_PB_00001.0058 M4_PB_00002.1973 Meck4_00048.0035 Meck4_00927.0001 PTRG_01678 PTRG_02199 PTRG_11751 SD20_00151.0005
OG0000130: 11137_00011.0009 11137_00193.0007 11137_00642.0001 134_00027.0033 239_00028.0033 239_00341.0010 5213_00015.0009 5213_00135.0022 86-124-MTG2_scaffold_00169.0007 86-124-MTG2_scaffold_00312.0009 ARCrossB10_scaffold_00763.0001 BFPV2_DS231618.0425 BFPV2_DS231637.0018 DW5-DMS0790_scaffold_00653.0003 DW5_00731.0001 DW7_00925.0003 M4_PB_00001.1874 M4_PB_00004.0511 Meck4_00011.0043 Meck4_00649.0002 PTRG_04880 PTRG_11948 SD20_00297.0004 SD20_00297.0005 SD20_03972.0001
OG0000131: 11137_00189.0016 134_00344.0002 134_00344.0003 239_00349.0002 239_00349.0003 5213_00368.0002 5213_00368.0003 86-124-MTG2_scaffold_00194.0018 ARCrossB10_scaffold_00280.0011 BFPV2_DS231616.0419 BFPV2_DS231616.0420 DW5-DMS0790_scaffold_00186.0018 DW5_00539.0003 DW7_00158.0001 DW7_00158.0002 DW7_01261.0002 M4_PB_00001.0679 M4_PB_00001.0680 Meck4_00181.0016 PTRG_02728 PTRG_02729 PTRG_02730 SD20_00948.0003 SD20_00948.0004 SD20_03065.0001
OG0000132: 11137_00557.0002 11137_00924.0001 134_00402.0004 239_00507.0003 239_00768.0001 5213_00404.0001 5213_00825.0002 86-124-MTG2_scaffold_00404.0005 86-124-MTG2_scaffold_01457.0001 ARCrossB10_scaffold_00416.0005 ARCrossB10_scaffold_01204.0001 BFPV2_DS231627.0297 BFPV2_DS231634.0019 DW5-DMS0790_scaffold_00424.0005 DW5-DMS0790_scaffold_01698.0001 DW5_00617.0001 DW5_01126.0001 DW7_00025.0011 DW7_00515.0006 M4_PB_00001.0188 M4_PB_00003.0357 Meck4_00392.0004 Meck4_00783.0001 PTRG_10423 SD20_04614.0001
OG0000133: 11137_00598.0001 11137_00687.0003 134_00519.0005 239_00530.0003 5213_00501.0003 86-124-MTG2_scaffold_00653.0007 86-124-MTG2_scaffold_00794.0001 ARCrossB10_scaffold_00492.0007 ARCrossB10_scaffold_00492.0008 BFPV2_DS231619.0009 DW5-DMS0790_scaffold_00540.0003 DW5-DMS0790_scaffold_00540.0004 DW5_00835.0001 DW5_00967.0002 DW7_01099.0001 DW7_01428.0003 M4_PB_00004.1101 M4_PB_00004.1102 Meck4_00552.0003 Meck4_00552.0004 PTRG_05301 PTRG_05302 SD20_01454.0005 SD20_01640.0001 SD20_01791.0002
OG0000134: 11137_01132.0001 239_01690.0001 239_01759.0001 239_01769.0001 5213_01669.0001 5213_01670.0001 5213_01729.0001 86-124-MTG2_scaffold_01565.0001 ARCrossB10_scaffold_01428.0001 BFPV2_DS231617.0352 BFPV2_DS231620.0624 BFPV2_DS231639.0006 DW5-DMS0790_scaffold_01801.0001 DW5-DMS0790_scaffold_01938.0001 DW5_00857.0003 DW5_01781.0001 DW5_02119.0001 DW7_00670.0004 M4_PB_00009.0027 Meck4_01794.0001 Meck4_01796.0001 Meck4_01851.0001 PTRG_03766 PTRG_06859 PTRG_11983
OG0000135: 11137_00070.0033 11137_00164.0002 134_00082.0009 134_00159.0002 239_00082.0029 239_00159.0016 5213_00081.0027 5213_00161.0016 86-124-MTG2_scaffold_00104.0008 86-124-MTG2_scaffold_00378.0008 ARCrossB10_scaffold_00095.0009 ARCrossB10_scaffold_00155.0002 BFPV2_DS231615.0914 DW5-DMS0790_scaffold_00012.0062 DW5-DMS0790_scaffold_00148.0002 DW5_00118.0002 DW7_00055.0002 M4_PB_00002.1181 M4_PB_00005.0232 Meck4_00005.0081 Meck4_00142.0002 PTRG_00933 SD20_00196.0003 SD20_00896.0003
OG0000136: 11137_00226.0001 11137_00238.0001 134_00222.0001 134_00240.0001 239_00226.0018 239_00243.0015 5213_00156.0011 5213_00156.0012 86-124-MTG2_scaffold_00145.0014 86-124-MTG2_scaffold_00145.0015 ARCrossB10_scaffold_00241.0002 ARCrossB10_scaffold_00241.0003 BFPV2_DS231626.0244 BFPV2_DS231626.0245 DW5-DMS0790_scaffold_00338.0013 DW5-DMS0790_scaffold_00338.0014 DW5_00159.0017 DW7_00831.0001 M4_PB_00003.0906 M4_PB_00003.0907 Meck4_00299.0013 Meck4_00299.0014 PTRG_09991 SD20_00385.0003
OG0000137: 11137_00027.0024 134_00025.0036 239_00025.0025 5213_00023.0033 86-124-MTG2_scaffold_00152.0028 86-124-MTG2_scaffold_00632.0001 86-124-MTG2_scaffold_00632.0002 ARCrossB10_scaffold_00523.0001 BFPV2_DS231615.0956 DW5-DMS0790_scaffold_00523.0001 DW5-DMS0790_scaffold_00523.0002 DW5-DMS0790_scaffold_00523.0003 DW5_00061.0036 DW5_00109.0001 DW7_00959.0003 DW7_01206.0001 M4_PB_00002.1225 Meck4_00018.0037 Meck4_00018.0038 PTRG_00979 PTRG_00980 SD20_00021.0022 SD20_00250.0001 SD20_04704.0001
OG0000138: 11137_00162.0004 11137_00166.0015 134_00164.0016 134_00529.0004 239_00164.0016 239_00609.0001 5213_00165.0015 5213_00529.0001 86-124-MTG2_scaffold_00164.0005 86-124-MTG2_scaffold_00548.0002 86-124-MTG2_scaffold_00918.0002 ARCrossB10_scaffold_00158.0005 BFPV2_DS231615.1010 DW5-DMS0790_scaffold_00156.0002 DW5_00130.0015 DW7_01598.0002 M4_PB_00001.0212 M4_PB_00002.1285 Meck4_00148.0015 Meck4_00559.0001 PTRG_01038 SD20_00494.0004 SD20_02729.0001 SD20_03360.0001
OG0000139: 11137_00089.0007 11137_00484.0001 134_00083.0029 134_00518.0001 239_00110.0007 239_00487.0002 5213_00068.0009 5213_00499.0005 86-124-MTG2_scaffold_00388.0004 86-124-MTG2_scaffold_00857.0001 ARCrossB10_scaffold_00068.0007 ARCrossB10_scaffold_00524.0002 BFPV2_DS231616.0849 BFPV2_DS231620.0481 DW5-DMS0790_scaffold_00067.0007 DW5_00569.0005 DW7_01406.0002 M4_PB_00001.1150 M4_PB_00009.0183 Meck4_00102.0007 Meck4_00512.0005 PTRG_03176 PTRG_06713 SD20_01183.0002
OG0000140: 11137_00539.0002 134_00626.0002 134_00626.0005 239_00341.0006 239_01193.0001 239_01195.0001 86-124-MTG2_scaffold_00522.0002 86-124-MTG2_scaffold_00522.0006 ARCrossB10_scaffold_00558.0002 ARCrossB10_scaffold_00558.0006 M4_PB_00004.0505 M4_PB_00004.0506 M4_PB_00004.0507 M4_PB_00015.0077 M4_PB_00015.0080 Meck4_00452.0003 Meck4_00603.0001 Meck4_00603.0004 SD20_01051.0003 SD20_01298.0003 SD20_01950.0001 SD20_02175.0001 SD20_02298.0001 SD20_04028.0001
OG0000141: 11137_00467.0003 11137_00726.0001 134_00573.0004 134_01083.0001 239_00537.0002 239_00645.0002 5213_00572.0004 5213_00741.0002 86-124-MTG2_scaffold_00527.0002 86-124-MTG2_scaffold_00580.0002 ARCrossB10_scaffold_00534.0006 ARCrossB10_scaffold_00642.0001 BFPV2_DS231620.0012 DW5-DMS0790_scaffold_00581.0002 DW5-DMS0790_scaffold_00704.0001 DW5_00627.0002 DW5_00827.0001 DW7_00945.0002 DW7_00980.0001 M4_PB_00009.0709 Meck4_00585.0001 Meck4_00723.0002 PTRG_12076 SD20_02065.0001
OG0000142: 11137_01513.0001 134_01150.0001 134_01687.0001 239_01049.0001 239_01889.0001 5213_01266.0001 5213_01267.0001 5213_01582.0001 86-124-MTG2_scaffold_00754.0001 86-124-MTG2_scaffold_01311.0001 86-124-MTG2_scaffold_02477.0001 ARCrossB10_scaffold_00971.0001 BFPV2_DS231633.0007 BFPV2_DS231636.0051 BFPV2_DS231637.0035 DW5-DMS0790_scaffold_00968.0001 DW5_00655.0006 DW7_01538.0001 M4_PB_00001.0028 M4_PB_00007.0026 M4_PB_00008.0052 PTRG_11726 PTRG_11892 PTRG_11967
OG0000143: 11137_00585.0001 134_01312.0001 134_01583.0001 239_01277.0001 239_01440.0001 5213_01227.0001 5213_01398.0001 86-124-MTG2_scaffold_00854.0001 ARCrossB10_scaffold_00610.0003 ARCrossB10_scaffold_00610.0004 BFPV2_DS231617.0348 BFPV2_DS231639.0010 DW5-DMS0790_scaffold_00946.0001 DW5_01339.0001 DW5_01360.0001 DW7_01079.0001 M4_PB_00004.0021 M4_PB_00004.1119 M4_PB_00004.1120 Meck4_01330.0001 Meck4_01524.0001 PTRG_03762 PTRG_11987 SD20_01722.0001
OG0000144: 11137_00713.0002 11137_01687.0001 134_00560.0003 134_01919.0001 239_00529.0003 239_01846.0001 5213_00527.0003 5213_01797.0001 86-124-MTG2_scaffold_00931.0001 86-124-MTG2_scaffold_01115.0001 ARCrossB10_scaffold_01271.0001 BFPV2_DS231617.0353 BFPV2_DS231627.0278 DW5-DMS0790_scaffold_00990.0001 DW5-DMS0790_scaffold_01194.0001 DW5_00725.0004 DW5_02302.0001 DW7_01118.0002 M4_PB_00003.0335 M4_PB_00003.0368 M4_PB_00004.1124 Meck4_01779.0001 SD20_00102.0012 SD20_03425.0001
OG0000145: 11137_00010.0032 134_00004.0029 134_00004.0030 239_00009.0039 239_00009.0040 5213_00004.0032 86-124-MTG2_scaffold_00001.0053 86-124-MTG2_scaffold_00001.0054 ARCrossB10_scaffold_00012.0054 BFPV2_DS231622.0315 BFPV2_DS231622.0316 DW5-DMS0790_scaffold_00015.0052 DW5-DMS0790_scaffold_00015.0053 DW5_00007.0008 DW5_00007.0009 DW7_00003.0009 M4_PB_00007.0440 M4_PB_00007.0441 Meck4_00006.0050 PTRG_07825 PTRG_07827 SD20_00310.0003 SD20_02680.0001
OG0000146: 11137_00015.0057 11137_00491.0002 134_00041.0023 134_00192.0002 239_00044.0032 239_00194.0002 5213_00022.0040 5213_00197.0021 86-124-MTG2_scaffold_00018.0061 86-124-MTG2_scaffold_00226.0002 ARCrossB10_scaffold_00107.0024 ARCrossB10_scaffold_00227.0002 BFPV2_DS231622.0104 DW5-DMS0790_scaffold_00014.0057 DW5-DMS0790_scaffold_00216.0002 DW5_00163.0021 DW7_00777.0002 DW7_01369.0002 M4_PB_00007.0208 Meck4_00085.0006 Meck4_00184.0002 PTRG_03854 SD20_00260.0008
OG0000147: 11137_00068.0002 11137_00068.0003 134_00281.0003 134_00281.0004 239_00286.0003 239_00286.0004 5213_00290.0003 5213_00290.0004 86-124-MTG2_scaffold_00079.0032 86-124-MTG2_scaffold_00079.0033 ARCrossB10_scaffold_00067.0035 ARCrossB10_scaffold_00067.0036 BFPV2_DS231616.0030 DW5-DMS0790_scaffold_00065.0033 DW5_00270.0003 DW7_00824.0003 M4_PB_00001.0251 M4_PB_00001.0252 Meck4_00324.0010 Meck4_00324.0011 PTRG_02322 PTRG_02323 SD20_01105.0002
OG0000148: 11137_00011.0029 11137_00098.0018 134_00027.0012 134_00093.0019 239_00028.0012 239_00097.0016 5213_00015.0029 5213_00088.0019 86-124-MTG2_scaffold_00085.0012 86-124-MTG2_scaffold_00090.0019 ARCrossB10_scaffold_00037.0029 BFPV2_DS231618.0447 BFPV2_DS231621.0101 DW5-DMS0790_scaffold_00064.0022 DW5_00049.0020 DW7_00021.0020 M4_PB_00001.1897 M4_PB_00010.0559 Meck4_00011.0023 Meck4_00077.0016 PTRG_04903 PTRG_06962 SD20_00118.0011
OG0000149: 11137_00066.0005 11137_01067.0001 134_00062.0034 134_01183.0001 239_00258.0007 239_01140.0001 5213_00061.0005 5213_01076.0001 86-124-MTG2_scaffold_00086.0031 86-124-MTG2_scaffold_01280.0001 ARCrossB10_scaffold_00256.0005 ARCrossB10_scaffold_01184.0001 BFPV2_DS231615.1625 DW5-DMS0790_scaffold_00059.0034 DW5_00031.0006 DW7_00028.0023 M4_PB_00001.0060 M4_PB_00001.0061 M4_PB_00002.1974 Meck4_00048.0034 Meck4_01208.0001 PTRG_01679 SD20_00151.0004
OG0000150: 11137_00121.0001 134_00111.0001 134_01125.0001 239_00532.0002 5213_00237.0005 86-124-MTG2_scaffold_00088.0032 86-124-MTG2_scaffold_01292.0001 ARCrossB10_scaffold_00101.0032 ARCrossB10_scaffold_00945.0001 BFPV2_DS231615.0639 BFPV2_DS231624.0498 DW5-DMS0790_scaffold_00096.0031 DW5-DMS0790_scaffold_01659.0001 DW5_00152.0005 DW5_01984.0001 DW7_00595.0002 M4_PB_00002.0891 M4_PB_00011.0091 Meck4_00084.0030 Meck4_01130.0001 PTRG_00651 PTRG_09198 SD20_03554.0001
OG0000151: 11137_00498.0004 134_00532.0001 134_01195.0001 239_00545.0004 5213_00535.0003 86-124-MTG2_scaffold_00119.0008 86-124-MTG2_scaffold_00553.0001 86-124-MTG2_scaffold_01353.0001 ARCrossB10_scaffold_00108.0009 ARCrossB10_scaffold_00568.0001 BFPV2_DS231627.0296 BFPV2_DS231629.0301 DW5-DMS0790_scaffold_00199.0011 DW5-DMS0790_scaffold_00589.0001 DW5_00638.0004 DW7_00515.0004 DW7_01956.0001 M4_PB_00003.0355 M4_PB_00009.0236 M4_PB_00012.0056 Meck4_00566.0001 PTRG_06660 PTRG_11079
OG0000152: 11137_00036.0025 11137_00996.0001 134_00576.0004 134_01156.0001 239_00048.0018 239_01135.0001 5213_00030.0021 5213_00918.0001 86-124-MTG2_scaffold_00146.0020 ARCrossB10_scaffold_00476.0005 ARCrossB10_scaffold_01232.0001 BFPV2_DS231624.0477 DW5-DMS0790_scaffold_00020.0027 DW5-DMS0790_scaffold_01144.0001 DW5_00086.0004 DW5_01255.0001 DW7_00035.0004 DW7_01788.0001 M4_PB_00011.0115 Meck4_00034.0020 PTRG_09175 SD20_00640.0002 SD20_01564.0001
OG0000153: 11137_00285.0011 134_00272.0010 239_00304.0005 239_00304.0006 5213_00253.0007 5213_00253.0008 86-124-MTG2_scaffold_00306.0005 86-124-MTG2_scaffold_00306.0006 ARCrossB10_scaffold_00181.0010 BFPV2_DS231629.0014 BFPV2_DS231629.0015 DW5-DMS0790_scaffold_00168.0012 DW5-DMS0790_scaffold_00168.0013 DW5_00142.0009 DW7_00082.0009 DW7_00082.0010 M4_PB_00012.0363 M4_PB_00012.0364 Meck4_00114.0011 Meck4_00114.0012 PTRG_10777 PTRG_10778 SD20_01782.0002
OG0000154: 11137_00395.0004 134_00140.0004 134_00140.0005 239_00442.0002 239_00442.0003 5213_00149.0004 5213_00149.0005 86-124-MTG2_scaffold_00473.0004 86-124-MTG2_scaffold_00473.0005 ARCrossB10_scaffold_00481.0004 ARCrossB10_scaffold_00481.0005 BFPV2_DS231619.0558 DW5-DMS0790_scaffold_00336.0004 DW5-DMS0790_scaffold_00336.0005 DW5_00021.0018 DW7_00519.0004 DW7_00519.0005 M4_PB_00004.0444 Meck4_00590.0002 Meck4_00590.0003 PTRG_05872 SD20_00325.0001 SD20_00843.0001
OG0000155: 11137_00611.0001 134_00651.0002 134_00897.0001 239_00671.0002 5213_00645.0001 5213_00863.0001 86-124-MTG2_scaffold_00628.0002 ARCrossB10_scaffold_00564.0001 BFPV2_DS231635.0024 BFPV2_DS231635.0038 DW5-DMS0790_scaffold_00674.0002 DW5-DMS0790_scaffold_00947.0001 DW5_00800.0001 DW5_01083.0001 DW7_00526.0002 M4_PB_00007.0018 M4_PB_00020.0016 M4_PB_00021.0004 M4_PB_00021.0012 M4_PB_00029.0001 Meck4_00687.0002 PTRG_11830 PTRG_11838
OG0000156: 11137_00577.0001 134_00629.0001 239_00633.0002 239_00668.0002 5213_00612.0001 5213_00641.0002 86-124-MTG2_scaffold_00660.0002 86-124-MTG2_scaffold_00749.0001 ARCrossB10_scaffold_00273.0002 ARCrossB10_scaffold_01368.0001 BFPV2_DS231615.2015 DW5-DMS0790_scaffold_00698.0002 DW5-DMS0790_scaffold_00796.0001 DW5_00787.0001 DW5_00798.0002 DW7_01038.0002 DW7_01205.0002 M4_PB_00006.0413 M4_PB_00006.0418 Meck4_00642.0002 Meck4_00677.0002 PTRG_02086 SD20_00669.0003
OG0000157: 11137_00577.0002 134_00629.0002 239_00633.0001 239_00668.0001 5213_00612.0002 5213_00641.0003 86-124-MTG2_scaffold_00660.0004 86-124-MTG2_scaffold_00749.0003 ARCrossB10_scaffold_00273.0003 ARCrossB10_scaffold_01100.0002 BFPV2_DS231615.2016 DW5-DMS0790_scaffold_00698.0004 DW5-DMS0790_scaffold_00796.0003 DW5_00787.0002 DW5_00798.0003 DW7_01038.0003 DW7_01205.0001 M4_PB_00006.0412 M4_PB_00006.0416 Meck4_00642.0001 Meck4_00677.0001 PTRG_02087 SD20_00669.0004
OG0000158: 11137_00569.0004 134_01462.0001 134_01710.0001 239_00553.0004 5213_00585.0003 86-124-MTG2_scaffold_00786.0002 86-124-MTG2_scaffold_00786.0003 ARCrossB10_scaffold_01063.0002 ARCrossB10_scaffold_01323.0002 BFPV2_DS231633.0014 DW5-DMS0790_scaffold_00609.0006 DW5-DMS0790_scaffold_00609.0007 DW5-DMS0790_scaffold_00888.0002 DW5_00941.0003 DW5_01020.0002 DW7_01269.0003 DW7_01604.0002 M4_PB_00001.0040 Meck4_01273.0001 Meck4_01313.0002 PTRG_11731 SD20_04550.0001 SD20_04706.0001
OG0000159: 11137_00977.0001 11137_01035.0001 11137_01070.0001 134_00763.0002 239_00592.0003 239_00771.0002 5213_00895.0001 86-124-MTG2_scaffold_01266.0001 86-124-MTG2_scaffold_02098.0001 ARCrossB10_scaffold_01295.0001 BFPV2_DS231637.0015 BFPV2_DS231641.0023 BFPV2_DS231646.0008 DW5-DMS0790_scaffold_01198.0001 DW5_01327.0001 DW7_01455.0001 M4_PB_00004.0515 M4_PB_00009.0717 Meck4_01189.0001 Meck4_01218.0001 Meck4_01553.0001 PTRG_12072 SD20_00297.0003
OG0000160: 11137_00527.0001 11137_00602.0001 134_00830.0001 239_00608.0002 239_00865.0001 5213_00711.0001 ARCrossB10_scaffold_00809.0001 ARCrossB10_scaffold_00809.0002 BFPV2_DS231647.0001 DW5-DMS0790_scaffold_00627.0003 DW5-DMS0790_scaffold_00627.0004 DW5_00926.0002 DW7_01272.0002 M4_PB_00004.0522 M4_PB_00004.0523 M4_PB_00011.0635 M4_PB_00011.0636 M4_PB_00011.0637 Meck4_00813.0002 Meck4_00855.0002 PTRG_12118 SD20_02793.0001 SD20_04038.0001
OG0000161: 11137_01017.0001 134_01101.0001 239_01377.0001 5213_01116.0001 ARCrossB10_scaffold_01466.0001 DW5_01108.0001 M4_PB_00001.0110 M4_PB_00001.0247 M4_PB_00001.1377 M4_PB_00001.1693 M4_PB_00003.0484 M4_PB_00007.0211 M4_PB_00007.0646 M4_PB_00008.0530 M4_PB_00008.0567 M4_PB_00008.0681 M4_PB_00011.0628 M4_PB_00013.0004 M4_PB_00013.0012 M4_PB_00013.0291 M4_PB_00019.0022 M4_PB_00035.0002 SD20_03054.0001
OG0000162: DW5-DMS0790_scaffold_01431.0001 M4_PB_00001.2341 M4_PB_00003.0001 M4_PB_00003.1228 M4_PB_00004.0001 M4_PB_00005.1099 M4_PB_00007.0764 M4_PB_00008.0001 M4_PB_00009.0007 M4_PB_00010.0001 M4_PB_00018.0042 M4_PB_00023.0011 M4_PB_00026.0001 M4_PB_00026.0013 M4_PB_00030.0006 M4_PB_00031.0004 M4_PB_00031.0009 M4_PB_00036.0005 M4_PB_00039.0004 M4_PB_00039.0010 M4_PB_00040.0001 M4_PB_00046.0002 PTRG_12074
OG0000163: 11137_00002.0024 11137_00002.0025 134_00048.0021 239_00050.0024 239_00050.0025 5213_00092.0005 86-124-MTG2_scaffold_00010.0002 86-124-MTG2_scaffold_00010.0003 ARCrossB10_scaffold_00006.0002 ARCrossB10_scaffold_00006.0003 BFPV2_DS231621.0431 DW5-DMS0790_scaffold_00595.0002 DW5-DMS0790_scaffold_00595.0003 DW5_00212.0001 DW7_00761.0002 M4_PB_00010.0202 Meck4_00002.0025 Meck4_00002.0026 PTRG_07317 PTRG_07318 SD20_00924.0001 SD20_00924.0002
OG0000164: 11137_00001.0043 134_00207.0006 239_00001.0137 5213_00001.0138 5213_00001.0139 86-124-MTG2_scaffold_00015.0005 86-124-MTG2_scaffold_00015.0006 ARCrossB10_scaffold_00052.0020 ARCrossB10_scaffold_00052.0021 BFPV2_DS231616.0598 DW5-DMS0790_scaffold_00286.0006 DW5_00440.0003 DW5_00440.0004 DW7_00568.0003 M4_PB_00001.0864 M4_PB_00001.0865 Meck4_00001.0136 Meck4_00001.0137 PTRG_02909 PTRG_02910 SD20_01088.0003 SD20_02801.0001
OG0000165: 11137_00114.0031 134_00106.0029 134_00210.0007 239_00106.0001 5213_00109.0001 86-124-MTG2_scaffold_00023.0026 86-124-MTG2_scaffold_00023.0027 ARCrossB10_scaffold_00020.0032 BFPV2_DS231623.0082 DW5-DMS0790_scaffold_00045.0011 DW5-DMS0790_scaffold_00045.0012 DW5_00206.0001 DW7_00481.0001 DW7_00859.0003 M4_PB_00001.1469 M4_PB_00008.0619 M4_PB_00008.0620 Meck4_00095.0001 PTRG_04501 PTRG_08194 SD20_01259.0002 SD20_01525.0001
OG0000166: 11137_00114.0026 11137_00114.0027 134_00106.0025 239_00106.0006 5213_00109.0006 86-124-MTG2_scaffold_00023.0032 86-124-MTG2_scaffold_00023.0033 ARCrossB10_scaffold_00020.0027 ARCrossB10_scaffold_00020.0028 BFPV2_DS231623.0088 DW5-DMS0790_scaffold_00045.0017 DW5-DMS0790_scaffold_00045.0018 DW5_00206.0006 DW5_00206.0007 DW7_00674.0007 DW7_01315.0001 M4_PB_00008.0614 Meck4_00095.0006 PTRG_08199 PTRG_08200 SD20_01728.0001 SD20_03804.0001
OG0000167: 11137_00519.0004 11137_00519.0005 134_00557.0002 239_00331.0012 239_00331.0013 5213_00559.0002 86-124-MTG2_scaffold_00042.0048 86-124-MTG2_scaffold_00042.0049 ARCrossB10_scaffold_00343.0012 ARCrossB10_scaffold_00343.0013 BFPV2_DS231622.0037 BFPV2_DS231622.0038 DW5-DMS0790_scaffold_00339.0012 DW5-DMS0790_scaffold_00339.0013 DW5_00210.0007 DW7_00311.0002 M4_PB_00007.0137 Meck4_00336.0002 PTRG_07550 PTRG_07551 SD20_01249.0002 SD20_01249.0003
OG0000168: 11137_00047.0006 11137_00584.0001 134_00046.0006 134_00585.0002 239_00047.0006 239_00590.0001 5213_00046.0006 5213_00471.0002 86-124-MTG2_scaffold_00043.0006 86-124-MTG2_scaffold_00686.0002 ARCrossB10_scaffold_00165.0005 ARCrossB10_scaffold_00709.0002 BFPV2_DS231615.0093 DW5-DMS0790_scaffold_00029.0006 DW5_00026.0043 DW7_00011.0038 M4_PB_00001.0172 M4_PB_00002.0305 Meck4_00039.0043 Meck4_00474.0002 PTRG_00089 SD20_00590.0004
OG0000169: 11137_00005.0023 134_00197.0017 239_00198.0004 5213_00199.0018 5213_00199.0019 86-124-MTG2_scaffold_00048.0023 86-124-MTG2_scaffold_00048.0024 ARCrossB10_scaffold_00044.0023 ARCrossB10_scaffold_00044.0024 BFPV2_DS231615.2054 BFPV2_DS231615.2055 DW5-DMS0790_scaffold_00196.0004 DW5-DMS0790_scaffold_00196.0005 DW5_00050.0032 DW5_00050.0033 DW7_00617.0004 M4_PB_00006.0375 M4_PB_00006.0376 Meck4_00037.0004 PTRG_02124 SD20_00872.0001 SD20_01934.0001
OG0000170: 11137_00011.0024 11137_00362.0004 134_00027.0017 134_00674.0003 239_00028.0017 239_00637.0003 5213_00015.0024 5213_00877.0001 86-124-MTG2_scaffold_00085.0017 86-124-MTG2_scaffold_00690.0002 86-124-MTG2_scaffold_01797.0001 ARCrossB10_scaffold_00714.0002 BFPV2_DS231618.0441 BFPV2_DS231625.0011 DW5-DMS0790_scaffold_00690.0001 DW5_00781.0001 DW7_01547.0001 M4_PB_00001.1891 Meck4_00011.0028 PTRG_04896 PTRG_09262 PTRG_09263
OG0000171: 11137_00044.0041 11137_00044.0042 134_00031.0044 239_00031.0043 5213_00117.0001 5213_00117.0002 86-124-MTG2_scaffold_00091.0026 86-124-MTG2_scaffold_00091.0028 ARCrossB10_scaffold_00221.0012 ARCrossB10_scaffold_00221.0014 BFPV2_DS231628.0210 BFPV2_DS231628.0211 DW5-DMS0790_scaffold_00079.0026 DW5-DMS0790_scaffold_00079.0028 DW5_00248.0009 DW7_00153.0004 DW7_00153.0005 M4_PB_00003.0611 M4_PB_00003.0613 Meck4_00088.0024 PTRG_10647 SD20_00211.0006
OG0000172: 11137_00112.0001 11137_00112.0002 134_00103.0001 134_00103.0002 239_00104.0001 239_00104.0002 5213_00107.0029 86-124-MTG2_scaffold_00098.0001 86-124-MTG2_scaffold_00098.0002 ARCrossB10_scaffold_00091.0031 BFPV2_DS231623.0277 DW5-DMS0790_scaffold_00276.0001 DW5-DMS0790_scaffold_00276.0002 DW5_00770.0002 DW7_00990.0002 M4_PB_00008.0410 M4_PB_00008.0411 Meck4_00014.0035 Meck4_00014.0036 PTRG_08396 SD20_00091.0004 SD20_00091.0005
OG0000173: 11137_00205.0001 11137_00424.0008 134_00137.0026 239_00205.0001 5213_00146.0025 86-124-MTG2_scaffold_00198.0001 86-124-MTG2_scaffold_00198.0002 ARCrossB10_scaffold_00203.0001 ARCrossB10_scaffold_00203.0002 BFPV2_DS231615.1710 DW5-DMS0790_scaffold_00195.0001 DW5-DMS0790_scaffold_00195.0002 DW5_00111.0001 DW7_00185.0014 DW7_02343.0001 M4_PB_00006.0757 M4_PB_00006.0758 Meck4_00125.0026 Meck4_00125.0027 PTRG_01769 PTRG_01770 SD20_00098.0001
OG0000174: 11137_00132.0008 11137_00132.0009 134_00119.0018 134_00119.0019 239_00126.0018 5213_00130.0008 5213_00130.0009 86-124-MTG2_scaffold_00212.0008 ARCrossB10_scaffold_00209.0010 BFPV2_DS231620.0521 DW5-DMS0790_scaffold_00202.0014 DW5-DMS0790_scaffold_00202.0015 DW5-DMS0790_scaffold_00202.0016 DW5_00324.0005 DW5_00324.0006 DW7_00294.0004 DW7_00294.0005 M4_PB_00009.0143 Meck4_00194.0009 PTRG_06756 PTRG_06758 SD20_00398.0004
OG0000175: 11137_00244.0002 11137_00244.0003 134_00221.0002 134_00221.0003 239_00250.0002 239_00250.0003 5213_00028.0002 5213_00028.0003 86-124-MTG2_scaffold_00272.0012 ARCrossB10_scaffold_00147.0002 ARCrossB10_scaffold_00147.0003 BFPV2_DS231617.0293 BFPV2_DS231617.0294 DW5-DMS0790_scaffold_00135.0020 DW5_00233.0008 DW7_00178.0008 M4_PB_00005.0320 M4_PB_00005.0321 Meck4_00248.0008 PTRG_03697 SD20_00650.0003 SD20_02612.0001
OG0000176: 11137_00164.0009 11137_00164.0010 134_00159.0009 134_00159.0010 239_00159.0009 5213_00161.0009 86-124-MTG2_scaffold_00284.0009 ARCrossB10_scaffold_00155.0008 ARCrossB10_scaffold_00155.0009 BFPV2_DS231615.0907 DW5-DMS0790_scaffold_00148.0008 DW5-DMS0790_scaffold_00148.0009 DW5_00118.0009 DW5_00118.0010 DW7_00055.0009 M4_PB_00002.1175 Meck4_00142.0009 Meck4_00142.0010 PTRG_00925 PTRG_00926 SD20_00059.0008 SD20_00769.0001
OG0000177: 11137_00285.0015 11137_00350.0006 134_00272.0014 239_00304.0001 239_00371.0001 5213_00253.0002 5213_00253.0003 86-124-MTG2_scaffold_00306.0001 86-124-MTG2_scaffold_00551.0001 ARCrossB10_scaffold_00181.0015 ARCrossB10_scaffold_00181.0016 BFPV2_DS231629.0010 DW5-DMS0790_scaffold_00168.0007 DW5-DMS0790_scaffold_00168.0008 DW5_00142.0005 DW7_00082.0005 M4_PB_00012.0370 M4_PB_00012.0371 Meck4_00114.0007 PTRG_10772 PTRG_10773 SD20_00614.0004
OG0000178: 11137_00094.0012 11137_00094.0013 134_00089.0021 239_00132.0004 239_00132.0005 5213_00085.0022 86-124-MTG2_scaffold_00367.0001 ARCrossB10_scaffold_00446.0001 BFPV2_DS231617.0077 BFPV2_DS231617.0078 DW5-DMS0790_scaffold_00263.0001 DW5_00058.0012 DW5_00058.0013 DW7_00892.0003 DW7_00892.0004 M4_PB_00005.0101 Meck4_00071.0013 Meck4_00071.0014 PTRG_03483 PTRG_03484 SD20_03056.0001 SD20_03315.0001
OG0000179: 11137_00464.0001 11137_00464.0002 134_00488.0001 134_00488.0002 239_00496.0007 5213_00500.0001 5213_00500.0002 86-124-MTG2_scaffold_00516.0008 86-124-MTG2_scaffold_00516.0009 ARCrossB10_scaffold_00532.0008 ARCrossB10_scaffold_00532.0009 BFPV2_DS231619.0422 DW5-DMS0790_scaffold_00576.0009 DW5-DMS0790_scaffold_01320.0001 DW5_00615.0001 DW5_01545.0001 DW7_00319.0011 DW7_01061.0001 M4_PB_00004.0657 Meck4_00521.0002 PTRG_05737 SD20_00457.0004
OG0000180: 11137_00756.0001 134_02006.0001 134_02007.0001 239_01498.0001 239_01499.0001 5213_01897.0001 86-124-MTG2_scaffold_00700.0003 ARCrossB10_scaffold_00610.0005 BFPV2_DS231617.0347 BFPV2_DS231639.0011 DW5-DMS0790_scaffold_00753.0002 DW5_01518.0001 DW5_01916.0001 DW7_00828.0004 M4_PB_00004.0022 M4_PB_00004.1118 Meck4_01949.0001 Meck4_01950.0001 PTRG_03761 PTRG_11988 SD20_02640.0001 SD20_03506.0001
OG0000181: 11137_00736.0001 11137_01485.0001 134_00562.0003 239_01401.0001 5213_00766.0002 5213_01589.0001 86-124-MTG2_scaffold_00829.0001 86-124-MTG2_scaffold_01866.0001 ARCrossB10_scaffold_00803.0001 ARCrossB10_scaffold_01682.0001 BFPV2_DS231627.0012 BFPV2_DS231627.0032 DW5_01664.0001 DW5_02013.0001 DW7_01726.0002 DW7_02404.0001 M4_PB_00003.0037 M4_PB_00003.0068 Meck4_01529.0001 Meck4_01591.0001 PTRG_10151 SD20_00111.0008
OG0000182: 11137_00956.0001 11137_01097.0002 134_00615.0003 134_01563.0002 239_00830.0001 239_01192.0002 5213_00938.0002 5213_01149.0001 86-124-MTG2_scaffold_01289.0001 86-124-MTG2_scaffold_01298.0001 86-124-MTG2_scaffold_01476.0001 ARCrossB10_scaffold_01213.0001 BFPV2_DS231634.0049 DW5-DMS0790_scaffold_00722.0002 DW5-DMS0790_scaffold_01800.0001 DW5_00655.0002 DW7_01310.0003 M4_PB_00001.0153 Meck4_01013.0001 Meck4_01247.0001 PTRG_11810 PTRG_11933
OG0000183: 11137_00766.0001 11137_01168.0001 134_01311.0001 134_01923.0001 239_00964.0002 239_01276.0001 5213_01035.0002 5213_01805.0001 86-124-MTG2_scaffold_01801.0001 ARCrossB10_scaffold_01620.0001 BFPV2_DS231627.0284 DW5_01162.0001 DW5_01519.0001 DW7_01198.0003 M4_PB_00001.0217 M4_PB_00003.0339 M4_PB_00003.0381 Meck4_01187.0001 Meck4_01329.0001 Meck4_01855.0001 PTRG_10413 SD20_03876.0001
OG0000184: 134_00512.0003 134_01973.0001 239_01902.0001 5213_01847.0001 86-124-MTG2_scaffold_02397.0001 BFPV2_DS231633.0026 BFPV2_DS231634.0046 DW5-DMS0790_scaffold_02102.0001 DW5_02380.0001 M4_PB_00001.0104 M4_PB_00001.0386 M4_PB_00001.1016 M4_PB_00002.0601 M4_PB_00002.0804 M4_PB_00003.0488 M4_PB_00003.0947 M4_PB_00003.1210 M4_PB_00005.0561 Meck4_01995.0001 PTRG_11743 PTRG_11808 SD20_04361.0001
OG0000185: 11137_01045.0001 134_00950.0001 239_00157.0014 239_00943.0001 5213_00909.0001 ARCrossB10_scaffold_01382.0001 BFPV2_DS231615.1688 BFPV2_DS231636.0044 BFPV2_DS231636.0046 DW5-DMS0790_scaffold_01353.0001 DW5-DMS0790_scaffold_01811.0001 DW5_01265.0001 DW5_01432.0001 DW5_01496.0001 DW7_01826.0001 DW7_01877.0001 M4_PB_00008.0065 Meck4_00738.0001 Meck4_00980.0001 SD20_02457.0001 SD20_03031.0001 SD20_04763.0001
OG0000186: 11137_01191.0001 134_01091.0001 239_01057.0001 5213_01180.0001 DW5-DMS0790_scaffold_01187.0001 M4_PB_00006.0002 M4_PB_00006.0004 M4_PB_00006.0006 M4_PB_00024.0001 M4_PB_00024.0004 M4_PB_00024.0006 M4_PB_00027.0006 M4_PB_00033.0003 M4_PB_00033.0005 M4_PB_00038.0002 M4_PB_00042.0001 M4_PB_00042.0003 M4_PB_00043.0003 M4_PB_00043.0006 M4_PB_00044.0003 M4_PB_00045.0003 M4_PB_00045.0006
OG0000187: 11137_00029.0004 11137_00029.0005 134_00351.0004 134_00351.0005 239_00134.0019 5213_00140.0004 5213_00140.0005 86-124-MTG2_scaffold_00032.0004 86-124-MTG2_scaffold_00032.0005 ARCrossB10_scaffold_00001.0126 BFPV2_DS231619.0887 DW5-DMS0790_scaffold_00305.0001 DW5-DMS0790_scaffold_00305.0002 DW5_00377.0004 DW7_00469.0001 DW7_00469.0002 M4_PB_00004.0072 M4_PB_00004.0073 Meck4_00254.0007 PTRG_06210 SD20_00586.0004
OG0000188: 11137_00079.0006 11137_00079.0007 134_00043.0017 239_00075.0034 5213_00042.0018 5213_00042.0019 86-124-MTG2_scaffold_00057.0035 86-124-MTG2_scaffold_00057.0036 ARCrossB10_scaffold_00061.0005 ARCrossB10_scaffold_00061.0006 BFPV2_DS231622.0122 BFPV2_DS231622.0123 DW5-DMS0790_scaffold_00058.0034 DW5-DMS0790_scaffold_00058.0035 DW5_00045.0032 DW7_00567.0006 M4_PB_00007.0231 M4_PB_00007.0232 Meck4_00036.0034 PTRG_07640 SD20_00523.0002
OG0000189: 11137_00003.0070 134_00011.0032 239_00008.0035 5213_00008.0071 86-124-MTG2_scaffold_00060.0001 86-124-MTG2_scaffold_00060.0002 ARCrossB10_scaffold_00010.0034 ARCrossB10_scaffold_00010.0035 BFPV2_DS231615.0481 BFPV2_DS231615.0482 DW5-DMS0790_scaffold_00019.0035 DW5-DMS0790_scaffold_00019.0036 DW5_00014.0020 DW7_00125.0010 M4_PB_00002.0718 M4_PB_00002.0719 Meck4_00019.0032 PTRG_00481 PTRG_00482 SD20_01293.0004 SD20_01719.0001
OG0000190: 11137_00003.0016 11137_00152.0003 134_00070.0016 134_00123.0003 239_00062.0003 239_00081.0020 5213_00008.0017 86-124-MTG2_scaffold_00066.0021 86-124-MTG2_scaffold_00403.0003 ARCrossB10_scaffold_00093.0018 ARCrossB10_scaffold_00408.0003 BFPV2_DS231615.0536 DW5-DMS0790_scaffold_00050.0020 DW5-DMS0790_scaffold_00413.0003 DW5_00039.0025 DW5_00376.0010 DW7_00008.0024 M4_PB_00002.0778 Meck4_00060.0017 PTRG_00541 SD20_00958.0002
OG0000191: 11137_00003.0003 134_00070.0003 239_00081.0033 239_00081.0034 5213_00008.0003 5213_00008.0004 86-124-MTG2_scaffold_00066.0036 86-124-MTG2_scaffold_00066.0037 ARCrossB10_scaffold_00093.0003 BFPV2_DS231615.0549 DW5-DMS0790_scaffold_00050.0003 DW5-DMS0790_scaffold_00050.0004 DW5_00039.0038 DW7_00008.0037 M4_PB_00002.0793 M4_PB_00002.0794 Meck4_00060.0003 Meck4_00060.0004 PTRG_00554 PTRG_00555 SD20_00052.0011
OG0000192: 11137_00028.0043 134_00009.0060 239_00127.0020 5213_00090.0021 86-124-MTG2_scaffold_00156.0001 ARCrossB10_scaffold_00135.0024 ARCrossB10_scaffold_00135.0025 BFPV2_DS231615.1085 DW5-DMS0790_scaffold_00024.0001 DW5-DMS0790_scaffold_00024.0002 DW5_00001.0061 DW7_00719.0001 DW7_01845.0001 M4_PB_00002.1370 M4_PB_00002.1371 Meck4_00136.0005 PTRG_01125 PTRG_01126 PTRG_01127 SD20_00672.0001 SD20_03124.0001
OG0000193: 11137_00171.0019 11137_00380.0005 134_00139.0010 134_00404.0005 239_00022.0039 239_00143.0018 5213_00148.0019 5213_00421.0005 86-124-MTG2_scaffold_00170.0008 ARCrossB10_scaffold_00254.0008 BFPV2_DS231622.0168 BFPV2_DS231623.0357 DW5-DMS0790_scaffold_00244.0009 DW5_00074.0009 DW5_00221.0012 DW7_00024.0009 M4_PB_00007.0281 M4_PB_00008.0326 Meck4_00017.0028 Meck4_00152.0018 PTRG_08477
OG0000194: 11137_00041.0004 134_00029.0047 134_00029.0048 239_00030.0013 5213_00033.0013 86-124-MTG2_scaffold_00184.0004 ARCrossB10_scaffold_00179.0005 ARCrossB10_scaffold_00179.0006 BFPV2_DS231624.0336 BFPV2_DS231624.0337 DW5-DMS0790_scaffold_00177.0018 DW5-DMS0790_scaffold_00177.0019 DW5_00051.0003 DW7_00135.0014 DW7_00135.0015 M4_PB_00011.0268 Meck4_00030.0047 Meck4_00030.0048 PTRG_09034 PTRG_09035 SD20_00159.0003
OG0000195: 11137_00262.0012 134_00192.0019 239_00194.0019 5213_00197.0003 5213_00197.0004 86-124-MTG2_scaffold_00226.0019 86-124-MTG2_scaffold_00226.0020 ARCrossB10_scaffold_00227.0021 ARCrossB10_scaffold_00227.0022 BFPV2_DS231622.0087 DW5-DMS0790_scaffold_00216.0020 DW5-DMS0790_scaffold_00216.0021 DW5_00163.0003 DW7_00090.0012 M4_PB_00007.0189 M4_PB_00007.0190 Meck4_00184.0019 PTRG_07605 PTRG_07606 SD20_02103.0001 SD20_03927.0001
OG0000196: 11137_00038.0026 134_00081.0026 239_00092.0001 239_00427.0001 5213_00163.0017 86-124-MTG2_scaffold_00236.0016 86-124-MTG2_scaffold_00295.0002 ARCrossB10_scaffold_00238.0016 ARCrossB10_scaffold_00636.0003 BFPV2_DS231615.1294 DW5-DMS0790_scaffold_00681.0003 DW5-DMS0790_scaffold_00852.0002 DW5_00761.0003 DW5_01076.0001 DW7_00977.0003 DW7_01522.0002 M4_PB_00002.1600 M4_PB_00002.1601 Meck4_00190.0017 PTRG_01341 SD20_02295.0002
OG0000197: 11137_00087.0007 134_00377.0006 239_00379.0004 5213_00097.0029 86-124-MTG2_scaffold_00256.0016 86-124-MTG2_scaffold_00256.0017 ARCrossB10_scaffold_00253.0017 ARCrossB10_scaffold_00253.0018 BFPV2_DS231624.0154 DW5-DMS0790_scaffold_00239.0016 DW5-DMS0790_scaffold_00239.0017 DW5_00067.0029 DW7_00391.0008 M4_PB_00011.0461 M4_PB_00011.0462 Meck4_00086.0004 Meck4_00086.0005 PTRG_08841 PTRG_08842 SD20_00470.0004 SD20_00470.0005
OG0000198: 11137_01401.0001 134_01587.0001 239_00575.0004 239_01520.0001 5213_00742.0003 86-124-MTG2_scaffold_00263.0016 ARCrossB10_scaffold_00405.0003 ARCrossB10_scaffold_00664.0001 BFPV2_DS231620.0006 BFPV2_DS231620.0366 DW5-DMS0790_scaffold_00399.0003 DW5_00403.0006 DW7_00417.0006 M4_PB_00009.0318 Meck4_00307.0003 PTRG_06220 PTRG_06589 SD20_00008.0019 SD20_02658.0001 SD20_03029.0001 SD20_03391.0001
OG0000199: 134_01232.0001 239_01624.0001 239_01894.0001 5213_01163.0001 86-124-MTG2_scaffold_00280.0001 BFPV2_DS231618.0738 BFPV2_DS231619.0573 BFPV2_DS231625.0417 BFPV2_DS231633.0071 BFPV2_DS231643.0005 DW5-DMS0790_scaffold_01123.0001 DW5_01666.0001 DW5_02360.0001 M4_PB_00001.1612 M4_PB_00002.0047 M4_PB_00002.1811 M4_PB_00003.0796 M4_PB_00007.0049 M4_PB_00019.0009 M4_PB_00039.0005 Meck4_01054.0001
OG0000200: 11137_00268.0004 134_00350.0001 134_00660.0004 239_00282.0006 239_00282.0007 5213_00285.0004 86-124-MTG2_scaffold_00283.0006 86-124-MTG2_scaffold_00283.0008 ARCrossB10_scaffold_00287.0004 ARCrossB10_scaffold_00287.0007 BFPV2_DS231626.0081 DW5-DMS0790_scaffold_00274.0004 DW5-DMS0790_scaffold_00274.0007 DW5_00258.0003 DW7_00344.0001 M4_PB_00003.1100 M4_PB_00003.1103 Meck4_00278.0006 Meck4_00278.0007 PTRG_09808 SD20_00044.0014
OG0000201: 11137_00440.0001 134_00034.0008 239_00037.0036 5213_00031.0008 86-124-MTG2_scaffold_00287.0001 86-124-MTG2_scaffold_00437.0009 ARCrossB10_scaffold_00289.0001 ARCrossB10_scaffold_01069.0001 BFPV2_DS231628.0292 DW5-DMS0790_scaffold_00035.0001 DW5-DMS0790_scaffold_00371.0014 DW5_00253.0001 DW7_00554.0005 DW7_01539.0001 M4_PB_00003.0702 M4_PB_00003.0703 Meck4_00484.0001 PTRG_10735 PTRG_10736 SD20_02210.0001 SD20_02509.0001
OG0000202: 11137_00038.0001 134_00081.0001 239_00092.0024 5213_00188.0001 86-124-MTG2_scaffold_00397.0001 86-124-MTG2_scaffold_00397.0002 86-124-MTG2_scaffold_00397.0003 ARCrossB10_scaffold_00402.0001 ARCrossB10_scaffold_00402.0002 ARCrossB10_scaffold_00402.0003 BFPV2_DS231615.1317 DW5-DMS0790_scaffold_00406.0001 DW5-DMS0790_scaffold_00406.0002 DW5-DMS0790_scaffold_00406.0003 DW5_00353.0001 DW7_00441.0001 M4_PB_00002.1626 Meck4_00247.0011 PTRG_01369 SD20_00507.0001 SD20_03096.0001
OG0000203: 11137_00337.0009 239_00651.0002 239_00720.0003 5213_00658.0002 86-124-MTG2_scaffold_00659.0003 ARCrossB10_scaffold_00667.0003 ARCrossB10_scaffold_00750.0004 DW5-DMS0790_scaffold_00703.0003 DW5-DMS0790_scaffold_00740.0004 DW5_00789.0002 DW5_00853.0002 DW7_01388.0001 M4_PB_00003.0932 M4_PB_00011.0148 Meck4_00830.0002 Meck4_01447.0001 PTRG_01379 PTRG_04039 PTRG_09973 PTRG_10623 PTRG_11428
OG0000204: 11137_00634.0002 134_00688.0001 239_00700.0001 239_00700.0002 5213_00674.0001 86-124-MTG2_scaffold_00695.0001 86-124-MTG2_scaffold_00695.0002 ARCrossB10_scaffold_00718.0001 ARCrossB10_scaffold_00718.0002 BFPV2_DS231625.0465 DW5-DMS0790_scaffold_00744.0001 DW5-DMS0790_scaffold_00744.0002 DW5_00833.0001 DW7_01420.0001 DW7_01420.0002 M4_PB_00012.0398 M4_PB_00012.0399 Meck4_00730.0001 PTRG_09710 PTRG_09711 SD20_01133.0001
OG0000205: 11137_00298.0009 134_00724.0001 134_01163.0001 239_00741.0001 239_01119.0001 5213_00631.0003 86-124-MTG2_scaffold_00715.0004 86-124-MTG2_scaffold_00715.0005 86-124-MTG2_scaffold_00715.0006 ARCrossB10_scaffold_00422.0001 DW5-DMS0790_scaffold_00809.0001 DW5-DMS0790_scaffold_01014.0002 DW5_00768.0001 DW7_00119.0013 DW7_01192.0001 M4_PB_00002.0049 M4_PB_00002.0050 M4_PB_00002.0051 Meck4_00666.0003 SD20_02626.0001 SD20_02626.0002
OG0000206: 11137_01459.0001 11137_01460.0001 134_01118.0001 134_01200.0001 239_01070.0001 239_01117.0001 5213_01046.0001 5213_01125.0001 86-124-MTG2_scaffold_00727.0001 ARCrossB10_scaffold_01570.0001 ARCrossB10_scaffold_02312.0001 BFPV2_DS231645.0009 DW5-DMS0790_scaffold_00256.0015 DW7_01884.0001 M4_PB_00011.0086 M4_PB_00013.0281 Meck4_01450.0001 PTRG_09199 PTRG_12052 SD20_04608.0001 SD20_04757.0001
OG0000207: 11137_00455.0002 11137_00455.0003 134_01979.0001 239_01924.0001 5213_00306.0002 5213_00306.0003 86-124-MTG2_scaffold_00809.0001 ARCrossB10_scaffold_00506.0002 ARCrossB10_scaffold_00506.0003 BFPV2_DS231633.0021 BFPV2_DS231633.0022 DW5-DMS0790_scaffold_00610.0002 DW5_00664.0002 DW7_01103.0003 M4_PB_00001.0049 M4_PB_00001.0050 Meck4_00453.0002 Meck4_00453.0003 PTRG_11740 SD20_01822.0001 SD20_02294.0001
OG0000208: 11137_00748.0001 134_00770.0001 239_00767.0001 5213_00735.0001 86-124-MTG2_scaffold_00927.0001 ARCrossB10_scaffold_00978.0001 BFPV2_DS231615.1664 DW5-DMS0790_scaffold_01271.0001 DW5-DMS0790_scaffold_01291.0001 DW5-DMS0790_scaffold_01316.0001 DW5-DMS0790_scaffold_01317.0001 DW5_01002.0001 DW5_01073.0001 DW7_00687.0001 DW7_01544.0001 M4_PB_00002.2019 Meck4_00251.0001 Meck4_00256.0001 PTRG_01721 SD20_02969.0001 SD20_03936.0001
OG0000209: 11137_01006.0001 134_01099.0001 239_00975.0001 5213_01022.0001 86-124-MTG2_scaffold_00963.0001 86-124-MTG2_scaffold_00963.0002 ARCrossB10_scaffold_00988.0001 ARCrossB10_scaffold_00988.0002 BFPV2_DS231635.0017 BFPV2_DS231635.0018 DW5-DMS0790_scaffold_00667.0003 DW5-DMS0790_scaffold_00975.0001 DW5-DMS0790_scaffold_00975.0002 DW5_00738.0003 DW5_01173.0001 DW7_01238.0001 DW7_01895.0001 M4_PB_00004.1150 M4_PB_00004.1151 M4_PB_00018.0006 Meck4_01084.0001
OG0000210: 11137_01268.0001 11137_01380.0001 134_01221.0001 134_01410.0001 239_01191.0001 239_01352.0001 5213_01138.0001 5213_01326.0001 86-124-MTG2_scaffold_01606.0001 86-124-MTG2_scaffold_01662.0001 ARCrossB10_scaffold_00268.0001 BFPV2_DS231621.0396 BFPV2_DS231635.0029 DW5-DMS0790_scaffold_01078.0001 DW5_01722.0001 DW7_00037.0012 M4_PB_00007.0007 M4_PB_00010.0243 M4_PB_00020.0008 M4_PB_00020.0009 Meck4_01234.0001
OG0000211: 11137_01708.0001 134_01826.0001 239_01722.0001 5213_01185.0001 86-124-MTG2_scaffold_01966.0001 86-124-MTG2_scaffold_02017.0001 ARCrossB10_scaffold_01162.0001 ARCrossB10_scaffold_02336.0001 BFPV2_DS231617.0521 BFPV2_DS231646.0003 DW5-DMS0790_scaffold_01386.0001 DW5_02115.0001 DW5_02180.0001 DW7_01808.0001 M4_PB_00001.1406 M4_PB_00002.0341 M4_PB_00005.0565 M4_PB_00009.0012 M4_PB_00019.0014 PTRG_06866 SD20_04232.0001
OG0000212: 11137_00075.0004 11137_00075.0005 134_00003.0062 239_00003.0065 5213_00056.0013 86-124-MTG2_scaffold_00006.0021 ARCrossB10_scaffold_00212.0004 BFPV2_DS231619.0159 BFPV2_DS231619.0160 DW5-DMS0790_scaffold_00018.0048 DW5_00003.0065 DW7_00248.0012 DW7_01608.0001 M4_PB_00004.0945 Meck4_00057.0022 Meck4_00057.0023 PTRG_05463 PTRG_05465 SD20_02441.0002 SD20_02903.0001
OG0000213: 11137_00002.0039 134_00048.0007 239_00050.0039 239_00181.0014 5213_00291.0007 86-124-MTG2_scaffold_00010.0016 ARCrossB10_scaffold_00006.0016 ARCrossB10_scaffold_00134.0014 BFPV2_DS231621.0445 DW5-DMS0790_scaffold_00121.0014 DW5-DMS0790_scaffold_00228.0008 DW5_00215.0007 DW7_00177.0013 M4_PB_00009.0686 M4_PB_00010.0189 Meck4_00002.0040 PTRG_06242 PTRG_07331 SD20_01235.0002 SD20_02058.0002
OG0000214: 11137_00055.0028 134_00133.0001 134_00205.0018 239_00139.0001 239_00209.0017 5213_00185.0021 5213_00267.0001 86-124-MTG2_scaffold_00027.0017 ARCrossB10_scaffold_00022.0039 BFPV2_DS231626.0307 DW5-DMS0790_scaffold_00129.0001 DW5-DMS0790_scaffold_00201.0002 DW5_00106.0026 DW5_00181.0018 DW7_00098.0001 DW7_00551.0008 M4_PB_00003.0834 Meck4_00065.0001 PTRG_10057 SD20_00255.0007
OG0000215: 11137_00055.0013 11137_00055.0014 134_00133.0015 239_00139.0015 5213_00185.0006 5213_00185.0007 86-124-MTG2_scaffold_00027.0033 ARCrossB10_scaffold_00022.0025 BFPV2_DS231626.0292 BFPV2_DS231626.0293 DW5-DMS0790_scaffold_00129.0016 DW5_00106.0011 DW5_00106.0012 DW7_00098.0015 M4_PB_00003.0849 M4_PB_00003.0850 Meck4_00065.0015 PTRG_10042 PTRG_10043 SD20_00051.0015
OG0000216: 11137_00064.0022 11137_00064.0023 134_00080.0020 239_00059.0025 5213_00032.0028 86-124-MTG2_scaffold_00031.0027 86-124-MTG2_scaffold_00031.0028 ARCrossB10_scaffold_00047.0024 ARCrossB10_scaffold_00047.0025 BFPV2_DS231632.0035 BFPV2_DS231632.0036 DW5-DMS0790_scaffold_00039.0024 DW5-DMS0790_scaffold_00039.0025 DW5_00032.0025 DW7_00010.0022 M4_PB_00006.0147 M4_PB_00006.0148 Meck4_00113.0009 PTRG_11578 PTRG_11579
OG0000217: 11137_00323.0002 134_00333.0006 239_00340.0002 5213_00072.0023 86-124-MTG2_scaffold_00036.0038 86-124-MTG2_scaffold_00036.0039 ARCrossB10_scaffold_00031.0006 BFPV2_DS231627.0098 DW5-DMS0790_scaffold_00017.0038 DW5-DMS0790_scaffold_00017.0039 DW5_00354.0002 DW7_00373.0002 M4_PB_00003.0138 M4_PB_00003.0139 Meck4_00345.0006 Meck4_00345.0007 PTRG_10221 PTRG_10222 SD20_01112.0001 SD20_01112.0002
OG0000218: 11137_00020.0039 11137_00020.0040 134_00028.0028 239_00029.0027 5213_00047.0016 86-124-MTG2_scaffold_00038.0021 86-124-MTG2_scaffold_00038.0022 ARCrossB10_scaffold_00013.0039 ARCrossB10_scaffold_00013.0040 BFPV2_DS231615.1175 DW5-DMS0790_scaffold_00107.0011 DW5-DMS0790_scaffold_00107.0012 DW5_00028.0020 DW7_00031.0018 M4_PB_00002.1470 M4_PB_00002.1471 Meck4_00024.0027 PTRG_01217 PTRG_01218 SD20_00510.0003
OG0000219: 11137_00081.0008 134_00058.0008 239_00060.0030 5213_00057.0031 86-124-MTG2_scaffold_00050.0007 86-124-MTG2_scaffold_00050.0008 ARCrossB10_scaffold_00092.0007 BFPV2_DS231629.0056 DW5-DMS0790_scaffold_00038.0007 DW5-DMS0790_scaffold_00038.0008 DW5_00267.0008 DW7_00228.0005 M4_PB_00012.0320 M4_PB_00012.0321 Meck4_00050.0008 PTRG_10824 PTRG_10825 SD20_00777.0001 SD20_00996.0005 SD20_00996.0006
OG0000220: 11137_00003.0096 134_00011.0058 239_00008.0061 5213_00389.0005 86-124-MTG2_scaffold_00060.0031 86-124-MTG2_scaffold_00060.0032 ARCrossB10_scaffold_00010.0065 ARCrossB10_scaffold_00010.0066 BFPV2_DS231615.0455 DW5-DMS0790_scaffold_00246.0001 DW5-DMS0790_scaffold_00626.0002 DW5_00362.0009 DW7_00230.0017 DW7_00838.0001 M4_PB_00002.0689 M4_PB_00002.0690 Meck4_00019.0056 PTRG_00457 PTRG_00458 SD20_00020.0013
OG0000221: 11137_00070.0025 11137_00906.0001 11137_01347.0001 134_00082.0017 239_00082.0021 239_01505.0001 5213_00081.0020 86-124-MTG2_scaffold_00063.0034 86-124-MTG2_scaffold_01343.0001 ARCrossB10_scaffold_00065.0035 ARCrossB10_scaffold_00192.0001 BFPV2_DS231617.0210 DW5-DMS0790_scaffold_00003.0001 DW5-DMS0790_scaffold_00053.0035 DW5_00158.0004 DW7_02551.0001 M4_PB_00005.0240 M4_PB_00007.0224 Meck4_00005.0073 PTRG_03617
OG0000222: 11137_00011.0026 11137_00362.0005 134_00027.0015 134_00674.0001 239_00028.0015 239_00637.0001 5213_00015.0026 5213_00790.0001 86-124-MTG2_scaffold_00085.0015 86-124-MTG2_scaffold_00690.0001 ARCrossB10_scaffold_00714.0001 BFPV2_DS231618.0444 BFPV2_DS231625.0010 DW5-DMS0790_scaffold_00690.0002 DW5_00781.0002 DW7_01330.0001 M4_PB_00001.1894 Meck4_00011.0026 PTRG_04899 PTRG_09260
OG0000223: 11137_00121.0004 134_00111.0004 239_00574.0003 239_00574.0004 5213_00237.0008 86-124-MTG2_scaffold_00088.0028 86-124-MTG2_scaffold_00088.0029 ARCrossB10_scaffold_00101.0028 ARCrossB10_scaffold_00101.0029 BFPV2_DS231615.0642 DW5-DMS0790_scaffold_00096.0027 DW5-DMS0790_scaffold_00096.0028 DW5_00152.0008 DW7_00595.0005 M4_PB_00002.0893 Meck4_00084.0026 Meck4_00084.0027 PTRG_00654 PTRG_00655 SD20_00487.0003
OG0000224: 11137_00125.0005 134_00112.0016 239_00116.0004 239_00116.0005 5213_00164.0016 86-124-MTG2_scaffold_00115.0005 86-124-MTG2_scaffold_00115.0006 ARCrossB10_scaffold_00111.0016 ARCrossB10_scaffold_00111.0017 BFPV2_DS231615.0756 DW5-DMS0790_scaffold_00101.0016 DW5-DMS0790_scaffold_00101.0017 DW5_00116.0005 DW5_00116.0006 DW7_00258.0009 M4_PB_00002.1012 M4_PB_00002.1013 Meck4_00109.0016 PTRG_00763 SD20_00683.0002
OG0000225: 11137_00385.0003 11137_00385.0004 134_00432.0007 239_00432.0003 239_00432.0004 5213_00440.0007 86-124-MTG2_scaffold_00122.0007 ARCrossB10_scaffold_00120.0007 BFPV2_DS231624.0390 DW5-DMS0790_scaffold_00112.0007 DW5_00583.0001 DW5_00583.0002 DW7_00676.0001 DW7_00676.0002 M4_PB_00011.0209 M4_PB_00011.0210 Meck4_00115.0011 Meck4_00115.0012 PTRG_09091 SD20_00267.0009
OG0000226: 11137_00238.0016 134_00240.0016 239_00243.0002 5213_00156.0027 5213_00156.0028 86-124-MTG2_scaffold_00145.0032 86-124-MTG2_scaffold_00145.0033 ARCrossB10_scaffold_00241.0018 BFPV2_DS231626.0230 BFPV2_DS231626.0231 DW5-DMS0790_scaffold_00317.0002 DW5_00642.0003 DW7_00155.0002 DW7_00155.0004 M4_PB_00003.0923 M4_PB_00003.0925 Meck4_00353.0001 Meck4_00713.0003 PTRG_09978 SD20_02597.0001
OG0000227: 11137_00325.0001 11137_00325.0002 134_00174.0020 239_00124.0026 5213_00144.0001 5213_00144.0002 86-124-MTG2_scaffold_00181.0019 ARCrossB10_scaffold_00117.0027 BFPV2_DS231617.0390 BFPV2_DS231617.0391 DW5-DMS0790_scaffold_00110.0004 DW5-DMS0790_scaffold_00110.0005 DW5_00094.0003 DW5_00094.0004 DW7_00033.0003 M4_PB_00005.0423 M4_PB_00005.0424 Meck4_00117.0026 PTRG_03804 SD20_00018.0016
OG0000228: 11137_00126.0011 134_00113.0009 239_00119.0010 5213_00118.0009 86-124-MTG2_scaffold_00235.0002 86-124-MTG2_scaffold_00235.0003 ARCrossB10_scaffold_00237.0009 ARCrossB10_scaffold_00237.0011 BFPV2_DS231617.0365 DW5-DMS0790_scaffold_00570.0002 DW5-DMS0790_scaffold_00570.0004 DW5_00363.0002 DW7_00717.0002 M4_PB_00005.0397 M4_PB_00005.0398 Meck4_00112.0010 PTRG_03778 PTRG_03779 SD20_00557.0002 SD20_00557.0003
OG0000229: 11137_00170.0001 11137_00170.0002 134_00475.0001 134_00475.0002 239_00521.0006 5213_00456.0001 5213_00456.0002 86-124-MTG2_scaffold_00324.0011 86-124-MTG2_scaffold_00324.0012 ARCrossB10_scaffold_00329.0001 ARCrossB10_scaffold_00329.0002 BFPV2_DS231621.0557 DW5-DMS0790_scaffold_00175.0001 DW5_00674.0001 DW7_01909.0001 M4_PB_00010.0073 M4_PB_00034.0006 Meck4_00631.0005 PTRG_07446 SD20_00942.0002
OG0000230: 11137_00136.0008 11137_00136.0009 134_00189.0008 239_00213.0002 5213_00132.0008 5213_00132.0009 86-124-MTG2_scaffold_00334.0002 86-124-MTG2_scaffold_00334.0003 ARCrossB10_scaffold_00339.0002 BFPV2_DS231615.1768 DW5-DMS0790_scaffold_00333.0002 DW5-DMS0790_scaffold_00333.0003 DW5_00099.0014 DW7_00306.0008 M4_PB_00006.0695 M4_PB_00006.0696 Meck4_00326.0008 PTRG_01825 PTRG_01826 SD20_00573.0002
OG0000231: 11137_00393.0002 134_00401.0002 239_00402.0002 5213_00415.0002 86-124-MTG2_scaffold_00489.0001 86-124-MTG2_scaffold_00823.0002 ARCrossB10_scaffold_00421.0002 ARCrossB10_scaffold_00421.0003 BFPV2_DS231631.0110 BFPV2_DS231631.0115 DW5-DMS0790_scaffold_00405.0006 DW5-DMS0790_scaffold_00405.0007 DW5_00422.0005 DW7_00439.0005 M4_PB_00002.0139 Meck4_00407.0005 PTRG_11461 PTRG_11465 SD20_01849.0001 SD20_01849.0002
OG0000232: 11137_00056.0002 134_00052.0002 239_00760.0001 239_00807.0001 5213_00279.0002 86-124-MTG2_scaffold_00509.0002 ARCrossB10_scaffold_00519.0002 BFPV2_DS231629.0080 DW5-DMS0790_scaffold_00526.0002 DW5-DMS0790_scaffold_00653.0002 DW5_00690.0001 DW5_00731.0002 DW7_00675.0001 DW7_00925.0002 M4_PB_00012.0292 Meck4_00770.0002 Meck4_00815.0001 PTRG_10848 SD20_01261.0001 SD20_04625.0001
OG0000233: 11137_00350.0002 11137_00350.0003 134_00630.0002 239_00371.0004 5213_00616.0002 86-124-MTG2_scaffold_00611.0002 86-124-MTG2_scaffold_00611.0003 ARCrossB10_scaffold_00181.0019 ARCrossB10_scaffold_00181.0020 BFPV2_DS231629.0007 DW5-DMS0790_scaffold_00168.0001 DW5-DMS0790_scaffold_00168.0002 DW5_00142.0001 DW7_00082.0001 M4_PB_00012.0374 M4_PB_00012.0375 Meck4_00114.0004 PTRG_10767 PTRG_10768 SD20_00618.0001
OG0000234: 11137_00005.0031 239_00019.0060 239_00538.0003 5213_00196.0002 86-124-MTG2_scaffold_00639.0003 ARCrossB10_scaffold_00184.0018 ARCrossB10_scaffold_00663.0003 DW5-DMS0790_scaffold_00005.0018 DW5-DMS0790_scaffold_00758.0003 DW5_00009.0018 DW5_00852.0001 DW7_00170.0008 DW7_01288.0001 DW7_02309.0001 M4_PB_00008.0234 M4_PB_00015.0055 Meck4_00182.0002 Meck4_00584.0003 PTRG_09268 SD20_00081.0002
OG0000235: 11137_00106.0006 134_00214.0006 239_00190.0006 5213_00100.0027 5213_00100.0028 86-124-MTG2_scaffold_00655.0002 86-124-MTG2_scaffold_00655.0003 ARCrossB10_scaffold_00638.0004 BFPV2_DS231625.0289 BFPV2_DS231625.0290 DW5-DMS0790_scaffold_00421.0004 DW5-DMS0790_scaffold_00421.0005 DW5_00298.0001 DW7_00206.0012 M4_PB_00014.0054 M4_PB_00014.0055 Meck4_00178.0014 Meck4_00178.0015 PTRG_09539 SD20_01069.0004
OG0000236: 11137_00337.0008 134_00728.0001 134_00728.0002 239_00651.0001 5213_00658.0001 86-124-MTG2_scaffold_00659.0001 86-124-MTG2_scaffold_00659.0002 ARCrossB10_scaffold_00667.0001 ARCrossB10_scaffold_00667.0002 BFPV2_DS231626.0226 DW5-DMS0790_scaffold_00703.0001 DW5-DMS0790_scaffold_00703.0002 DW5_00789.0001 DW7_01089.0001 M4_PB_00003.0933 M4_PB_00003.0934 Meck4_00809.0001 Meck4_00809.0002 PTRG_09972 SD20_00537.0005
OG0000237: 11137_00784.0001 11137_00802.0001 134_00836.0001 134_00867.0001 239_00463.0005 239_00745.0001 5213_00710.0001 5213_00797.0001 86-124-MTG2_scaffold_00813.0001 86-124-MTG2_scaffold_00846.0001 ARCrossB10_scaffold_00837.0001 BFPV2_DS231618.0809 DW5-DMS0790_scaffold_00893.0001 DW5_00867.0001 DW7_01514.0001 M4_PB_00001.2287 Meck4_00869.0001 Meck4_00903.0001 PTRG_05262 SD20_02268.0002
OG0000238: 134_00850.0001 134_01069.0001 239_00553.0006 239_01085.0001 5213_00585.0001 5213_01049.0001 5213_01449.0001 86-124-MTG2_scaffold_01029.0002 ARCrossB10_scaffold_01000.0002 BFPV2_DS231620.0620 BFPV2_DS231633.0012 DW5-DMS0790_scaffold_00609.0003 DW5_00941.0001 DW7_01269.0001 M4_PB_00001.0037 M4_PB_00009.0031 Meck4_01579.0001 PTRG_06857 PTRG_11730 SD20_02869.0001
OG0000239: 11137_00193.0009 239_00102.0005 239_00491.0001 5213_00135.0008 5213_00965.0001 5213_00972.0001 5213_01350.0001 86-124-MTG2_scaffold_01039.0001 BFPV2_DS231637.0028 DW5-DMS0790_scaffold_00770.0001 DW5-DMS0790_scaffold_00770.0002 DW5_00905.0001 DW5_00905.0002 DW7_01213.0001 DW7_01213.0002 M4_PB_00004.0496 Meck4_00402.0003 PTRG_11959 SD20_01868.0001 SD20_02648.0001
OG0000240: 11137_01185.0001 86-124-MTG2_scaffold_01072.0002 ARCrossB10_scaffold_01045.0002 BFPV2_DS231620.0614 BFPV2_DS231633.0008 BFPV2_DS231635.0050 BFPV2_DS231637.0037 DW5-DMS0790_scaffold_01071.0002 DW5_02092.0001 DW5_02167.0001 DW7_01226.0001 M4_PB_00001.0031 M4_PB_00007.0025 M4_PB_00009.0039 Meck4_01657.0001 PTRG_06852 PTRG_11727 PTRG_11847 PTRG_11968 SD20_02255.0001
OG0000241: 11137_01651.0001 86-124-MTG2_scaffold_01294.0001 BFPV2_DS231616.0786 BFPV2_DS231623.0011 BFPV2_DS231634.0001 BFPV2_DS231634.0005 BFPV2_DS231641.0003 DW5-DMS0790_scaffold_01158.0001 DW5-DMS0790_scaffold_01742.0001 DW5_02235.0001 DW7_01323.0001 M4_PB_00001.0099 M4_PB_00001.0205 M4_PB_00001.1075 M4_PB_00003.0015 M4_PB_00003.1196 M4_PB_00008.0703 M4_PB_00012.0013 Meck4_01975.0001 PTRG_11736
OG0000242: 11137_01024.0001 134_01229.0001 239_01189.0001 5213_01147.0001 86-124-MTG2_scaffold_01396.0001 ARCrossB10_scaffold_01248.0001 BFPV2_DS231635.0011 BFPV2_DS231635.0031 BFPV2_DS231642.0014 DW5-DMS0790_scaffold_01278.0001 DW5_01441.0001 DW7_00713.0002 M4_PB_00004.1142 M4_PB_00007.0009 M4_PB_00018.0021 M4_PB_00020.0006 Meck4_01243.0001 PTRG_11821 PTRG_11834 PTRG_12081
OG0000243: 11137_01582.0001 86-124-MTG2_scaffold_01694.0001 ARCrossB10_scaffold_01838.0001 BFPV2_DS231616.1074 BFPV2_DS231617.0386 BFPV2_DS231618.0251 BFPV2_DS231623.0159 BFPV2_DS231625.0414 DW5-DMS0790_scaffold_01587.0001 DW7_02419.0001 M4_PB_00001.0146 M4_PB_00001.1362 M4_PB_00005.0419 M4_PB_00006.0192 M4_PB_00006.0199 M4_PB_00006.0437 M4_PB_00007.0525 M4_PB_00012.0449 M4_PB_00013.0007 M4_PB_00016.0045
OG0000244: 11137_00215.0015 11137_01619.0001 134_00202.0015 134_01328.0001 239_00096.0015 239_01055.0001 5213_00209.0015 5213_01276.0001 86-124-MTG2_scaffold_02145.0001 ARCrossB10_scaffold_01415.0001 BFPV2_DS231619.0514 BFPV2_DS231633.0032 DW5-DMS0790_scaffold_00094.0016 DW5_00078.0016 DW7_00116.0015 M4_PB_00004.0550 Meck4_00087.0012 PTRG_05831 PTRG_11750 SD20_00053.0007
OG0000245: 11137_01462.0001 11137_01696.0001 134_01541.0001 134_01664.0001 5213_01607.0001 86-124-MTG2_scaffold_02370.0001 ARCrossB10_scaffold_01480.0001 ARCrossB10_scaffold_02117.0001 BFPV2_DS231619.0414 BFPV2_DS231620.0193 BFPV2_DS231629.0181 BFPV2_DS231633.0037 BFPV2_DS231637.0036 DW5-DMS0790_scaffold_01596.0001 DW5-DMS0790_scaffold_01852.0001 DW5-DMS0790_scaffold_01895.0001 DW7_01218.0001 M4_PB_00002.0342 M4_PB_00028.0008 PTRG_10524
OG0000246: 11137_00010.0002 134_00004.0061 239_00141.0020 5213_00004.0002 86-124-MTG2_scaffold_00001.0020 86-124-MTG2_scaffold_00001.0021 ARCrossB10_scaffold_00012.0021 ARCrossB10_scaffold_00012.0022 BFPV2_DS231622.0348 DW5-DMS0790_scaffold_00015.0020 DW5-DMS0790_scaffold_00015.0021 DW5_00007.0040 DW7_00003.0041 M4_PB_00007.0475 M4_PB_00007.0476 Meck4_00006.0020 PTRG_07859 PTRG_07860 SD20_01442.0003
OG0000247: 11137_00013.0043 11137_00013.0044 134_00008.0044 134_00008.0045 239_00012.0037 239_00012.0038 5213_00070.0027 86-124-MTG2_scaffold_00004.0049 ARCrossB10_scaffold_00004.0038 ARCrossB10_scaffold_00004.0039 BFPV2_DS231630.0074 DW5-DMS0790_scaffold_00030.0007 DW5_00059.0007 DW7_00059.0007 M4_PB_00013.0184 Meck4_00015.0028 PTRG_11170 PTRG_11171 SD20_00010.0006
OG0000248: 11137_00013.0071 134_00008.0072 134_00098.0030 239_00012.0065 239_00387.0001 5213_00070.0001 5213_00402.0007 86-124-MTG2_scaffold_00004.0077 ARCrossB10_scaffold_00004.0010 BFPV2_DS231630.0048 DW5-DMS0790_scaffold_00030.0035 DW5_00685.0004 DW7_00256.0001 DW7_00817.0004 M4_PB_00013.0211 Meck4_00015.0001 Meck4_00388.0001 PTRG_11142 SD20_00824.0002
OG0000249: 11137_00062.0028 134_00236.0001 239_00057.0012 5213_00202.0004 86-124-MTG2_scaffold_00049.0012 86-124-MTG2_scaffold_00049.0014 ARCrossB10_scaffold_00046.0012 ARCrossB10_scaffold_00046.0014 BFPV2_DS231626.0124 DW5-DMS0790_scaffold_00285.0004 DW5_00276.0008 DW7_00737.0001 M4_PB_00003.1056 Meck4_00049.0028 PTRG_09856 PTRG_09857 SD20_00581.0001 SD20_00581.0002 SD20_04760.0001
OG0000250: 11137_00084.0002 11137_00084.0003 134_00078.0003 239_00122.0003 5213_00080.0003 86-124-MTG2_scaffold_00063.0032 ARCrossB10_scaffold_00065.0032 ARCrossB10_scaffold_00065.0033 BFPV2_DS231615.1427 DW5-DMS0790_scaffold_00053.0033 DW5_00246.0011 DW5_00246.0012 DW7_00352.0002 M4_PB_00002.1748 M4_PB_00002.1749 Meck4_00070.0003 PTRG_01483 PTRG_01484 SD20_00007.0024
OG0000251: 11137_00034.0007 11137_00034.0008 134_00007.0038 239_00077.0010 5213_00075.0030 86-124-MTG2_scaffold_00080.0009 86-124-MTG2_scaffold_00080.0010 ARCrossB10_scaffold_00074.0009 ARCrossB10_scaffold_00074.0010 BFPV2_DS231616.0964 DW5-DMS0790_scaffold_00006.0041 DW5-DMS0790_scaffold_00006.0042 DW5_00040.0010 DW7_00046.0010 M4_PB_00001.1267 M4_PB_00001.1268 Meck4_00009.0030 PTRG_03293 SD20_00147.0002
OG0000252: 11137_00066.0001 11137_00972.0002 11137_01178.0001 134_00062.0038 134_00891.0002 239_00258.0002 239_00258.0003 5213_00061.0001 5213_00852.0001 86-124-MTG2_scaffold_00086.0035 86-124-MTG2_scaffold_01540.0001 ARCrossB10_scaffold_00256.0001 ARCrossB10_scaffold_01325.0001 DW5-DMS0790_scaffold_00059.0038 DW5_00031.0002 DW7_00028.0027 M4_PB_00002.1970 Meck4_00048.0038 PTRG_01674
OG0000253: 11137_00027.0032 134_00025.0029 239_00025.0033 5213_00023.0026 86-124-MTG2_scaffold_00103.0005 ARCrossB10_scaffold_00094.0028 ARCrossB10_scaffold_00094.0029 BFPV2_DS231615.0964 DW5-DMS0790_scaffold_00091.0029 DW5-DMS0790_scaffold_00091.0030 DW5_00061.0028 DW7_00160.0015 DW7_00160.0016 M4_PB_00002.1233 Meck4_00018.0029 PTRG_00989 PTRG_00990 SD20_00021.0015 SD20_00021.0016
OG0000254: 11137_00213.0009 134_00129.0011 239_00210.0011 5213_00215.0011 86-124-MTG2_scaffold_00127.0017 86-124-MTG2_scaffold_00127.0018 ARCrossB10_scaffold_00308.0008 ARCrossB10_scaffold_00308.0009 BFPV2_DS231625.0305 DW5-DMS0790_scaffold_00120.0016 DW5-DMS0790_scaffold_00120.0017 DW5_00132.0010 DW7_00036.0016 M4_PB_00014.0037 M4_PB_00014.0038 Meck4_00199.0009 PTRG_09555 PTRG_09557 SD20_00691.0004
OG0000255: 11137_00031.0030 134_00085.0028 239_00085.0026 5213_00016.0030 86-124-MTG2_scaffold_00131.0020 86-124-MTG2_scaffold_00131.0021 ARCrossB10_scaffold_00056.0023 ARCrossB10_scaffold_00056.0024 BFPV2_DS231617.0670 DW5-DMS0790_scaffold_00048.0021 DW5-DMS0790_scaffold_00048.0022 DW5_00018.0030 DW7_00057.0006 M4_PB_00005.0737 M4_PB_00005.0738 Meck4_00068.0010 PTRG_04094 SD20_01052.0001 SD20_03457.0002
OG0000256: 134_00929.0001 239_00942.0001 5213_00891.0001 86-124-MTG2_scaffold_00152.0012 86-124-MTG2_scaffold_01277.0001 ARCrossB10_scaffold_00169.0015 DW5-DMS0790_scaffold_00161.0016 DW5-DMS0790_scaffold_00952.0002 DW5-DMS0790_scaffold_01330.0001 DW5_01388.0002 DW5_01790.0001 DW5_02074.0001 DW7_01198.0002 M4_PB_00003.0067 M4_PB_00003.0382 Meck4_01400.0001 Meck4_01527.0001 PTRG_00965 SD20_01313.0004
OG0000257: 11137_00122.0019 11137_00122.0020 134_00153.0006 239_00113.0006 5213_00143.0019 5213_00143.0020 86-124-MTG2_scaffold_00159.0006 ARCrossB10_scaffold_00110.0006 BFPV2_DS231629.0234 BFPV2_DS231629.0235 DW5-DMS0790_scaffold_00184.0018 DW5-DMS0790_scaffold_00184.0019 DW5_00107.0003 DW7_00117.0002 M4_PB_00012.0128 Meck4_00105.0006 PTRG_11011 PTRG_11012 SD20_00572.0002
OG0000258: 11137_00168.0012 134_00118.0019 239_00188.0001 5213_00126.0005 86-124-MTG2_scaffold_00165.0014 86-124-MTG2_scaffold_00165.0015 ARCrossB10_scaffold_00080.0015 BFPV2_DS231619.0054 DW5-DMS0790_scaffold_00087.0015 DW5-DMS0790_scaffold_00087.0016 DW5_00182.0015 DW5_00182.0016 DW7_00124.0014 M4_PB_00004.1051 M4_PB_00004.1052 Meck4_00174.0018 PTRG_05348 PTRG_05349 SD20_00922.0003
OG0000259: 11137_00110.0013 11137_00110.0014 134_00020.0053 239_00054.0009 239_00054.0010 5213_00051.0009 5213_00051.0010 86-124-MTG2_scaffold_00207.0015 ARCrossB10_scaffold_00088.0012 BFPV2_DS231625.0072 DW5-DMS0790_scaffold_00144.0008 DW5_00087.0008 DW7_00503.0001 DW7_02093.0001 Meck4_00106.0009 Meck4_00106.0010 PTRG_09316 SD20_00353.0009 SD20_00353.0010
OG0000260: 11137_00181.0017 11137_00181.0018 134_00173.0018 239_00155.0003 5213_00177.0018 5213_00177.0019 86-124-MTG2_scaffold_00216.0004 ARCrossB10_scaffold_00216.0004 BFPV2_DS231622.0027 DW5-DMS0790_scaffold_00320.0009 DW5_00155.0016 DW5_00155.0017 DW7_00669.0002 M4_PB_00007.0125 Meck4_00226.0014 Meck4_00226.0015 PTRG_07539 SD20_02643.0001 SD20_04210.0001
OG0000261: 11137_00214.0013 134_00390.0003 134_00390.0005 239_00367.0003 5213_00367.0005 86-124-MTG2_scaffold_00218.0014 86-124-MTG2_scaffold_00218.0015 ARCrossB10_scaffold_00218.0014 ARCrossB10_scaffold_00218.0015 DW5-DMS0790_scaffold_00204.0016 DW5-DMS0790_scaffold_00204.0017 DW5_00549.0002 DW5_00928.0001 DW7_00471.0003 M4_PB_00001.1092 Meck4_00196.0013 PTRG_03130 PTRG_03131 SD20_00319.0003
OG0000262: 11137_00262.0001 11137_00491.0008 134_00192.0008 239_00194.0008 5213_00197.0015 86-124-MTG2_scaffold_00226.0008 ARCrossB10_scaffold_00227.0008 BFPV2_DS231622.0098 DW5-DMS0790_scaffold_00216.0008 DW5_00163.0014 DW5_00163.0015 DW7_00090.0001 DW7_00777.0008 DW7_02177.0001 M4_PB_00007.0202 Meck4_00184.0008 PTRG_07618 SD20_00500.0001 SD20_04424.0001
OG0000263: 11137_00327.0001 11137_00447.0001 134_00241.0007 239_00244.0006 5213_00234.0007 86-124-MTG2_scaffold_00249.0007 ARCrossB10_scaffold_00259.0008 BFPV2_DS231618.0217 DW5-DMS0790_scaffold_00245.0007 DW5_00430.0008 DW5_00430.0009 DW7_00447.0008 DW7_00447.0009 M4_PB_00001.1654 M4_PB_00001.1655 Meck4_00241.0007 PTRG_04687 SD20_00129.0001 SD20_00962.0001
OG0000264: 11137_00036.0015 134_00250.0002 239_00048.0029 5213_00030.0032 86-124-MTG2_scaffold_00275.0015 86-124-MTG2_scaffold_00311.0011 ARCrossB10_scaffold_00160.0010 ARCrossB10_scaffold_00160.0011 BFPV2_DS231624.0467 DW5-DMS0790_scaffold_00020.0015 DW5-DMS0790_scaffold_00020.0016 DW5_00086.0015 DW7_00035.0015 M4_PB_00011.0127 M4_PB_00011.0128 Meck4_00034.0031 PTRG_09162 PTRG_09163 SD20_00370.0003
OG0000265: 11137_00742.0002 11137_00806.0001 134_00719.0001 239_00736.0001 5213_00318.0001 5213_00764.0002 86-124-MTG2_scaffold_00294.0017 86-124-MTG2_scaffold_00825.0001 ARCrossB10_scaffold_00666.0002 BFPV2_DS231617.0988 DW5-DMS0790_scaffold_00748.0002 DW5_00829.0002 DW7_01129.0002 M4_PB_00005.1071 M4_PB_00005.1072 Meck4_00866.0002 Meck4_00999.0001 PTRG_04428 SD20_00329.0003
OG0000266: 11137_00038.0031 134_00280.0013 239_00427.0006 5213_00163.0013 86-124-MTG2_scaffold_00295.0007 86-124-MTG2_scaffold_00295.0008 ARCrossB10_scaffold_00295.0003 BFPV2_DS231615.1290 DW5-DMS0790_scaffold_00270.0004 DW5-DMS0790_scaffold_00270.0005 DW5_00974.0002 DW7_00974.0003 M4_PB_00002.1594 M4_PB_00002.1595 Meck4_00190.0013 PTRG_01335 PTRG_01336 SD20_01808.0002 SD20_01808.0003
OG0000267: 11137_00288.0007 134_00302.0007 239_00306.0007 5213_00229.0007 86-124-MTG2_scaffold_00316.0006 86-124-MTG2_scaffold_00316.0007 ARCrossB10_scaffold_00318.0006 BFPV2_DS231615.1097 DW5-DMS0790_scaffold_00315.0006 DW5-DMS0790_scaffold_00315.0007 DW5_00307.0006 DW5_00307.0007 DW7_00268.0006 DW7_00268.0007 M4_PB_00002.1383 M4_PB_00002.1384 Meck4_00309.0006 PTRG_01141 SD20_02165.0001
OG0000268: 11137_00221.0010 134_00069.0004 239_00219.0004 5213_00221.0009 86-124-MTG2_scaffold_00338.0004 86-124-MTG2_scaffold_00338.0005 ARCrossB10_scaffold_00225.0004 ARCrossB10_scaffold_00225.0005 BFPV2_DS231617.0716 DW5-DMS0790_scaffold_00213.0009 DW5-DMS0790_scaffold_00213.0010 DW5_00225.0009 DW7_00172.0003 M4_PB_00005.0786 M4_PB_00005.0787 Meck4_00033.0004 PTRG_04146 SD20_00286.0003 SD20_00286.0004
OG0000269: 11137_00228.0009 134_00248.0006 239_00230.0007 239_00230.0008 5213_00233.0007 5213_00233.0008 86-124-MTG2_scaffold_00344.0008 86-124-MTG2_scaffold_00344.0009 ARCrossB10_scaffold_00273.0011 ARCrossB10_scaffold_00273.0012 BFPV2_DS231615.2025 DW5-DMS0790_scaffold_00343.0008 DW5-DMS0790_scaffold_00343.0009 DW5_00050.0009 DW7_00320.0008 M4_PB_00006.0401 Meck4_00104.0009 PTRG_02097 SD20_00611.0001
OG0000270: 11137_00145.0003 134_00110.0024 239_00108.0024 5213_00145.0003 86-124-MTG2_scaffold_00354.0006 86-124-MTG2_scaffold_00354.0007 ARCrossB10_scaffold_00098.0003 ARCrossB10_scaffold_00098.0004 BFPV2_DS231629.0177 DW5-DMS0790_scaffold_00353.0003 DW5-DMS0790_scaffold_00353.0004 DW5_00350.0006 DW7_00338.0006 M4_PB_00012.0183 M4_PB_00012.0184 Meck4_00098.0003 PTRG_10955 SD20_00923.0002 SD20_00923.0003
OG0000271: 11137_00221.0001 134_00069.0012 239_00219.0012 5213_00221.0001 86-124-MTG2_scaffold_00455.0007 86-124-MTG2_scaffold_00455.0008 ARCrossB10_scaffold_00225.0013 ARCrossB10_scaffold_00225.0014 BFPV2_DS231617.0724 DW5-DMS0790_scaffold_00213.0001 DW5_00225.0001 DW7_00172.0011 M4_PB_00005.0795 M4_PB_00005.0796 Meck4_00033.0012 PTRG_04154 PTRG_04155 SD20_02499.0001 SD20_03845.0001
OG0000272: 11137_00383.0001 11137_00383.0002 134_00451.0003 239_00412.0004 5213_00257.0001 5213_00257.0002 86-124-MTG2_scaffold_00487.0001 ARCrossB10_scaffold_00480.0001 BFPV2_DS231627.0104 BFPV2_DS231627.0105 DW5-DMS0790_scaffold_00017.0045 DW5_00643.0003 DW5_01015.0001 DW7_00528.0004 M4_PB_00003.0145 M4_PB_00003.0146 Meck4_00419.0004 PTRG_10230 PTRG_10231
OG0000273: 11137_00031.0051 11137_00560.0001 134_00085.0004 239_00085.0004 5213_00016.0051 86-124-MTG2_scaffold_00502.0002 ARCrossB10_scaffold_00398.0005 BFPV2_DS231617.0646 BFPV2_DS231617.0647 DW5-DMS0790_scaffold_00400.0005 DW5_00686.0005 DW5_00723.0001 DW7_00774.0005 DW7_01123.0001 M4_PB_00005.0713 Meck4_00068.0031 PTRG_04069 SD20_00971.0001 SD20_01060.0004
OG0000274: 11137_00428.0005 11137_00718.0003 134_00446.0005 134_00764.0001 239_00691.0001 5213_00467.0005 86-124-MTG2_scaffold_00543.0001 86-124-MTG2_scaffold_01283.0001 ARCrossB10_scaffold_00288.0004 ARCrossB10_scaffold_00535.0001 ARCrossB10_scaffold_00899.0001 BFPV2_DS231625.0018 BFPV2_DS231634.0011 DW5-DMS0790_scaffold_00548.0001 DW5_00587.0005 DW7_00776.0004 M4_PB_00001.0195 Meck4_00824.0001 SD20_04663.0001
OG0000275: 11137_00972.0001 11137_01266.0001 134_00623.0001 134_00891.0001 239_00258.0001 5213_00609.0002 5213_00852.0002 86-124-MTG2_scaffold_00665.0001 86-124-MTG2_scaffold_01127.0001 ARCrossB10_scaffold_01076.0001 ARCrossB10_scaffold_01328.0001 DW5-DMS0790_scaffold_00059.0039 DW5_00031.0001 DW7_00028.0028 M4_PB_00002.1969 Meck4_00048.0039 PTRG_01673 SD20_00151.0008 SD20_03832.0001
OG0000276: 11137_00671.0001 11137_00733.0004 134_00559.0004 239_00732.0002 239_00792.0001 5213_00694.0001 5213_00758.0004 86-124-MTG2_scaffold_00740.0002 86-124-MTG2_scaffold_01116.0001 ARCrossB10_scaffold_00756.0002 ARCrossB10_scaffold_00875.0001 BFPV2_DS231621.0002 DW5-DMS0790_scaffold_00687.0002 DW5_00981.0001 DW7_01281.0001 M4_PB_00016.0016 Meck4_00605.0003 PTRG_06862 SD20_02814.0001
OG0000277: 11137_00535.0001 134_00766.0002 239_00740.0001 5213_00125.0015 5213_00125.0016 86-124-MTG2_scaffold_00747.0002 86-124-MTG2_scaffold_00747.0003 ARCrossB10_scaffold_00251.0001 ARCrossB10_scaffold_00251.0002 BFPV2_DS231623.0558 BFPV2_DS231623.0559 DW5-DMS0790_scaffold_00265.0005 DW5_00572.0004 DW7_01214.0001 M4_PB_00008.0120 M4_PB_00008.0121 Meck4_00595.0001 PTRG_08684 SD20_01438.0001
OG0000278: 11137_00943.0001 134_01806.0001 239_01022.0001 5213_01196.0001 86-124-MTG2_scaffold_01122.0001 ARCrossB10_scaffold_01885.0001 BFPV2_DS231623.0453 DW5-DMS0790_scaffold_01421.0001 DW5_02206.0001 M4_PB_00002.0536 M4_PB_00016.0040 Meck4_01056.0001 PTRG_00385 PTRG_01055 PTRG_01149 PTRG_02067 PTRG_06553 PTRG_11436 PTRG_11978
OG0000279: 11137_00840.0001 11137_00934.0001 134_00878.0001 134_01481.0001 134_01674.0001 239_00878.0001 5213_00835.0001 86-124-MTG2_scaffold_01213.0001 86-124-MTG2_scaffold_01598.0001 ARCrossB10_scaffold_01454.0001 ARCrossB10_scaffold_01581.0001 BFPV2_DS231633.0053 DW5-DMS0790_scaffold_01841.0001 DW5_02096.0001 DW7_02457.0001 M4_PB_00001.0088 Meck4_00938.0001 Meck4_01060.0001 Meck4_01827.0001
OG0000280: 11137_01094.0001 134_01217.0001 239_01190.0001 5213_01150.0001 86-124-MTG2_scaffold_01362.0001 ARCrossB10_scaffold_00874.0001 BFPV2_DS231635.0012 BFPV2_DS231635.0030 BFPV2_DS231642.0015 DW5-DMS0790_scaffold_00736.0002 DW5_01440.0001 DW7_00460.0004 M4_PB_00004.1143 M4_PB_00007.0008 M4_PB_00020.0007 Meck4_01244.0001 PTRG_11822 PTRG_11833 PTRG_12083
OG0000281: 11137_00199.0001 134_01044.0001 239_00428.0003 239_00528.0001 239_00928.0001 5213_00208.0016 5213_00890.0001 86-124-MTG2_scaffold_01422.0001 86-124-MTG2_scaffold_01500.0001 ARCrossB10_scaffold_00964.0002 ARCrossB10_scaffold_01367.0001 BFPV2_DS231637.0004 M4_PB_00004.0527 M4_PB_00009.0724 Meck4_00516.0007 Meck4_00778.0001 PTRG_11938 SD20_03712.0001 SD20_04228.0001
OG0000282: 11137_01028.0001 134_01082.0001 134_01082.0002 239_01056.0001 239_01056.0002 5213_01077.0001 86-124-MTG2_scaffold_01458.0001 ARCrossB10_scaffold_01550.0001 ARCrossB10_scaffold_02044.0001 BFPV2_DS231643.0001 DW5-DMS0790_scaffold_01450.0001 DW5_01650.0001 DW7_02154.0001 M4_PB_00011.0031 Meck4_01215.0001 PTRG_12085 SD20_01372.0004 SD20_02465.0001 SD20_02635.0001
OG0000283: 11137_01297.0001 134_01472.0001 239_01496.0001 239_01757.0001 5213_01317.0001 86-124-MTG2_scaffold_01755.0001 86-124-MTG2_scaffold_02454.0001 ARCrossB10_scaffold_01580.0001 ARCrossB10_scaffold_02204.0001 BFPV2_DS231633.0069 BFPV2_DS231634.0037 BFPV2_DS231644.0006 BFPV2_DS231644.0008 M4_PB_00001.0114 M4_PB_00001.0115 M4_PB_00001.0125 M4_PB_00001.0167 Meck4_01317.0001 PTRG_12096
OG0000284: 11137_00585.0003 134_01683.0001 239_01130.0001 239_01598.0001 5213_01715.0001 86-124-MTG2_scaffold_01896.0001 ARCrossB10_scaffold_01408.0001 ARCrossB10_scaffold_01723.0001 BFPV2_DS231617.0351 BFPV2_DS231620.0625 BFPV2_DS231639.0007 DW5-DMS0790_scaffold_01026.0001 DW5-DMS0790_scaffold_01364.0001 DW5_02155.0001 M4_PB_00004.1123 Meck4_01346.0001 PTRG_03765 PTRG_11984 SD20_01548.0001
OG0000285: BFPV2_DS231649.0004 DW5-DMS0790_scaffold_01699.0001 M4_PB_00001.2340 M4_PB_00002.0004 M4_PB_00003.1218 M4_PB_00005.1098 M4_PB_00007.0759 M4_PB_00007.0763 M4_PB_00008.0719 M4_PB_00010.0002 M4_PB_00012.0001 M4_PB_00018.0041 M4_PB_00023.0006 M4_PB_00023.0010 M4_PB_00031.0003 M4_PB_00031.0008 M4_PB_00039.0003 M4_PB_00039.0009 PTRG_12135
OG0000286: 11137_00010.0001 134_00004.0062 239_00141.0019 5213_00004.0001 86-124-MTG2_scaffold_00001.0019 ARCrossB10_scaffold_00012.0020 BFPV2_DS231622.0349 DW5-DMS0790_scaffold_00015.0019 DW5_00007.0041 DW7_00003.0042 DW7_00109.0018 M4_PB_00007.0477 Meck4_00006.0019 PTRG_07861 SD20_00393.0001 SD20_01442.0001 SD20_01442.0002 SD20_03372.0001
OG0000287: 11137_00009.0050 134_00026.0034 239_00026.0022 5213_00005.0034 86-124-MTG2_scaffold_00005.0044 86-124-MTG2_scaffold_00005.0045 ARCrossB10_scaffold_00003.0044 ARCrossB10_scaffold_00003.0045 BFPV2_DS231621.0170 DW5-DMS0790_scaffold_00001.0057 DW5-DMS0790_scaffold_00001.0058 DW5_00015.0029 DW7_00006.0033 M4_PB_00010.0487 M4_PB_00010.0488 Meck4_00021.0022 PTRG_07034 SD20_00272.0003
OG0000288: 11137_00051.0028 134_00001.0077 239_00004.0073 5213_00003.0071 86-124-MTG2_scaffold_00008.0030 86-124-MTG2_scaffold_00008.0031 ARCrossB10_scaffold_00063.0033 ARCrossB10_scaffold_00063.0034 BFPV2_DS231632.0138 DW5-DMS0790_scaffold_00032.0025 DW5_00081.0020 DW7_00087.0023 DW7_00811.0007 M4_PB_00006.0035 Meck4_00056.0029 PTRG_11692 SD20_01699.0001 SD20_02082.0001
OG0000289: 11137_00002.0067 134_00013.0022 239_00011.0051 5213_00053.0026 86-124-MTG2_scaffold_00010.0046 86-124-MTG2_scaffold_00010.0047 ARCrossB10_scaffold_00006.0045 ARCrossB10_scaffold_00006.0046 BFPV2_DS231621.0472 DW5-DMS0790_scaffold_00008.0023 DW5-DMS0790_scaffold_00008.0024 DW5_00006.0049 DW7_00015.0004 M4_PB_00010.0160 M4_PB_00010.0161 Meck4_00002.0068 PTRG_07360 SD20_00258.0006
OG0000290: 11137_00093.0010 134_00095.0029 239_00093.0029 5213_00049.0028 86-124-MTG2_scaffold_00026.0029 86-124-MTG2_scaffold_00026.0030 ARCrossB10_scaffold_00021.0029 ARCrossB10_scaffold_00021.0030 BFPV2_DS231624.0080 DW5-DMS0790_scaffold_00016.0029 DW5-DMS0790_scaffold_00016.0030 DW5_00010.0036 DW7_00143.0001 DW7_00288.0012 M4_PB_00011.0542 Meck4_00012.0029 PTRG_08768 SD20_00135.0009
OG0000291: 11137_00012.0015 134_00040.0039 239_00027.0010 5213_00019.0015 86-124-MTG2_scaffold_00029.0016 86-124-MTG2_scaffold_00029.0017 ARCrossB10_scaffold_00024.0016 BFPV2_DS231615.0839 DW5-DMS0790_scaffold_00034.0010 DW5_00020.0009 DW7_00009.0038 DW7_00639.0006 M4_PB_00002.1103 Meck4_00026.0051 PTRG_00854 SD20_01567.0002 SD20_02471.0001 SD20_02992.0001
OG0000292: 11137_00090.0015 134_00084.0015 239_00084.0019 5213_00083.0019 86-124-MTG2_scaffold_00042.0016 86-124-MTG2_scaffold_00042.0017 ARCrossB10_scaffold_00078.0016 ARCrossB10_scaffold_00078.0017 BFPV2_DS231622.0069 DW5-DMS0790_scaffold_00068.0016 DW5-DMS0790_scaffold_00068.0017 DW5_00089.0013 DW7_00016.0019 M4_PB_00007.0167 M4_PB_00007.0168 Meck4_00067.0019 PTRG_07585 SD20_00131.0002
OG0000293: 11137_00062.0009 134_00154.0009 239_00057.0031 5213_00074.0017 86-124-MTG2_scaffold_00049.0033 86-124-MTG2_scaffold_00049.0034 ARCrossB10_scaffold_00046.0034 ARCrossB10_scaffold_00046.0035 BFPV2_DS231626.0105 DW5-DMS0790_scaffold_00138.0009 DW5_00113.0016 DW7_00053.0009 M4_PB_00003.1075 M4_PB_00003.1076 Meck4_00049.0009 PTRG_09838 SD20_00239.0001 SD20_02458.0001
OG0000294: 11137_00003.0079 134_00011.0041 239_00008.0044 5213_00275.0013 86-124-MTG2_scaffold_00060.0012 86-124-MTG2_scaffold_00060.0013 ARCrossB10_scaffold_00010.0045 ARCrossB10_scaffold_00010.0046 BFPV2_DS231615.0472 DW5-DMS0790_scaffold_00019.0046 DW5-DMS0790_scaffold_00019.0047 DW5_00014.0011 DW7_00125.0001 DW7_00393.0011 M4_PB_00002.0708 M4_PB_00002.0709 Meck4_00019.0041 SD20_02528.0001
OG0000295: 11137_00096.0031 134_00042.0047 239_00045.0004 5213_00041.0003 86-124-MTG2_scaffold_00075.0005 86-124-MTG2_scaffold_00075.0006 ARCrossB10_scaffold_00076.0005 ARCrossB10_scaffold_00076.0006 BFPV2_DS231617.0149 DW5-DMS0790_scaffold_00012.0005 DW5-DMS0790_scaffold_00012.0006 DW5_00022.0045 DW7_00181.0003 M4_PB_00005.0176 M4_PB_00005.0177 Meck4_00074.0032 PTRG_03553 SD20_00191.0007
OG0000296: 11137_00137.0024 11137_00856.0001 134_00094.0001 134_00930.0001 239_00091.0028 239_00931.0001 5213_00091.0001 5213_00892.0001 86-124-MTG2_scaffold_00078.0030 ARCrossB10_scaffold_00114.0026 BFPV2_DS231621.0369 DW5-DMS0790_scaffold_00133.0023 DW5_00332.0001 DW7_00803.0001 M4_PB_00010.0274 Meck4_00072.0001 PTRG_07250 SD20_00323.0001
OG0000297: 11137_00071.0035 134_00105.0008 239_00105.0008 5213_00111.0008 86-124-MTG2_scaffold_00102.0009 86-124-MTG2_scaffold_00102.0010 ARCrossB10_scaffold_00086.0023 ARCrossB10_scaffold_00086.0024 BFPV2_DS231616.1046 DW5-DMS0790_scaffold_00360.0009 DW5-DMS0790_scaffold_00360.0010 DW5_00360.0008 DW7_00350.0003 M4_PB_00001.1352 M4_PB_00001.1353 Meck4_00096.0008 PTRG_03386 SD20_00661.0006
OG0000298: 11137_00116.0017 134_00120.0014 239_00107.0017 5213_00110.0018 86-124-MTG2_scaffold_00105.0018 86-124-MTG2_scaffold_00105.0019 ARCrossB10_scaffold_00096.0017 ARCrossB10_scaffold_00096.0018 BFPV2_DS231615.0146 DW5-DMS0790_scaffold_00090.0018 DW5-DMS0790_scaffold_00090.0019 DW5_00076.0017 DW7_00044.0017 M4_PB_00002.0367 M4_PB_00002.0368 Meck4_00202.0004 PTRG_00142 SD20_00182.0008
OG0000299: 11137_00138.0018 134_00059.0014 239_00055.0028 5213_00114.0014 86-124-MTG2_scaffold_00107.0018 86-124-MTG2_scaffold_00107.0019 ARCrossB10_scaffold_00048.0016 ARCrossB10_scaffold_00048.0017 BFPV2_DS231615.1873 DW5-DMS0790_scaffold_00041.0028 DW5-DMS0790_scaffold_00041.0029 DW5_00034.0027 DW7_00409.0001 DW7_00582.0006 M4_PB_00006.0573 Meck4_00047.0028 PTRG_01941 SD20_03790.0001
OG0000300: 11137_00429.0005 134_00059.0001 239_00055.0041 5213_00114.0001 5213_00707.0003 86-124-MTG2_scaffold_00107.0032 ARCrossB10_scaffold_00048.0003 ARCrossB10_scaffold_00048.0004 BFPV2_DS231615.1886 DW5-DMS0790_scaffold_00041.0042 DW5_00034.0040 DW7_00898.0001 DW7_01154.0003 M4_PB_00006.0559 M4_PB_00006.0560 Meck4_00047.0041 PTRG_01955 SD20_00094.0008
OG0000301: 11137_00259.0011 134_00098.0001 239_00346.0008 5213_00311.0009 86-124-MTG2_scaffold_00113.0012 86-124-MTG2_scaffold_00113.0013 ARCrossB10_scaffold_00200.0009 ARCrossB10_scaffold_00200.0010 BFPV2_DS231630.0018 DW5-DMS0790_scaffold_00102.0012 DW5-DMS0790_scaffold_00102.0013 DW5_00096.0025 DW7_00355.0001 M4_PB_00013.0243 M4_PB_00013.0244 Meck4_00276.0001 PTRG_11107 SD20_01989.0001
OG0000302: 11137_00157.0020 11137_00697.0001 134_00149.0021 134_00746.0001 239_00149.0001 239_00759.0001 5213_00131.0021 86-124-MTG2_scaffold_00114.0003 ARCrossB10_scaffold_00400.0003 BFPV2_DS231618.0598 DW5-DMS0790_scaffold_00430.0008 DW5_00451.0003 DW7_00490.0007 M4_PB_00001.2062 Meck4_00391.0007 PTRG_05059 PTRG_05060 SD20_00093.0005
OG0000303: 11137_00721.0001 134_00149.0001 134_00774.0001 239_00149.0022 239_00780.0001 5213_00131.0001 5213_00755.0004 86-124-MTG2_scaffold_00114.0026 ARCrossB10_scaffold_00794.0001 BFPV2_DS231618.0576 DW5-DMS0790_scaffold_00798.0001 DW5_00185.0015 DW5_01673.0001 DW7_01251.0001 Meck4_00203.0015 Meck4_00788.0001 PTRG_05039 SD20_00601.0004
OG0000304: 11137_00010.0072 134_00109.0020 239_00191.0001 5213_00004.0073 86-124-MTG2_scaffold_00117.0001 86-124-MTG2_scaffold_00117.0002 ARCrossB10_scaffold_00277.0001 ARCrossB10_scaffold_00277.0002 BFPV2_DS231622.0274 DW5-DMS0790_scaffold_00183.0022 DW5-DMS0790_scaffold_00183.0023 DW5_00055.0015 DW7_01273.0001 M4_PB_00007.0397 M4_PB_00007.0398 Meck4_00179.0020 PTRG_07788 SD20_01659.0001
OG0000305: 11137_00089.0011 134_00083.0025 239_00110.0011 5213_00068.0013 86-124-MTG2_scaffold_00126.0026 86-124-MTG2_scaffold_00126.0027 ARCrossB10_scaffold_00068.0011 BFPV2_DS231616.0853 DW5-DMS0790_scaffold_00067.0011 DW5_00241.0003 DW7_00221.0011 M4_PB_00001.1154 M4_PB_00001.1155 Meck4_00102.0011 PTRG_03180 PTRG_03182 SD20_00543.0001 SD20_00881.0001
OG0000306: 11137_00054.0003 134_00128.0020 239_00754.0001 5213_00127.0003 86-124-MTG2_scaffold_00135.0003 86-124-MTG2_scaffold_00135.0004 ARCrossB10_scaffold_00127.0022 ARCrossB10_scaffold_00127.0023 BFPV2_DS231616.0270 DW5-DMS0790_scaffold_00713.0003 DW5-DMS0790_scaffold_00713.0004 DW5_00741.0003 DW7_01068.0002 M4_PB_00001.0522 Meck4_00007.0075 PTRG_02575 PTRG_02576 SD20_00055.0011
OG0000307: 11137_00217.0010 134_00132.0012 239_00115.0012 5213_00138.0016 86-124-MTG2_scaffold_00222.0013 86-124-MTG2_scaffold_00222.0014 ARCrossB10_scaffold_00226.0013 ARCrossB10_scaffold_00226.0014 BFPV2_DS231617.0606 DW5-DMS0790_scaffold_00224.0012 DW5-DMS0790_scaffold_00224.0013 DW5_00208.0010 DW7_00422.0010 M4_PB_00005.0659 M4_PB_00005.0660 Meck4_00208.0012 PTRG_04028 SD20_00966.0003
OG0000308: 11137_00250.0004 134_00017.0056 239_00015.0056 5213_00011.0009 86-124-MTG2_scaffold_00223.0008 86-124-MTG2_scaffold_02438.0001 86-124-MTG2_scaffold_02547.0001 ARCrossB10_scaffold_00040.0035 ARCrossB10_scaffold_02247.0001 BFPV2_DS231615.0295 DW5-DMS0790_scaffold_00172.0017 DW5-DMS0790_scaffold_02124.0001 DW5_00280.0008 DW7_00532.0004 M4_PB_00002.0526 Meck4_00042.0009 PTRG_00298 SD20_01553.0002
OG0000309: 11137_00447.0008 134_00241.0014 239_00244.0013 5213_00234.0014 86-124-MTG2_scaffold_00249.0014 ARCrossB10_scaffold_00259.0015 ARCrossB10_scaffold_00259.0016 BFPV2_DS231618.0209 BFPV2_DS231618.0210 DW5-DMS0790_scaffold_00245.0014 DW5-DMS0790_scaffold_00245.0015 DW5_00430.0001 DW7_00447.0001 M4_PB_00001.1646 M4_PB_00001.1647 Meck4_00241.0014 PTRG_04680 SD20_00383.0005
OG0000310: 11137_00163.0019 134_00076.0019 239_00078.0019 5213_00028.0029 5213_00516.0003 86-124-MTG2_scaffold_00264.0012 86-124-MTG2_scaffold_00728.0002 ARCrossB10_scaffold_00267.0012 ARCrossB10_scaffold_00700.0002 BFPV2_DS231617.0320 DW5-DMS0790_scaffold_00257.0012 DW5_00042.0018 DW7_00312.0003 M4_PB_00005.0350 Meck4_00131.0004 PTRG_03730 SD20_00857.0003 SD20_01353.0002
OG0000311: 11137_00402.0001 11137_00806.0002 134_00784.0001 239_00795.0001 5213_00318.0002 86-124-MTG2_scaffold_00294.0015 ARCrossB10_scaffold_00466.0010 ARCrossB10_scaffold_00666.0001 BFPV2_DS231617.0990 DW5-DMS0790_scaffold_00310.0001 DW5-DMS0790_scaffold_01643.0001 DW5_00303.0016 DW5_01881.0001 DW7_00262.0001 M4_PB_00005.1074 Meck4_00303.0001 PTRG_04429 SD20_00329.0002
OG0000312: 11137_00558.0002 134_00602.0002 239_00602.0001 5213_00593.0001 86-124-MTG2_scaffold_00298.0002 ARCrossB10_scaffold_00302.0011 BFPV2_DS231615.0676 BFPV2_DS231615.0677 DW5-DMS0790_scaffold_00644.0001 DW5_00720.0002 DW5_00720.0003 DW7_00911.0002 M4_PB_00002.0931 Meck4_00293.0002 PTRG_00691 PTRG_00692 SD20_01742.0002 SD20_04147.0001
OG0000313: 11137_00301.0008 134_00310.0003 239_00310.0003 5213_00324.0003 86-124-MTG2_scaffold_00326.0003 86-124-MTG2_scaffold_00326.0004 ARCrossB10_scaffold_00327.0004 ARCrossB10_scaffold_00327.0005 BFPV2_DS231626.0334 DW5-DMS0790_scaffold_00323.0003 DW5-DMS0790_scaffold_00323.0004 DW5_00323.0003 DW7_00167.0007 M4_PB_00003.0803 M4_PB_00003.0804 Meck4_00314.0003 PTRG_10085 SD20_01108.0002
OG0000314: 11137_00309.0008 134_00320.0002 239_00325.0008 5213_00347.0007 86-124-MTG2_scaffold_00339.0007 86-124-MTG2_scaffold_00339.0008 ARCrossB10_scaffold_00344.0007 BFPV2_DS231619.0130 BFPV2_DS231619.0131 DW5-DMS0790_scaffold_00337.0007 DW5-DMS0790_scaffold_00337.0008 DW5_00338.0002 DW7_00118.0011 M4_PB_00004.0973 M4_PB_00004.0974 Meck4_00335.0002 PTRG_05430 SD20_00042.0002
OG0000315: 11137_00226.0014 134_00222.0014 239_00226.0004 5213_00387.0004 5213_00387.0005 86-124-MTG2_scaffold_00360.0003 86-124-MTG2_scaffold_00360.0004 ARCrossB10_scaffold_00362.0003 ARCrossB10_scaffold_00362.0004 BFPV2_DS231626.0258 DW5-DMS0790_scaffold_00366.0006 DW5_00159.0004 DW7_00475.0004 M4_PB_00003.0889 M4_PB_00003.0890 Meck4_00462.0004 PTRG_10003 SD20_00200.0003
OG0000316: 11137_00094.0004 134_00089.0030 239_00393.0006 5213_00085.0032 86-124-MTG2_scaffold_00367.0014 86-124-MTG2_scaffold_00514.0001 ARCrossB10_scaffold_00417.0001 ARCrossB10_scaffold_00798.0005 BFPV2_DS231617.0066 BFPV2_DS231617.0067 DW5-DMS0790_scaffold_00263.0014 DW5_00058.0004 DW7_00604.0002 M4_PB_00005.0087 M4_PB_00005.0088 Meck4_00071.0004 PTRG_03471 SD20_01045.0003
OG0000317: 11137_00388.0003 134_00414.0007 239_00401.0003 5213_00481.0007 86-124-MTG2_scaffold_00400.0003 86-124-MTG2_scaffold_00400.0004 ARCrossB10_scaffold_00456.0003 ARCrossB10_scaffold_00456.0004 BFPV2_DS231620.0283 BFPV2_DS231620.0284 DW5-DMS0790_scaffold_00472.0008 DW7_00597.0002 M4_PB_00009.0402 M4_PB_00009.0403 Meck4_00413.0007 PTRG_06513 PTRG_06514 SD20_01355.0001
OG0000318: 11137_00413.0001 134_00433.0001 239_00461.0009 5213_00441.0001 86-124-MTG2_scaffold_00452.0010 86-124-MTG2_scaffold_00452.0011 ARCrossB10_scaffold_00458.0010 BFPV2_DS231615.0047 BFPV2_DS231615.0048 DW5-DMS0790_scaffold_00464.0001 DW5_00469.0009 DW7_00546.0009 M4_PB_00002.0259 M4_PB_00002.0261 Meck4_00446.0001 PTRG_00044 SD20_00004.0005 SD20_00654.0002
OG0000319: 11137_00286.0004 134_00295.0008 239_00274.0009 5213_00309.0004 86-124-MTG2_scaffold_00537.0004 86-124-MTG2_scaffold_00537.0005 ARCrossB10_scaffold_00552.0004 ARCrossB10_scaffold_00552.0005 BFPV2_DS231615.1584 DW5-DMS0790_scaffold_00636.0001 DW5-DMS0790_scaffold_00636.0002 DW5_00692.0004 DW7_00884.0001 M4_PB_00002.1934 M4_PB_00002.1935 Meck4_00600.0004 PTRG_01655 SD20_00697.0003
OG0000320: 11137_00298.0007 134_00724.0003 239_00741.0003 5213_00631.0001 86-124-MTG2_scaffold_00550.0001 86-124-MTG2_scaffold_00715.0002 ARCrossB10_scaffold_00422.0003 ARCrossB10_scaffold_00422.0004 BFPV2_DS231631.0029 DW5-DMS0790_scaffold_00809.0003 DW5-DMS0790_scaffold_00809.0004 DW5_00768.0003 DW7_01192.0003 M4_PB_00002.0053 M4_PB_00002.0054 Meck4_00666.0001 PTRG_11373 SD20_01768.0002
OG0000321: 11137_00298.0005 134_00620.0002 239_00623.0002 5213_00397.0002 86-124-MTG2_scaffold_00550.0003 ARCrossB10_scaffold_00422.0006 BFPV2_DS231631.0031 BFPV2_DS231631.0032 DW5-DMS0790_scaffold_00542.0006 DW5-DMS0790_scaffold_00692.0002 DW5_00772.0001 DW5_01961.0001 DW7_01106.0001 DW7_01244.0001 M4_PB_00002.0057 Meck4_00523.0005 PTRG_11375 SD20_01275.0002
OG0000322: 11137_01322.0001 134_01499.0001 239_00034.0039 239_01449.0001 5213_01409.0001 86-124-MTG2_scaffold_00562.0003 86-124-MTG2_scaffold_01785.0001 ARCrossB10_scaffold_00677.0001 ARCrossB10_scaffold_00791.0001 DW5-DMS0790_scaffold_01565.0001 DW5_00780.0001 DW5_01793.0001 DW7_01635.0001 M4_PB_00002.1815 M4_PB_00004.0026 M4_PB_00004.1112 Meck4_01542.0001 PTRG_01547
OG0000323: 11137_00618.0001 134_00669.0004 239_00690.0001 5213_00821.0001 86-124-MTG2_scaffold_00694.0001 ARCrossB10_scaffold_00744.0003 BFPV2_DS231639.0022 DW5-DMS0790_scaffold_00810.0002 DW5_01042.0001 DW7_00168.0012 DW7_01988.0001 M4_PB_00004.0038 M4_PB_00004.0039 Meck4_00883.0001 PTRG_11996 SD20_02009.0001 SD20_02349.0001 SD20_03364.0001
OG0000324: 11137_00657.0001 134_00601.0003 134_00601.0004 239_00722.0001 5213_00693.0001 86-124-MTG2_scaffold_00729.0001 ARCrossB10_scaffold_00749.0003 ARCrossB10_scaffold_00749.0004 BFPV2_DS231646.0013 DW5-DMS0790_scaffold_00639.0004 DW5_00707.0003 DW7_01287.0002 DW7_01471.0003 M4_PB_00016.0024 Meck4_00622.0003 PTRG_12112 SD20_00999.0002 SD20_04537.0001
OG0000325: 11137_00576.0004 134_00619.0001 239_00616.0005 239_00616.0006 5213_00608.0005 86-124-MTG2_scaffold_00737.0001 ARCrossB10_scaffold_00860.0001 BFPV2_DS231627.0040 DW5-DMS0790_scaffold_00980.0001 DW5-DMS0790_scaffold_00980.0002 DW5_00806.0001 DW5_00806.0002 DW7_02015.0001 DW7_02015.0002 M4_PB_00003.0078 Meck4_00689.0005 PTRG_10160 SD20_02214.0002
OG0000326: 11137_00336.0007 134_00856.0001 239_00611.0002 5213_00043.0002 86-124-MTG2_scaffold_00778.0002 86-124-MTG2_scaffold_00778.0003 ARCrossB10_scaffold_00381.0008 ARCrossB10_scaffold_00381.0009 BFPV2_DS231618.0289 DW5-DMS0790_scaffold_00915.0001 DW5-DMS0790_scaffold_00915.0002 DW5_01041.0002 DW7_01463.0001 M4_PB_00001.1728 M4_PB_00001.1730 Meck4_00365.0002 PTRG_04750 SD20_00261.0007
OG0000327: 11137_00791.0001 134_00992.0001 239_00032.0001 5213_00813.0001 86-124-MTG2_scaffold_00922.0001 86-124-MTG2_scaffold_00922.0002 ARCrossB10_scaffold_00913.0001 ARCrossB10_scaffold_00913.0002 BFPV2_DS231629.0131 DW5-DMS0790_scaffold_00983.0001 DW5_01098.0002 DW7_01751.0001 DW7_01751.0002 M4_PB_00012.0235 Meck4_00992.0001 PTRG_10902 SD20_03090.0001 SD20_03462.0001
OG0000328: 11137_01012.0001 134_01231.0001 239_01067.0001 5213_01038.0001 86-124-MTG2_scaffold_00989.0001 ARCrossB10_scaffold_01051.0001 BFPV2_DS231623.0012 BFPV2_DS231641.0002 DW5-DMS0790_scaffold_01128.0001 DW5_01294.0001 DW7_01843.0001 M4_PB_00003.0016 M4_PB_00008.0702 M4_PB_00012.0014 Meck4_01099.0001 PTRG_08129 PTRG_12056 SD20_02821.0001
OG0000329: 134_01730.0001 134_01746.0001 239_01666.0001 239_01807.0001 5213_01643.0001 5213_01773.0001 86-124-MTG2_scaffold_01037.0001 86-124-MTG2_scaffold_01415.0001 86-124-MTG2_scaffold_01902.0001 ARCrossB10_scaffold_01330.0001 ARCrossB10_scaffold_01494.0001 DW5-DMS0790_scaffold_00905.0001 DW5-DMS0790_scaffold_01524.0001 DW5_01058.0001 DW5_01811.0001 DW7_01840.0001 Meck4_01767.0001 Meck4_01895.0001
OG0000330: 11137_00851.0001 11137_01200.0001 11137_01602.0001 239_01398.0001 239_01403.0001 5213_01605.0001 5213_01637.0001 5213_01814.0001 86-124-MTG2_scaffold_01118.0001 ARCrossB10_scaffold_01042.0001 BFPV2_DS231627.0287 DW5-DMS0790_scaffold_01166.0001 DW5_02051.0001 DW7_01295.0001 M4_PB_00003.0342 M4_PB_00004.1130 Meck4_00762.0001 PTRG_10414
OG0000331: 11137_00957.0001 134_01047.0001 239_01015.0001 5213_00996.0001 86-124-MTG2_scaffold_01124.0001 ARCrossB10_scaffold_01062.0001 BFPV2_DS231619.0753 DW5-DMS0790_scaffold_01106.0001 DW5-DMS0790_scaffold_01106.0002 DW5_01234.0001 DW7_01747.0001 M4_PB_00004.0218 M4_PB_00004.0219 Meck4_01031.0001 PTRG_06060 SD20_01626.0003 SD20_01698.0002 SD20_03176.0001
OG0000332: 11137_01097.0001 134_01563.0001 134_01656.0001 239_01192.0001 5213_01149.0002 86-124-MTG2_scaffold_01298.0002 86-124-MTG2_scaffold_01298.0003 ARCrossB10_scaffold_01213.0002 BFPV2_DS231633.0006 BFPV2_DS231638.0045 DW5_00655.0003 DW7_01310.0002 M4_PB_00001.0024 Meck4_01247.0002 PTRG_11724 PTRG_11934 SD20_02772.0001 SD20_04094.0001
OG0000333: 11137_01390.0001 134_01601.0001 239_00817.0002 239_01526.0001 5213_00733.0002 5213_01464.0001 86-124-MTG2_scaffold_01908.0001 ARCrossB10_scaffold_00685.0002 ARCrossB10_scaffold_01779.0001 BFPV2_DS231633.0055 BFPV2_DS231639.0004 DW5-DMS0790_scaffold_00825.0001 DW5-DMS0790_scaffold_00889.0001 DW5_01085.0002 DW7_01402.0001 M4_PB_00009.0057 PTRG_11980 SD20_03012.0001
OG0000334: 11137_00751.0002 134_00926.0001 134_01306.0001 134_01406.0001 134_01840.0001 239_00661.0003 239_01284.0001 5213_01314.0001 86-124-MTG2_scaffold_02045.0001 ARCrossB10_scaffold_01680.0001 BFPV2_DS231636.0049 DW5-DMS0790_scaffold_00920.0002 DW5_00364.0009 DW7_01422.0002 M4_PB_00008.0054 Meck4_00838.0001 PTRG_11890 SD20_02985.0001
OG0000335: 11137_00010.0030 134_00004.0032 239_00009.0042 5213_00004.0030 86-124-MTG2_scaffold_00001.0050 86-124-MTG2_scaffold_00001.0051 ARCrossB10_scaffold_00012.0051 ARCrossB10_scaffold_00012.0052 BFPV2_DS231622.0318 DW5-DMS0790_scaffold_00015.0050 DW5_00007.0011 DW7_00003.0011 M4_PB_00007.0443 Meck4_00006.0048 PTRG_07829 SD20_00310.0001 SD20_04495.0001
OG0000336: 11137_00010.0035 134_00004.0026 239_00009.0036 5213_00004.0035 86-124-MTG2_scaffold_00001.0057 86-124-MTG2_scaffold_00001.0058 ARCrossB10_scaffold_00012.0057 ARCrossB10_scaffold_00012.0058 BFPV2_DS231622.0312 DW5-DMS0790_scaffold_00015.0056 DW5-DMS0790_scaffold_00015.0057 DW5_00007.0005 DW7_00003.0005 M4_PB_00007.0437 Meck4_00006.0053 PTRG_07822 SD20_00310.0006
OG0000337: 11137_00004.0063 134_00002.0046 239_00005.0034 5213_00002.0063 86-124-MTG2_scaffold_00002.0027 ARCrossB10_scaffold_00002.0064 ARCrossB10_scaffold_00002.0065 BFPV2_DS231616.0488 DW5-DMS0790_scaffold_00010.0060 DW5-DMS0790_scaffold_00010.0061 DW5_00508.0001 DW7_00229.0006 M4_PB_00001.0749 Meck4_00003.0059 PTRG_02792 PTRG_02793 SD20_00195.0011
OG0000338: 11137_00021.0060 134_00019.0060 239_00017.0060 5213_00012.0004 86-124-MTG2_scaffold_00003.0084 86-124-MTG2_scaffold_00003.0085 ARCrossB10_scaffold_00008.0064 ARCrossB10_scaffold_00008.0065 BFPV2_DS231620.0162 DW5-DMS0790_scaffold_00092.0004 DW5-DMS0790_scaffold_00092.0005 DW5_00077.0004 DW7_00027.0004 M4_PB_00009.0538 Meck4_00051.0035 PTRG_06387 SD20_00171.0004
OG0000339: 11137_00009.0020 134_00091.0009 239_00087.0008 5213_00005.0064 86-124-MTG2_scaffold_00005.0078 ARCrossB10_scaffold_00003.0010 ARCrossB10_scaffold_00003.0011 BFPV2_DS231621.0140 DW5-DMS0790_scaffold_00001.0022 DW5-DMS0790_scaffold_00001.0023 DW5_00124.0010 DW7_00006.0003 M4_PB_00010.0519 Meck4_00075.0020 PTRG_07003 SD20_00168.0001 SD20_00168.0002
OG0000340: 11137_00216.0006 11137_00216.0007 134_00210.0006 239_00020.0007 5213_00021.0010 86-124-MTG2_scaffold_00009.0010 ARCrossB10_scaffold_00038.0032 BFPV2_DS231618.0048 DW5-DMS0790_scaffold_00054.0027 DW5_00286.0004 DW7_00851.0004 M4_PB_00001.1467 M4_PB_00001.1468 Meck4_00116.0017 PTRG_04500 SD20_00871.0001 SD20_00871.0002
OG0000341: 11137_00216.0010 134_00210.0010 239_00020.0010 5213_00021.0013 86-124-MTG2_scaffold_00009.0013 86-124-MTG2_scaffold_00009.0014 ARCrossB10_scaffold_00038.0029 BFPV2_DS231618.0051 DW5-DMS0790_scaffold_00054.0023 DW5-DMS0790_scaffold_00054.0024 DW5_00104.0019 DW5_00286.0001 DW7_00481.0004 M4_PB_00001.1472 Meck4_00116.0014 PTRG_04508 SD20_01239.0003
OG0000342: 11137_00008.0045 134_00039.0036 239_00023.0018 5213_00040.0019 86-124-MTG2_scaffold_00011.0048 86-124-MTG2_scaffold_00011.0049 ARCrossB10_scaffold_00019.0021 ARCrossB10_scaffold_00019.0022 BFPV2_DS231619.0318 DW5-DMS0790_scaffold_00026.0020 DW5-DMS0790_scaffold_00026.0021 DW5_00019.0035 DW7_00449.0002 M4_PB_00004.0776 Meck4_00023.0048 PTRG_05627 SD20_00436.0002
OG0000343: 11137_00025.0007 134_00055.0043 239_00094.0016 5213_00054.0001 86-124-MTG2_scaffold_00012.0049 ARCrossB10_scaffold_00039.0001 ARCrossB10_scaffold_00352.0001 BFPV2_DS231615.1368 DW5-DMS0790_scaffold_00004.0053 DW5_00011.0017 DW7_00259.0005 M4_PB_00002.1687 M4_PB_00002.1688 Meck4_00004.0050 Meck4_00004.0051 PTRG_01422 SD20_00132.0009
OG0000344: 11137_00001.0018 134_00060.0018 239_00001.0162 5213_00001.0163 86-124-MTG2_scaffold_00015.0032 86-124-MTG2_scaffold_00015.0034 ARCrossB10_scaffold_00087.0018 BFPV2_DS231616.0572 DW5-DMS0790_scaffold_00042.0021 DW5_00312.0004 DW7_00846.0002 M4_PB_00001.0839 Meck4_00123.0001 PTRG_02880 PTRG_02881 SD20_00644.0001 SD20_00829.0001
OG0000345: 11137_00006.0075 134_00053.0024 239_00034.0024 5213_00025.0022 86-124-MTG2_scaffold_00017.0014 86-124-MTG2_scaffold_00017.0015 ARCrossB10_scaffold_00090.0010 BFPV2_DS231615.1496 DW5-DMS0790_scaffold_00028.0015 DW5-DMS0790_scaffold_00028.0016 DW5_00426.0004 DW7_00653.0003 M4_PB_00002.1830 M4_PB_00002.1831 Meck4_00046.0014 PTRG_01563 SD20_00758.0004
OG0000346: 11137_00015.0006 134_00283.0006 239_00224.0007 5213_00246.0006 86-124-MTG2_scaffold_00018.0003 86-124-MTG2_scaffold_00018.0004 ARCrossB10_scaffold_00097.0021 ARCrossB10_scaffold_00097.0022 BFPV2_DS231617.0492 DW5-DMS0790_scaffold_00380.0007 DW5-DMS0790_scaffold_00380.0008 DW5_00383.0002 DW7_00382.0007 M4_PB_00005.0531 Meck4_00219.0007 PTRG_03911 SD20_00210.0010
OG0000347: 11137_00083.0037 134_00101.0016 239_00043.0038 5213_00106.0016 86-124-MTG2_scaffold_00018.0065 86-124-MTG2_scaffold_00024.0038 ARCrossB10_scaffold_00072.0036 ARCrossB10_scaffold_00107.0020 BFPV2_DS231619.0636 DW5-DMS0790_scaffold_00014.0061 DW5-DMS0790_scaffold_00027.0038 DW5_00016.0037 DW7_00001.0037 M4_PB_00004.0348 Meck4_00032.0013 PTRG_05944 SD20_00016.0006
OG0000348: 11137_00022.0037 134_00021.0013 239_00021.0013 5213_00013.0037 86-124-MTG2_scaffold_00022.0008 ARCrossB10_scaffold_00011.0013 ARCrossB10_scaffold_00011.0014 BFPV2_DS231617.0252 BFPV2_DS231617.0254 DW5-DMS0790_scaffold_00003.0038 DW5_00002.0037 DW7_00201.0008 M4_PB_00005.0277 Meck4_00005.0037 PTRG_03655 PTRG_03656 SD20_00110.0005
OG0000349: 11137_00114.0021 134_00106.0020 239_00106.0011 239_00703.0001 5213_00109.0011 86-124-MTG2_scaffold_00023.0038 86-124-MTG2_scaffold_00928.0001 ARCrossB10_scaffold_00020.0022 BFPV2_DS231623.0093 DW5-DMS0790_scaffold_00045.0023 DW5_00206.0012 DW7_00674.0002 M4_PB_00001.0231 M4_PB_00008.0609 Meck4_00095.0011 PTRG_08204 SD20_01810.0002
OG0000350: 11137_00030.0050 134_00032.0049 239_00001.0006 5213_00001.0006 86-124-MTG2_scaffold_00025.0006 86-124-MTG2_scaffold_00025.0007 ARCrossB10_scaffold_00215.0009 ARCrossB10_scaffold_00215.0010 BFPV2_DS231616.0731 DW5-DMS0790_scaffold_00013.0061 DW5-DMS0790_scaffold_00013.0062 DW5_00103.0016 DW7_00359.0006 M4_PB_00001.1009 Meck4_00001.0006 PTRG_03054 SD20_00435.0006
OG0000351: 11137_00012.0039 134_00040.0014 239_00027.0034 5213_00019.0039 86-124-MTG2_scaffold_00029.0045 ARCrossB10_scaffold_00024.0043 BFPV2_DS231615.0814 DW5-DMS0790_scaffold_00034.0038 DW5_00020.0033 DW7_00009.0013 M4_PB_00002.1075 M4_PB_00002.1076 Meck4_00026.0026 PTRG_00827 PTRG_00828 SD20_00049.0018 SD20_01856.0001
OG0000352: 11137_00032.0034 134_00033.0015 239_00035.0015 239_00157.0012 5213_00038.0015 86-124-MTG2_scaffold_00030.0016 ARCrossB10_scaffold_00025.0035 BFPV2_DS231617.0807 DW5-DMS0790_scaffold_00164.0009 DW5_00041.0007 DW7_00078.0012 M4_PB_00005.0884 Meck4_00040.0025 PTRG_04241 SD20_01254.0001 SD20_02340.0001 SD20_02766.0001
OG0000353: 11137_00793.0001 134_00035.0001 239_00039.0001 5213_00009.0069 86-124-MTG2_scaffold_00030.0046 86-124-MTG2_scaffold_00034.0001 86-124-MTG2_scaffold_00034.0002 ARCrossB10_scaffold_00009.0001 ARCrossB10_scaffold_00009.0002 BFPV2_DS231618.0179 DW5-DMS0790_scaffold_00002.0001 DW5_00112.0022 DW7_00013.0006 M4_PB_00001.1611 Meck4_00890.0001 PTRG_04650 SD20_00882.0002
OG0000354: 11137_00056.0005 134_00052.0004 239_00032.0052 5213_00279.0004 86-124-MTG2_scaffold_00033.0052 ARCrossB10_scaffold_00028.0054 BFPV2_DS231629.0082 DW5-DMS0790_scaffold_00056.0042 DW5-DMS0790_scaffold_01016.0001 DW5_00546.0001 DW5_01471.0001 DW7_00482.0008 DW7_00625.0008 Meck4_00371.0008 PTRG_10851 PTRG_10852 SD20_03215.0001
OG0000355: 11137_00007.0069 134_00006.0021 239_00007.0041 5213_00039.0020 86-124-MTG2_scaffold_00035.0022 ARCrossB10_scaffold_00030.0021 BFPV2_DS231616.0340 DW5-DMS0790_scaffold_00023.0023 DW5-DMS0790_scaffold_00023.0024 DW5-DMS0790_scaffold_00023.0025 DW5_00056.0009 DW7_00043.0001 M4_PB_00001.0598 M4_PB_00001.0599 Meck4_00076.0009 PTRG_02644 SD20_01363.0002
OG0000356: 11137_00016.0003 134_00014.0003 239_00036.0053 239_00157.0003 5213_00036.0003 86-124-MTG2_scaffold_00037.0054 ARCrossB10_scaffold_00027.0054 BFPV2_DS231630.0237 DW5-DMS0790_scaffold_00025.0054 DW5_00866.0003 DW5_01089.0002 DW7_01069.0001 DW7_01550.0002 M4_PB_00013.0015 Meck4_00447.0003 SD20_01414.0001 SD20_02054.0001
OG0000357: 11137_00012.0093 134_00335.0009 239_00118.0029 5213_00079.0002 86-124-MTG2_scaffold_00052.0002 86-124-MTG2_scaffold_00052.0003 ARCrossB10_scaffold_00049.0046 BFPV2_DS231615.0762 DW5-DMS0790_scaffold_00361.0002 DW5-DMS0790_scaffold_00361.0003 DW5_00358.0002 DW7_00794.0002 M4_PB_00002.1019 M4_PB_00002.1020 Meck4_00110.0002 PTRG_00770 SD20_00548.0003
OG0000358: 11137_00039.0036 134_00024.0021 239_00056.0008 5213_00017.0021 86-124-MTG2_scaffold_00053.0039 86-124-MTG2_scaffold_00053.0040 ARCrossB10_scaffold_00053.0039 ARCrossB10_scaffold_00053.0040 BFPV2_DS231625.0359 DW5-DMS0790_scaffold_00304.0006 DW5_00127.0006 DW7_00007.0036 M4_PB_00012.0509 M4_PB_00012.0510 Meck4_00025.0019 PTRG_09611 SD20_00030.0017
OG0000359: 11137_00042.0044 134_00063.0005 239_00083.0005 5213_00475.0003 86-124-MTG2_scaffold_00058.0041 ARCrossB10_scaffold_00060.0002 ARCrossB10_scaffold_00060.0003 BFPV2_DS231615.0390 DW5-DMS0790_scaffold_00057.0002 DW5-DMS0790_scaffold_00057.0003 DW5_00412.0005 DW7_00981.0003 M4_PB_00002.0620 M4_PB_00002.0621 Meck4_00161.0020 PTRG_00390 SD20_01224.0002
OG0000360: 11137_00025.0056 134_00226.0003 239_00070.0036 5213_00034.0003 86-124-MTG2_scaffold_00084.0007 86-124-MTG2_scaffold_00084.0008 ARCrossB10_scaffold_00045.0038 ARCrossB10_scaffold_00045.0039 BFPV2_DS231615.1417 DW5-DMS0790_scaffold_00223.0004 DW5-DMS0790_scaffold_00223.0005 DW5_00204.0004 DW7_00144.0019 M4_PB_00002.1738 M4_PB_00002.1739 Meck4_00004.0101 PTRG_01476
OG0000361: 11137_00121.0016 134_00111.0016 239_00163.0010 5213_00238.0014 86-124-MTG2_scaffold_00088.0016 ARCrossB10_scaffold_00101.0016 BFPV2_DS231615.0654 DW5-DMS0790_scaffold_00096.0015 DW5_00152.0020 DW5_00314.0001 DW7_00275.0001 DW7_00522.0001 M4_PB_00002.0905 Meck4_00084.0014 PTRG_00667 SD20_01268.0004 SD20_04319.0001
OG0000362: 11137_00098.0027 134_00093.0010 239_00097.0025 5213_00088.0010 86-124-MTG2_scaffold_00090.0030 86-124-MTG2_scaffold_00090.0031 ARCrossB10_scaffold_00037.0041 ARCrossB10_scaffold_00037.0042 BFPV2_DS231621.0092 DW5-DMS0790_scaffold_00064.0012 DW5-DMS0790_scaffold_00064.0013 DW5_00049.0011 DW7_00021.0011 M4_PB_00010.0568 Meck4_00077.0025 PTRG_06951 SD20_00118.0002
OG0000363: 11137_00130.0023 134_00338.0002 239_00013.0066 239_00775.0002 5213_00432.0001 5213_00746.0002 86-124-MTG2_scaffold_00092.0017 ARCrossB10_scaffold_00059.0035 DW5-DMS0790_scaffold_00362.0010 DW5_00455.0009 DW7_00459.0010 M4_PB_00003.0173 Meck4_00230.0017 Meck4_00789.0001 PTRG_10256 PTRG_10257 SD20_00488.0001
OG0000364: 11137_00111.0001 134_00102.0001 239_00103.0001 5213_00105.0025 86-124-MTG2_scaffold_00097.0030 ARCrossB10_scaffold_00089.0029 BFPV2_DS231618.0559 DW5-DMS0790_scaffold_00088.0029 DW5_00047.0025 DW7_00102.0013 M4_PB_00001.2018 M4_PB_00001.2019 Meck4_00490.0004 PTRG_05017 PTRG_05018 SD20_00775.0001 SD20_00775.0002
OG0000365: 11137_00118.0008 134_00225.0008 239_00229.0005 5213_00236.0008 86-124-MTG2_scaffold_00108.0008 ARCrossB10_scaffold_00133.0013 ARCrossB10_scaffold_00133.0014 BFPV2_DS231629.0189 DW5-DMS0790_scaffold_00125.0013 DW5-DMS0790_scaffold_00125.0014 DW5_00460.0005 DW7_00511.0002 M4_PB_00012.0169 M4_PB_00012.0170 Meck4_00427.0005 PTRG_10967 SD20_00719.0005
OG0000366: 11137_00118.0015 134_00392.0003 239_00392.0006 5213_00405.0003 86-124-MTG2_scaffold_00108.0015 ARCrossB10_scaffold_00133.0006 ARCrossB10_scaffold_00133.0007 BFPV2_DS231629.0196 DW5-DMS0790_scaffold_00125.0006 DW5-DMS0790_scaffold_00125.0007 DW5_00431.0006 DW7_00487.0003 M4_PB_00012.0162 M4_PB_00012.0163 Meck4_00284.0010 PTRG_10974 SD20_00545.0004
OG0000367: 11137_00296.0008 134_00447.0002 239_00202.0003 5213_00093.0022 86-124-MTG2_scaffold_00116.0009 ARCrossB10_scaffold_00112.0009 DW5-DMS0790_scaffold_00072.0004 DW5-DMS0790_scaffold_00072.0005 DW5_00315.0004 DW7_00285.0004 M4_PB_00003.1159 M4_PB_00003.1160 Meck4_00167.0018 PTRG_09755 PTRG_09756 SD20_01011.0002 SD20_01375.0001
OG0000368: 11137_00041.0047 134_00029.0002 239_00030.0057 5213_00561.0002 86-124-MTG2_scaffold_00118.0029 86-124-MTG2_scaffold_00118.0030 ARCrossB10_scaffold_00113.0029 BFPV2_DS231624.0292 DW5-DMS0790_scaffold_00104.0030 DW5_00278.0010 DW7_00237.0009 M4_PB_00011.0316 Meck4_00030.0002 PTRG_08986 PTRG_08987 SD20_00100.0008 SD20_00100.0009
OG0000369: 11137_00089.0030 134_00083.0008 239_00110.0029 5213_00068.0032 86-124-MTG2_scaffold_00126.0009 ARCrossB10_scaffold_00068.0030 BFPV2_DS231616.0873 DW5-DMS0790_scaffold_00067.0030 DW5-DMS0790_scaffold_00067.0031 DW5_00235.0005 DW7_00383.0009 M4_PB_00001.1172 M4_PB_00001.1173 Meck4_00102.0029 PTRG_03201 SD20_00333.0004 SD20_00333.0005
OG0000370: 11137_00109.0010 134_00100.0010 239_00101.0010 5213_00103.0005 86-124-MTG2_scaffold_00130.0002 ARCrossB10_scaffold_00123.0002 BFPV2_DS231615.1983 DW5-DMS0790_scaffold_00114.0002 DW5_00161.0004 DW7_00361.0001 DW7_00623.0006 M4_PB_00006.0453 Meck4_00092.0010 PTRG_02062 SD20_00713.0003 SD20_01286.0001 SD20_02235.0001
OG0000371: 11137_00037.0042 134_00065.0006 239_00040.0006 5213_00063.0006 86-124-MTG2_scaffold_00134.0006 ARCrossB10_scaffold_00187.0001 ARCrossB10_scaffold_00541.0007 BFPV2_DS231623.0040 DW5-DMS0790_scaffold_00182.0001 DW5-DMS0790_scaffold_00550.0006 DW5_00134.0015 DW7_00069.0015 M4_PB_00008.0665 Meck4_00031.0042 PTRG_08150 SD20_00870.0002 SD20_00870.0003
OG0000372: 11137_00080.0022 134_00075.0021 239_00076.0021 5213_00078.0022 86-124-MTG2_scaffold_00148.0008 86-124-MTG2_scaffold_00148.0009 ARCrossB10_scaffold_00062.0024 ARCrossB10_scaffold_00062.0025 BFPV2_DS231622.0475 DW5-DMS0790_scaffold_00131.0008 DW5-DMS0790_scaffold_00131.0009 DW5_00166.0020 DW7_00110.0001 M4_PB_00007.0618 Meck4_00130.0007 PTRG_08001 SD20_04226.0001
OG0000373: 11137_00191.0013 134_00144.0015 239_00145.0015 5213_00151.0015 86-124-MTG2_scaffold_00149.0016 86-124-MTG2_scaffold_00149.0017 ARCrossB10_scaffold_00138.0015 ARCrossB10_scaffold_00138.0016 BFPV2_DS231619.0115 DW5-DMS0790_scaffold_00130.0016 DW5-DMS0790_scaffold_00130.0017 DW5_00239.0015 DW7_00041.0009 M4_PB_00004.0991 Meck4_00128.0015 PTRG_05412 SD20_00069.0001
OG0000374: 11137_00027.0023 134_00025.0037 239_00025.0024 5213_00023.0034 86-124-MTG2_scaffold_00152.0026 86-124-MTG2_scaffold_00152.0027 ARCrossB10_scaffold_00169.0001 BFPV2_DS231615.0955 DW5-DMS0790_scaffold_00161.0001 DW5-DMS0790_scaffold_00161.0002 DW5_00109.0002 DW7_00573.0001 M4_PB_00002.1223 M4_PB_00002.1224 Meck4_00018.0039 PTRG_00978 SD20_00250.0002
OG0000375: 11137_00028.0030 134_00009.0048 239_00127.0008 5213_00090.0008 86-124-MTG2_scaffold_00156.0015 ARCrossB10_scaffold_00135.0010 ARCrossB10_scaffold_00135.0011 BFPV2_DS231615.1072 DW5-DMS0790_scaffold_00024.0016 DW5-DMS0790_scaffold_00024.0017 DW5_00001.0048 DW7_00351.0005 M4_PB_00002.1354 M4_PB_00002.1355 Meck4_00442.0004 PTRG_01111 SD20_00087.0013
OG0000376: 11137_00147.0018 134_00218.0001 239_00234.0012 5213_00226.0013 86-124-MTG2_scaffold_00160.0001 86-124-MTG2_scaffold_00160.0002 ARCrossB10_scaffold_00142.0001 ARCrossB10_scaffold_00142.0002 BFPV2_DS231628.0119 DW5-DMS0790_scaffold_00143.0001 DW5-DMS0790_scaffold_00143.0002 DW5_00223.0001 DW7_00141.0013 M4_PB_00003.0514 Meck4_00218.0013 PTRG_10554 SD20_00954.0003
OG0000377: 11137_00171.0020 134_00139.0008 239_00143.0019 5213_00148.0020 86-124-MTG2_scaffold_00170.0005 86-124-MTG2_scaffold_00170.0006 ARCrossB10_scaffold_00254.0006 BFPV2_DS231622.0166 DW5-DMS0790_scaffold_00244.0006 DW5-DMS0790_scaffold_00244.0007 DW5_00221.0013 DW7_00190.0009 M4_PB_00007.0278 M4_PB_00007.0279 Meck4_00152.0019 PTRG_07680 SD20_00114.0008
OG0000378: 11137_00041.0009 134_00029.0041 239_00030.0018 5213_00033.0018 86-124-MTG2_scaffold_00184.0009 86-124-MTG2_scaffold_00184.0010 ARCrossB10_scaffold_00179.0011 BFPV2_DS231624.0330 DW5-DMS0790_scaffold_00177.0013 DW5_00051.0008 DW7_00135.0009 M4_PB_00011.0273 M4_PB_00011.0274 Meck4_00030.0041 PTRG_09028 PTRG_09029 SD20_00159.0007
OG0000379: 11137_00313.0005 134_00324.0003 239_00335.0005 5213_00352.0005 86-124-MTG2_scaffold_00187.0005 ARCrossB10_scaffold_00190.0012 BFPV2_DS231616.0296 DW5-DMS0790_scaffold_00280.0001 DW5-DMS0790_scaffold_00483.0005 DW5_00506.0001 DW5_00730.0001 DW7_00594.0005 DW7_00910.0003 M4_PB_00001.0545 Meck4_00340.0003 PTRG_02599 SD20_00084.0008
OG0000380: 11137_00234.0012 134_00234.0002 239_00448.0004 5213_00247.0002 86-124-MTG2_scaffold_00188.0002 ARCrossB10_scaffold_00097.0002 ARCrossB10_scaffold_00097.0003 BFPV2_DS231617.0509 DW5-DMS0790_scaffold_00575.0005 DW5-DMS0790_scaffold_00575.0006 DW5_00217.0002 DW7_00757.0002 M4_PB_00005.0549 M4_PB_00005.0550 Meck4_00385.0005 PTRG_03935 SD20_00122.0005
OG0000381: 11137_00154.0007 134_00279.0007 239_00199.0007 5213_00289.0007 86-124-MTG2_scaffold_00189.0003 ARCrossB10_scaffold_00284.0007 BFPV2_DS231619.0029 DW5-DMS0790_scaffold_00278.0011 DW5-DMS0790_scaffold_00278.0012 DW5_00271.0011 DW7_00232.0007 M4_PB_00004.1080 M4_PB_00004.1081 Meck4_00187.0015 PTRG_05324 SD20_00666.0003 SD20_00666.0004
OG0000382: 11137_00283.0004 134_00318.0007 239_00241.0007 5213_00245.0007 86-124-MTG2_scaffold_00200.0008 86-124-MTG2_scaffold_00200.0009 ARCrossB10_scaffold_00291.0008 ARCrossB10_scaffold_00291.0009 BFPV2_DS231622.0548 DW5-DMS0790_scaffold_00298.0004 DW5_00294.0004 DW7_00348.0002 M4_PB_00007.0707 Meck4_00315.0004 PTRG_08079 SD20_00201.0008 SD20_01944.0002
OG0000383: 11137_00087.0026 134_00177.0011 239_00150.0011 5213_00097.0010 86-124-MTG2_scaffold_00238.0006 86-124-MTG2_scaffold_00238.0007 ARCrossB10_scaffold_00244.0006 ARCrossB10_scaffold_00244.0007 BFPV2_DS231624.0174 DW5-DMS0790_scaffold_00231.0006 DW5-DMS0790_scaffold_00231.0007 DW5_00067.0010 DW7_00180.0008 M4_PB_00011.0440 Meck4_00086.0024 PTRG_08865 SD20_00101.0006
OG0000384: 11137_00441.0006 134_00274.0006 239_00237.0011 5213_00243.0006 86-124-MTG2_scaffold_00240.0011 86-124-MTG2_scaffold_00240.0013 ARCrossB10_scaffold_00247.0011 ARCrossB10_scaffold_00247.0013 BFPV2_DS231630.0153 DW5-DMS0790_scaffold_00154.0006 DW5_00265.0008 DW7_00224.0006 M4_PB_00013.0103 M4_PB_00013.0105 Meck4_00231.0006 PTRG_11250 SD20_00203.0005
OG0000385: 11137_00258.0010 11137_00258.0011 134_00342.0001 134_00641.0001 239_00267.0006 5213_00325.0010 86-124-MTG2_scaffold_00263.0010 ARCrossB10_scaffold_00321.0010 BFPV2_DS231620.0372 DW5-DMS0790_scaffold_00799.0003 DW5_00308.0004 DW7_01520.0004 DW7_01994.0001 M4_PB_00009.0312 Meck4_00814.0002 PTRG_06595 SD20_02924.0001
OG0000386: 11137_00095.0013 134_00217.0002 239_00064.0013 5213_00225.0002 86-124-MTG2_scaffold_00278.0013 86-124-MTG2_scaffold_00278.0014 ARCrossB10_scaffold_00233.0003 ARCrossB10_scaffold_00233.0004 BFPV2_DS231615.1934 DW5-DMS0790_scaffold_00273.0011 DW5-DMS0790_scaffold_00273.0012 DW5_00263.0011 DW7_00238.0002 M4_PB_00006.0505 Meck4_00215.0002 PTRG_02006 SD20_00632.0002
OG0000387: 11137_00247.0011 134_00253.0010 239_00287.0008 5213_00270.0003 86-124-MTG2_scaffold_00280.0011 86-124-MTG2_scaffold_00280.0012 ARCrossB10_scaffold_00264.0003 ARCrossB10_scaffold_00264.0004 BFPV2_DS231619.0240 DW5-DMS0790_scaffold_00075.0014 DW5-DMS0790_scaffold_00075.0015 DW5_00245.0003 DW7_00583.0003 M4_PB_00004.0859 Meck4_00287.0003 PTRG_05546 SD20_00497.0003
OG0000388: 11137_00194.0012 134_00188.0013 239_00291.0012 5213_00280.0012 86-124-MTG2_scaffold_00293.0004 86-124-MTG2_scaffold_00293.0005 ARCrossB10_scaffold_00297.0005 ARCrossB10_scaffold_00297.0006 BFPV2_DS231618.0629 DW5-DMS0790_scaffold_00192.0011 DW5_00299.0004 DW7_00279.0011 M4_PB_00001.2102 Meck4_00180.0012 PTRG_05088 SD20_00461.0001 SD20_01990.0001
OG0000389: 11137_00184.0012 134_00168.0012 239_00140.0014 5213_00142.0012 86-124-MTG2_scaffold_00323.0001 86-124-MTG2_scaffold_00391.0002 ARCrossB10_scaffold_00328.0012 BFPV2_DS231621.0597 DW5-DMS0790_scaffold_00474.0008 DW5_00180.0016 DW7_00623.0005 M4_PB_00010.0029 M4_PB_00012.0032 Meck4_00322.0012 PTRG_07494 PTRG_12032 SD20_01078.0002
OG0000390: 11137_00308.0002 134_00187.0002 239_00187.0002 5213_00442.0006 86-124-MTG2_scaffold_00335.0009 ARCrossB10_scaffold_00341.0002 BFPV2_DS231620.0544 DW5-DMS0790_scaffold_00179.0012 DW5_00249.0002 DW7_00208.0009 M4_PB_00009.0131 M4_PB_00009.0132 Meck4_00529.0001 Meck4_00868.0001 PTRG_06783 PTRG_06784 SD20_00401.0005
OG0000391: 11137_00228.0003 134_00248.0012 239_00230.0014 5213_00233.0014 86-124-MTG2_scaffold_00344.0003 ARCrossB10_scaffold_00273.0006 BFPV2_DS231615.2019 DW5-DMS0790_scaffold_00343.0003 DW5_00050.0003 DW7_00320.0003 M4_PB_00006.0407 M4_PB_00006.0408 Meck4_00104.0003 PTRG_02090 PTRG_02091 SD20_00611.0006 SD20_02262.0002
OG0000392: 11137_00188.0011 134_00181.0011 239_00184.0011 5213_00186.0010 86-124-MTG2_scaffold_00345.0006 ARCrossB10_scaffold_00223.0008 ARCrossB10_scaffold_00223.0009 BFPV2_DS231620.0184 DW5-DMS0790_scaffold_00207.0009 DW5-DMS0790_scaffold_00207.0010 DW5_00335.0004 DW7_00380.0012 M4_PB_00009.0515 Meck4_00172.0010 PTRG_06410 SD20_00012.0002 SD20_02625.0001
OG0000393: 11137_00321.0001 134_00043.0011 239_00345.0001 5213_00042.0012 86-124-MTG2_scaffold_00355.0012 86-124-MTG2_scaffold_00355.0013 ARCrossB10_scaffold_00373.0012 ARCrossB10_scaffold_00373.0013 BFPV2_DS231622.0116 DW5-DMS0790_scaffold_00363.0011 DW5-DMS0790_scaffold_00363.0012 DW5_00357.0011 DW7_00380.0001 M4_PB_00007.0223 Meck4_00036.0040 PTRG_07634 SD20_00301.0008
OG0000394: 11137_00317.0004 134_00325.0007 239_00334.0007 5213_00356.0007 86-124-MTG2_scaffold_00356.0007 86-124-MTG2_scaffold_00356.0008 ARCrossB10_scaffold_00350.0005 DW5-DMS0790_scaffold_00349.0007 DW5-DMS0790_scaffold_00349.0008 DW5_00825.0002 DW7_00369.0006 M4_PB_00001.2074 M4_PB_00001.2075 Meck4_00344.0004 PTRG_05070 SD20_00352.0001 SD20_02494.0001
OG0000395: 11137_00148.0008 134_00300.0001 239_00051.0025 5213_00169.0006 86-124-MTG2_scaffold_00371.0006 86-124-MTG2_scaffold_00371.0007 ARCrossB10_scaffold_00166.0006 ARCrossB10_scaffold_00166.0007 BFPV2_DS231616.0763 DW5-DMS0790_scaffold_00150.0006 DW5-DMS0790_scaffold_00150.0007 DW5_00380.0006 DW7_00375.0001 M4_PB_00001.1045 Meck4_00126.0014 PTRG_03090 SD20_00770.0001
OG0000396: 11137_00343.0003 134_00367.0003 239_00366.0010 5213_00388.0010 86-124-MTG2_scaffold_00383.0003 86-124-MTG2_scaffold_00383.0004 ARCrossB10_scaffold_00389.0003 BFPV2_DS231617.0936 DW5-DMS0790_scaffold_00078.0035 DW5-DMS0790_scaffold_00078.0036 DW5_00714.0003 DW7_00888.0003 M4_PB_00005.1017 M4_PB_00005.1018 Meck4_00062.0039 PTRG_04379 SD20_01741.0003
OG0000397: 11137_00126.0005 11137_00126.0006 134_00113.0005 239_00119.0005 5213_00118.0015 86-124-MTG2_scaffold_00398.0006 86-124-MTG2_scaffold_00398.0007 ARCrossB10_scaffold_00403.0006 BFPV2_DS231617.0360 DW5-DMS0790_scaffold_00407.0005 DW5-DMS0790_scaffold_00407.0006 DW5_00423.0005 DW7_00641.0004 M4_PB_00005.0392 Meck4_00112.0005 PTRG_03772 SD20_02916.0001
OG0000398: 11137_00397.0001 134_00775.0001 239_00922.0002 5213_01382.0001 86-124-MTG2_scaffold_00522.0001 86-124-MTG2_scaffold_00894.0001 ARCrossB10_scaffold_00558.0001 BFPV2_DS231625.0005 DW5-DMS0790_scaffold_00627.0002 DW5-DMS0790_scaffold_00804.0002 DW5_00811.0003 DW7_01234.0001 M4_PB_00015.0074 Meck4_00856.0002 PTRG_09254 SD20_01172.0002 SD20_01713.0002
OG0000399: 11137_00458.0003 134_00482.0003 239_00485.0003 5213_00566.0003 86-124-MTG2_scaffold_00531.0003 ARCrossB10_scaffold_00511.0003 BFPV2_DS231615.2131 DW5-DMS0790_scaffold_00693.0003 DW5-DMS0790_scaffold_00759.0001 DW5_00551.0003 DW5_00551.0004 DW7_01019.0003 DW7_01142.0003 M4_PB_00006.0290 Meck4_00506.0003 PTRG_02212 SD20_00102.0005
OG0000400: 11137_00480.0005 134_00514.0001 239_00524.0005 5213_00522.0005 86-124-MTG2_scaffold_00540.0001 86-124-MTG2_scaffold_00540.0002 ARCrossB10_scaffold_00551.0001 ARCrossB10_scaffold_00551.0002 BFPV2_DS231622.0035 DW5-DMS0790_scaffold_00566.0001 DW5-DMS0790_scaffold_00566.0002 DW5_00210.0005 DW7_00849.0004 M4_PB_00007.0135 Meck4_00548.0001 PTRG_07548 SD20_01026.0003
OG0000401: 11137_00124.0028 134_00117.0026 239_00117.0002 5213_00124.0027 86-124-MTG2_scaffold_00547.0002 86-124-MTG2_scaffold_00547.0003 ARCrossB10_scaffold_00122.0023 ARCrossB10_scaffold_00122.0024 BFPV2_DS231625.0182 DW5-DMS0790_scaffold_00011.0075 DW5-DMS0790_scaffold_00011.0076 DW5_00628.0001 DW7_00839.0002 M4_PB_00014.0166 Meck4_00107.0028 PTRG_09428 SD20_02143.0001
OG0000402: 11137_00495.0003 134_00527.0001 239_00540.0001 5213_00541.0004 86-124-MTG2_scaffold_00582.0005 86-124-MTG2_scaffold_01325.0001 ARCrossB10_scaffold_00594.0005 ARCrossB10_scaffold_01005.0001 BFPV2_DS231616.0021 DW5-DMS0790_scaffold_00620.0005 DW5-DMS0790_scaffold_01028.0001 DW5_00511.0001 DW7_00618.0001 M4_PB_00001.0244 Meck4_00493.0004 PTRG_02315 SD20_01932.0001
OG0000403: 11137_00651.0001 134_00586.0001 239_01068.0001 5213_00568.0001 86-124-MTG2_scaffold_00617.0003 ARCrossB10_scaffold_00651.0003 BFPV2_DS231625.0409 DW5_00878.0003 M4_PB_00009.0013 M4_PB_00009.0014 M4_PB_00012.0453 M4_PB_00016.0061 M4_PB_00016.0069 Meck4_00813.0003 Meck4_01156.0001 PTRG_09658 SD20_03625.0001
OG0000404: 11137_01491.0001 134_00709.0004 239_00730.0004 239_01880.0001 86-124-MTG2_scaffold_00704.0002 86-124-MTG2_scaffold_01061.0001 ARCrossB10_scaffold_00808.0002 ARCrossB10_scaffold_01142.0001 BFPV2_DS231637.0039 DW5-DMS0790_scaffold_01056.0001 DW5-DMS0790_scaffold_01099.0001 DW5_02342.0001 DW7_02240.0001 M4_PB_00001.1884 M4_PB_00007.0269 M4_PB_00007.0752 PTRG_11970
OG0000405: 11137_00569.0005 134_00850.0002 134_01069.0002 239_00553.0005 5213_00585.0002 86-124-MTG2_scaffold_00786.0001 86-124-MTG2_scaffold_01376.0001 86-124-MTG2_scaffold_01585.0001 ARCrossB10_scaffold_01063.0001 BFPV2_DS231633.0013 DW5-DMS0790_scaffold_00609.0005 DW5_00941.0002 DW7_01269.0002 M4_PB_00001.0038 M4_PB_00001.0039 Meck4_01313.0001 Meck4_01433.0001
OG0000406: 11137_01079.0001 134_01721.0001 239_01640.0001 5213_01625.0001 86-124-MTG2_scaffold_00874.0002 ARCrossB10_scaffold_00871.0003 BFPV2_DS231618.0646 BFPV2_DS231627.0301 DW5-DMS0790_scaffold_00897.0002 DW5_01097.0002 DW7_00049.0003 M4_PB_00001.2116 M4_PB_00003.0362 Meck4_00943.0001 PTRG_05101 PTRG_10427 SD20_00511.0001
OG0000407: 11137_00158.0001 134_00007.0068 134_00157.0012 239_00799.0001 5213_00773.0001 86-124-MTG2_scaffold_00958.0002 ARCrossB10_scaffold_00916.0001 BFPV2_DS231616.0932 DW5-DMS0790_scaffold_00006.0073 DW5-DMS0790_scaffold_00934.0001 DW5_00040.0040 DW5_00226.0011 DW7_00215.0012 M4_PB_00001.1233 Meck4_00812.0001 PTRG_03263 SD20_00399.0005
OG0000408: 11137_00146.0021 134_00558.0006 239_00567.0001 5213_00560.0001 86-124-MTG2_scaffold_01004.0001 86-124-MTG2_scaffold_02282.0001 ARCrossB10_scaffold_00540.0001 BFPV2_DS231628.0143 BFPV2_DS231628.0145 DW5-DMS0790_scaffold_00522.0007 DW5_00567.0006 DW7_00656.0002 M4_PB_00003.0542 M4_PB_00003.0544 Meck4_00582.0001 PTRG_10581 SD20_00178.0010
OG0000409: 11137_01126.0001 134_01648.0001 134_01817.0001 239_01564.0001 239_01734.0001 5213_01550.0001 5213_01710.0001 86-124-MTG2_scaffold_01035.0001 ARCrossB10_scaffold_01237.0001 DW5-DMS0790_scaffold_00722.0001 DW5_00655.0004 DW7_01310.0001 M4_PB_00001.0026 M4_PB_00007.0028 Meck4_01671.0001 Meck4_01834.0001 SD20_02592.0001
OG0000410: 11137_01091.0001 134_01949.0001 239_01755.0001 5213_01466.0001 86-124-MTG2_scaffold_01257.0001 ARCrossB10_scaffold_00876.0001 BFPV2_DS231620.0598 BFPV2_DS231633.0054 DW5-DMS0790_scaffold_00854.0001 DW5_00791.0002 DW7_01355.0001 M4_PB_00001.0089 M4_PB_00009.0058 Meck4_01032.0001 PTRG_06839 PTRG_11764 SD20_04355.0001
OG0000411: 11137_00940.0001 134_00974.0001 239_00872.0001 5213_00812.0001 86-124-MTG2_scaffold_01334.0001 86-124-MTG2_scaffold_01334.0002 86-124-MTG2_scaffold_01893.0001 ARCrossB10_scaffold_01303.0001 ARCrossB10_scaffold_01377.0001 BFPV2_DS231615.2000 DW5-DMS0790_scaffold_01214.0001 DW5_01416.0001 DW7_01980.0001 M4_PB_00006.0426 M4_PB_00006.0427 Meck4_01028.0001 SD20_00669.0001
OG0000412: 134_01214.0001 239_00154.0010 239_01176.0001 5213_01134.0001 86-124-MTG2_scaffold_01374.0001 ARCrossB10_scaffold_00056.0004 ARCrossB10_scaffold_01311.0001 BFPV2_DS231617.0688 DW5-DMS0790_scaffold_00048.0042 DW5-DMS0790_scaffold_01410.0001 DW5_01422.0001 DW7_02086.0001 M4_PB_00003.0377 M4_PB_00005.0757 Meck4_01265.0001 PTRG_04115 SD20_03614.0001
OG0000413: 11137_00786.0001 11137_00992.0001 239_00620.0001 239_01058.0001 5213_00889.0001 86-124-MTG2_scaffold_01553.0001 ARCrossB10_scaffold_01397.0001 BFPV2_DS231618.0393 DW5-DMS0790_scaffold_01437.0001 DW5_01324.0001 DW7_02153.0001 M4_PB_00001.1841 M4_PB_00012.0018 Meck4_00597.0001 Meck4_01087.0001 PTRG_04851 SD20_03153.0001
OG0000414: 11137_01707.0001 134_01997.0001 239_01947.0001 5213_01878.0001 86-124-MTG2_scaffold_01885.0001 ARCrossB10_scaffold_01760.0001 BFPV2_DS231615.1898 BFPV2_DS231619.0138 DW5-DMS0790_scaffold_01674.0001 DW5_02382.0001 DW7_00118.0006 M4_PB_00004.0967 M4_PB_00006.0546 Meck4_02028.0001 PTRG_01968 PTRG_05436 SD20_00042.0009
OG0000415: 11137_00010.0044 134_00004.0017 239_00009.0027 5213_00004.0044 86-124-MTG2_scaffold_00001.0067 ARCrossB10_scaffold_00084.0004 ARCrossB10_scaffold_00084.0005 BFPV2_DS231622.0303 DW5-DMS0790_scaffold_00066.0030 DW5-DMS0790_scaffold_00066.0031 DW5_00141.0014 DW7_00083.0013 M4_PB_00007.0427 Meck4_00006.0062 PTRG_07814 SD20_00927.0001
OG0000416: 11137_00004.0040 134_00002.0069 239_00005.0011 5213_00002.0040 86-124-MTG2_scaffold_00002.0052 ARCrossB10_scaffold_00002.0040 BFPV2_DS231616.0511 DW5-DMS0790_scaffold_00010.0035 DW5-DMS0790_scaffold_00010.0036 DW5_00008.0022 DW7_00075.0011 M4_PB_00001.0773 Meck4_00003.0036 PTRG_02818 SD20_01675.0001 SD20_02666.0001
OG0000417: 11137_00013.0017 134_00008.0018 239_00012.0011 5213_00098.0017 86-124-MTG2_scaffold_00004.0021 86-124-MTG2_scaffold_00004.0022 ARCrossB10_scaffold_00004.0068 BFPV2_DS231630.0100 DW5-DMS0790_scaffold_00049.0023 DW5-DMS0790_scaffold_00049.0024 DW5_00054.0021 DW7_00051.0013 M4_PB_00013.0159 Meck4_00015.0054 PTRG_11198 SD20_00218.0010
OG0000418: 11137_00009.0054 134_00026.0030 239_00026.0026 5213_00005.0030 86-124-MTG2_scaffold_00005.0040 ARCrossB10_scaffold_00003.0049 BFPV2_DS231621.0174 DW5-DMS0790_scaffold_00001.0062 DW5_00015.0025 DW7_01125.0001 DW7_01485.0003 M4_PB_00010.0483 Meck4_00021.0026 PTRG_07038 PTRG_07039 SD20_02401.0001
OG0000419: 11137_00009.0052 134_00026.0032 239_00026.0024 5213_00005.0032 86-124-MTG2_scaffold_00005.0042 ARCrossB10_scaffold_00003.0047 BFPV2_DS231621.0172 DW5-DMS0790_scaffold_00001.0060 DW5_00015.0027 DW7_00006.0035 DW7_01485.0001 M4_PB_00010.0485 Meck4_00021.0024 PTRG_07036 SD20_00272.0001 SD20_02339.0001
OG0000420: 11137_00053.0017 134_00016.0017 239_00052.0017 5213_00027.0061 86-124-MTG2_scaffold_00007.0017 ARCrossB10_scaffold_00001.0018 BFPV2_DS231619.0782 DW5-DMS0790_scaffold_00159.0017 DW5_00133.0009 DW7_00067.0009 M4_PB_00004.0189 M4_PB_00004.0190 Meck4_00013.0061 PTRG_06092 SD20_00328.0010 SD20_01582.0002
OG0000421: 11137_00176.0002 134_00016.0058 239_00168.0002 5213_00027.0020 86-124-MTG2_scaffold_00007.0060 ARCrossB10_scaffold_00001.0061 BFPV2_DS231619.0823 DW5-DMS0790_scaffold_00022.0033 DW5_00027.0021 DW7_00733.0007 M4_PB_00004.0144 M4_PB_00004.0145 Meck4_00013.0020 PTRG_06135 PTRG_06136 SD20_00165.0001
OG0000422: 11137_00104.0016 134_00054.0021 239_00020.0031 5213_00021.0035 86-124-MTG2_scaffold_00009.0038 86-124-MTG2_scaffold_00009.0039 ARCrossB10_scaffold_00038.0006 ARCrossB10_scaffold_00038.0007 BFPV2_DS231618.0072 DW5-DMS0790_scaffold_00054.0001 DW5_01605.0001 DW7_02133.0001 M4_PB_00001.1497 Meck4_00240.0008 PTRG_04532 SD20_00993.0001
OG0000423: 11137_00002.0045 134_00048.0001 239_00050.0045 5213_00291.0001 86-124-MTG2_scaffold_00010.0022 86-124-MTG2_scaffold_00010.0023 ARCrossB10_scaffold_00006.0022 ARCrossB10_scaffold_00006.0023 BFPV2_DS231621.0451 DW5-DMS0790_scaffold_00228.0001 DW5-DMS0790_scaffold_00228.0002 DW5_00215.0001 DW7_01945.0001 M4_PB_00010.0183 Meck4_00002.0046 SD20_01219.0001
OG0000424: 11137_00008.0054 134_00039.0045 239_00023.0010 5213_00040.0010 86-124-MTG2_scaffold_00011.0058 86-124-MTG2_scaffold_00011.0059 ARCrossB10_scaffold_00019.0011 ARCrossB10_scaffold_00019.0012 BFPV2_DS231619.0310 DW5-DMS0790_scaffold_00026.0011 DW5_00019.0044 DW7_00603.0001 M4_PB_00004.0785 Meck4_00023.0039 PTRG_05619 SD20_02504.0001
OG0000425: 11137_00057.0017 134_00055.0021 239_00095.0028 5213_00054.0024 86-124-MTG2_scaffold_00012.0023 86-124-MTG2_scaffold_00012.0024 ARCrossB10_scaffold_00039.0027 BFPV2_DS231615.1345 DW5-DMS0790_scaffold_00004.0027 DW5-DMS0790_scaffold_00004.0028 DW5_00011.0039 DW7_00137.0001 M4_PB_00002.1660 Meck4_00004.0028 PTRG_01398 SD20_00337.0008
OG0000426: 11137_00022.0039 134_00021.0011 239_00021.0011 5213_00013.0039 86-124-MTG2_scaffold_00022.0006 ARCrossB10_scaffold_00011.0011 BFPV2_DS231617.0249 BFPV2_DS231617.0250 DW5-DMS0790_scaffold_00003.0036 DW5_00002.0039 DW7_00201.0006 M4_PB_00005.0275 Meck4_00005.0039 PTRG_03652 PTRG_03653 SD20_00110.0007
OG0000427: 11137_00030.0046 134_00032.0045 239_00001.0010 5213_00001.0010 86-124-MTG2_scaffold_00025.0011 ARCrossB10_scaffold_00215.0005 BFPV2_DS231616.0727 DW5-DMS0790_scaffold_00013.0057 DW5_00103.0012 DW7_00220.0016 M4_PB_00001.1004 M4_PB_00001.1005 Meck4_00001.0010 PTRG_03050 SD20_03304.0001 SD20_03949.0001
OG0000428: 11137_00093.0031 134_00095.0008 239_00093.0008 5213_00049.0008 86-124-MTG2_scaffold_00026.0008 ARCrossB10_scaffold_00021.0008 BFPV2_DS231624.0058 DW5-DMS0790_scaffold_00016.0008 DW5_00010.0057 DW7_00330.0008 M4_PB_00011.0564 M4_PB_00011.0566 Meck4_00012.0008 PTRG_08747 PTRG_08748 SD20_01440.0001
OG0000429: 11137_00197.0014 134_00038.0042 239_00014.0007 5213_00049.0042 86-124-MTG2_scaffold_00026.0044 ARCrossB10_scaffold_00021.0044 BFPV2_DS231624.0094 DW5-DMS0790_scaffold_00016.0044 DW5_00010.0022 DW7_00100.0002 M4_PB_00011.0527 M4_PB_00011.0528 Meck4_00012.0043 PTRG_08782 PTRG_08783 SD20_00014.0002
OG0000430: 11137_00324.0007 134_00999.0001 134_00999.0002 239_00674.0004 5213_00943.0002 5213_00943.0003 86-124-MTG2_scaffold_00031.0058 ARCrossB10_scaffold_00365.0007 BFPV2_DS231632.0007 DW5-DMS0790_scaffold_00368.0002 DW5_01204.0001 DW7_01678.0002 M4_PB_00006.0178 Meck4_01018.0002 PTRG_11546 SD20_02542.0001
OG0000431: 11137_00323.0007 134_00333.0001 239_00340.0007 5213_00072.0028 86-124-MTG2_scaffold_00036.0044 ARCrossB10_scaffold_00031.0001 BFPV2_DS231627.0103 DW5-DMS0790_scaffold_00017.0044 DW5_00354.0007 DW7_00373.0007 DW7_01999.0001 M4_PB_00003.0144 Meck4_00345.0001 PTRG_10227 SD20_00932.0001 SD20_03103.0001
OG0000432: 11137_00020.0022 134_00028.0045 239_00029.0010 5213_00189.0022 86-124-MTG2_scaffold_00038.0002 ARCrossB10_scaffold_00013.0020 BFPV2_DS231615.1157 DW5-DMS0790_scaffold_00107.0029 DW5_00028.0037 DW7_00031.0001 M4_PB_00002.1450 M4_PB_00002.1451 Meck4_00024.0010 PTRG_01201 SD20_00740.0004 SD20_00740.0005
OG0000433: 11137_00026.0042 134_00023.0042 239_00002.0011 5213_00018.0011 86-124-MTG2_scaffold_00039.0011 ARCrossB10_scaffold_00032.0011 BFPV2_DS231616.0188 BFPV2_DS231616.0189 DW5-DMS0790_scaffold_00212.0009 DW5_00154.0008 DW7_00133.0009 M4_PB_00001.0432 Meck4_00192.0007 PTRG_02489 PTRG_02490 SD20_00403.0003
OG0000434: 11137_00017.0025 11137_00114.0019 134_00015.0025 239_00049.0030 5213_00052.0015 86-124-MTG2_scaffold_00040.0027 ARCrossB10_scaffold_00071.0020 BFPV2_DS231616.0102 DW5-DMS0790_scaffold_00063.0027 DW5_00062.0022 DW7_00307.0013 DW7_00513.0004 M4_PB_00001.0328 Meck4_00038.0025 PTRG_02399 SD20_00296.0008
OG0000435: 11137_00018.0031 134_00018.0029 239_00016.0031 5213_00069.0029 86-124-MTG2_scaffold_00044.0029 ARCrossB10_scaffold_00007.0032 BFPV2_DS231621.0333 DW5-DMS0790_scaffold_00043.0031 DW5-DMS0790_scaffold_00043.0032 DW5_00138.0006 DW7_00037.0006 M4_PB_00010.0312 M4_PB_00010.0313 Meck4_00041.0029 PTRG_07211 SD20_00359.0001
OG0000436: 11137_00081.0016 134_00058.0016 239_00060.0023 5213_00057.0024 86-124-MTG2_scaffold_00050.0017 ARCrossB10_scaffold_00092.0016 BFPV2_DS231629.0049 DW5-DMS0790_scaffold_00038.0017 DW5_00080.0004 DW7_00266.0001 DW7_00899.0004 M4_PB_00012.0329 Meck4_00050.0016 PTRG_10815 SD20_01580.0001 SD20_01580.0002
OG0000437: 11137_00100.0015 134_00150.0001 239_00606.0003 5213_00129.0026 86-124-MTG2_scaffold_00051.0031 ARCrossB10_scaffold_00159.0012 BFPV2_DS231626.0055 DW5-DMS0790_scaffold_00072.0027 DW5_00722.0001 DW7_00218.0012 M4_PB_00003.1133 M4_PB_00003.1134 Meck4_00313.0010 PTRG_09778 PTRG_09779 SD20_01068.0001
OG0000438: 11137_00079.0010 134_00043.0020 239_00075.0031 5213_00042.0022 86-124-MTG2_scaffold_00057.0032 ARCrossB10_scaffold_00061.0010 BFPV2_DS231622.0126 DW5-DMS0790_scaffold_00058.0031 DW5_00045.0029 DW7_00326.0012 DW7_00567.0009 M4_PB_00007.0236 Meck4_00036.0031 PTRG_07643 SD20_01941.0001 SD20_02949.0001
OG0000439: 11137_00006.0033 134_00211.0015 239_00215.0015 5213_00220.0015 86-124-MTG2_scaffold_00062.0037 ARCrossB10_scaffold_00231.0005 BFPV2_DS231615.1537 DW5-DMS0790_scaffold_00141.0005 DW5_00053.0004 DW7_00161.0014 M4_PB_00002.1880 Meck4_00212.0014 PTRG_01605 PTRG_01606 SD20_00767.0001 SD20_02147.0001
OG0000440: 11137_00085.0029 134_00020.0009 239_00038.0037 5213_00060.0002 86-124-MTG2_scaffold_00065.0010 ARCrossB10_scaffold_00283.0008 BFPV2_DS231625.0117 DW5-DMS0790_scaffold_00011.0003 DW5_00036.0036 DW7_00427.0001 DW7_01300.0001 DW7_02461.0001 M4_PB_00014.0234 Meck4_00028.0015 PTRG_09362 SD20_01687.0001
OG0000441: 11137_00088.0028 134_00394.0003 239_00161.0006 5213_00410.0006 86-124-MTG2_scaffold_00067.0034 ARCrossB10_scaffold_00069.0033 BFPV2_DS231620.0068 DW5-DMS0790_scaffold_00070.0033 DW5_00128.0006 DW7_00072.0017 M4_PB_00009.0637 M4_PB_00009.0638 Meck4_00397.0006 PTRG_06288 SD20_01343.0003 SD20_02566.0001
OG0000442: 11137_00003.0062 134_00011.0023 239_00008.0027 5213_00008.0063 86-124-MTG2_scaffold_00070.0011 ARCrossB10_scaffold_00010.0024 BFPV2_DS231615.0492 DW5-DMS0790_scaffold_00019.0025 DW5_00014.0030 DW7_00032.0001 DW7_00125.0020 M4_PB_00002.0729 Meck4_00019.0023 PTRG_00494 SD20_01753.0001 SD20_02383.0001
OG0000443: 11137_00129.0003 134_00290.0011 134_00290.0012 239_00296.0011 5213_00272.0004 86-124-MTG2_scaffold_00074.0003 ARCrossB10_scaffold_00073.0003 BFPV2_DS231617.0958 DW5-DMS0790_scaffold_00021.0018 DW5_00388.0001 DW7_00465.0001 M4_PB_00005.1038 Meck4_00264.0004 PTRG_04397 SD20_00657.0008 SD20_03515.0001
OG0000444: 11137_00628.0003 134_00290.0004 239_00296.0004 86-124-MTG2_scaffold_00074.0010 86-124-MTG2_scaffold_00675.0003 ARCrossB10_scaffold_00073.0010 ARCrossB10_scaffold_00759.0003 BFPV2_DS231617.0965 DW5-DMS0790_scaffold_00021.0025 DW5-DMS0790_scaffold_00732.0003 DW5_00388.0008 DW7_01166.0001 M4_PB_00005.1045 M4_PB_00011.0036 Meck4_00264.0011 SD20_01303.0003
OG0000445: 11137_00067.0022 134_00061.0021 239_00063.0021 5213_00089.0014 86-124-MTG2_scaffold_00077.0019 ARCrossB10_scaffold_00079.0017 BFPV2_DS231620.0215 DW5-DMS0790_scaffold_00044.0023 DW5_00035.0022 DW7_00092.0021 M4_PB_00009.0480 M4_PB_00009.0481 Meck4_00054.0022 PTRG_06440 SD20_01107.0005 SD20_04398.0001
OG0000446: 11137_00068.0031 134_00452.0004 239_00278.0008 5213_00123.0019 86-124-MTG2_scaffold_00079.0002 86-124-MTG2_scaffold_00079.0003 ARCrossB10_scaffold_00067.0003 ARCrossB10_scaffold_00067.0004 BFPV2_DS231616.0058 DW5-DMS0790_scaffold_00065.0003 DW5_00093.0019 DW7_00428.0008 M4_PB_00001.0283 Meck4_00476.0003 PTRG_02354 SD20_01118.0004
OG0000447: 11137_00068.0020 134_00230.0008 239_00235.0008 5213_00123.0008 86-124-MTG2_scaffold_00079.0014 ARCrossB10_scaffold_00067.0016 ARCrossB10_scaffold_00067.0017 BFPV2_DS231616.0047 DW5-DMS0790_scaffold_00065.0015 DW5_00093.0008 DW7_00630.0001 M4_PB_00001.0270 M4_PB_00001.0271 Meck4_00242.0008 PTRG_02343 SD20_00474.0006
OG0000448: 11137_00158.0014 134_00007.0055 239_00077.0027 5213_00075.0013 86-124-MTG2_scaffold_00080.0027 ARCrossB10_scaffold_00074.0027 BFPV2_DS231616.0946 BFPV2_DS231616.0947 DW5-DMS0790_scaffold_00006.0059 DW5_00040.0027 DW7_00046.0027 M4_PB_00001.1247 M4_PB_00001.1248 Meck4_00009.0013 PTRG_03277 SD20_00158.0008
OG0000449: 11137_00011.0027 11137_00527.0002 134_00027.0014 239_00028.0014 239_00867.0001 5213_00015.0027 86-124-MTG2_scaffold_00085.0014 86-124-MTG2_scaffold_01030.0001 ARCrossB10_scaffold_00561.0002 BFPV2_DS231618.0445 DW7_01135.0001 M4_PB_00001.1895 M4_PB_00015.0070 Meck4_00011.0025 PTRG_04900 SD20_04751.0001
OG0000450: 11137_00011.0021 11137_00193.0005 134_00027.0020 134_00795.0002 239_00028.0020 239_00934.0001 5213_00015.0021 5213_00349.0002 86-124-MTG2_scaffold_00085.0020 BFPV2_DS231618.0438 DW5-DMS0790_scaffold_00820.0001 M4_PB_00001.1888 Meck4_00011.0031 PTRG_04893 SD20_02741.0001 SD20_03132.0001
OG0000451: 11137_00293.0008 134_00096.0024 239_00374.0003 5213_00323.0008 86-124-MTG2_scaffold_00087.0004 ARCrossB10_scaffold_00324.0004 BFPV2_DS231622.0534 DW5-DMS0790_scaffold_00318.0007 DW5-DMS0790_scaffold_00318.0008 DW5_00401.0003 DW7_00440.0007 M4_PB_00007.0688 M4_PB_00007.0689 Meck4_00376.0008 PTRG_08063 SD20_01297.0002
OG0000452: 11137_00098.0023 134_00093.0014 239_00097.0021 5213_00088.0014 86-124-MTG2_scaffold_00090.0024 86-124-MTG2_scaffold_00090.0026 ARCrossB10_scaffold_00037.0035 ARCrossB10_scaffold_00037.0037 BFPV2_DS231621.0096 DW5-DMS0790_scaffold_00064.0017 DW5_00049.0015 DW7_00021.0015 M4_PB_00010.0564 Meck4_00077.0021 PTRG_06957 SD20_00118.0005
OG0000453: 11137_00192.0005 134_00034.0038 239_00037.0005 5213_00031.0039 86-124-MTG2_scaffold_00094.0024 ARCrossB10_scaffold_00186.0015 BFPV2_DS231628.0261 DW5-DMS0790_scaffold_00035.0034 DW5_00486.0005 DW5_00486.0006 DW7_00561.0002 M4_PB_00003.0667 Meck4_00091.0005 PTRG_10700 PTRG_10701 SD20_00466.0002
OG0000454: 11137_00107.0012 134_00131.0012 239_00100.0019 5213_00136.0013 86-124-MTG2_scaffold_00096.0020 ARCrossB10_scaffold_00125.0013 BFPV2_DS231620.0395 DW5-DMS0790_scaffold_00119.0013 DW5_00262.0014 DW5_00471.0001 DW7_00246.0001 DW7_01397.0002 M4_PB_00009.0287 Meck4_00175.0019 PTRG_06618 SD20_02209.0002
OG0000455: 11137_00257.0012 134_00042.0004 239_00045.0046 5213_00041.0045 86-124-MTG2_scaffold_00104.0021 86-124-MTG2_scaffold_00104.0022 ARCrossB10_scaffold_00095.0021 BFPV2_DS231617.0193 DW5-DMS0790_scaffold_00012.0049 DW5-DMS0790_scaffold_00012.0050 DW5_00022.0004 DW7_00212.0012 M4_PB_00005.0221 Meck4_00269.0004 PTRG_03598 SD20_00800.0004
OG0000456: 11137_00118.0004 134_00225.0004 239_00229.0009 5213_00236.0004 86-124-MTG2_scaffold_00108.0004 ARCrossB10_scaffold_00133.0018 BFPV2_DS231629.0185 DW5-DMS0790_scaffold_00125.0018 DW5_00460.0001 DW7_00511.0006 DW7_01014.0001 M4_PB_00012.0174 Meck4_00427.0001 PTRG_10962 SD20_00719.0001 SD20_01361.0003
OG0000457: 11137_00078.0026 134_00108.0006 239_00111.0026 5213_00122.0023 86-124-MTG2_scaffold_00110.0007 ARCrossB10_scaffold_00261.0002 BFPV2_DS231617.0901 DW5-DMS0790_scaffold_00247.0002 DW5_00091.0023 DW7_01357.0001 M4_PB_00005.0982 M4_PB_00005.0983 Meck4_00062.0006 PTRG_04340 PTRG_04341 SD20_00865.0001
OG0000458: 11137_00259.0001 134_00098.0012 239_00409.0002 5213_00363.0002 86-124-MTG2_scaffold_00113.0024 ARCrossB10_scaffold_00455.0002 BFPV2_DS231630.0031 DW5-DMS0790_scaffold_00102.0024 DW5_00096.0015 DW7_00896.0002 M4_PB_00013.0230 M4_PB_00013.0232 Meck4_00276.0012 Meck4_00377.0001 PTRG_11120 SD20_00698.0003
OG0000459: 11137_00359.0006 134_00530.0003 239_00328.0006 239_00328.0007 5213_00420.0001 86-124-MTG2_scaffold_00121.0016 ARCrossB10_scaffold_00106.0017 ARCrossB10_scaffold_00106.0018 BFPV2_DS231621.0027 DW5-DMS0790_scaffold_00275.0014 DW5_00911.0001 DW7_01215.0001 M4_PB_00010.0643 Meck4_00333.0006 PTRG_06884 SD20_00532.0001
OG0000460: 11137_00089.0022 134_00083.0016 239_00110.0021 5213_00068.0024 86-124-MTG2_scaffold_00126.0017 ARCrossB10_scaffold_00068.0022 BFPV2_DS231616.0865 DW5-DMS0790_scaffold_00067.0022 DW5_00235.0013 DW7_00221.0001 DW7_00383.0001 M4_PB_00001.1165 Meck4_00102.0021 PTRG_03193 SD20_02251.0002 SD20_03235.0001
OG0000461: 11137_00399.0003 134_00129.0024 239_00426.0003 239_00453.0003 5213_00436.0003 86-124-MTG2_scaffold_00127.0004 ARCrossB10_scaffold_00443.0006 BFPV2_DS231625.0319 DW5-DMS0790_scaffold_00120.0003 DW5_00727.0004 DW7_00036.0003 M4_PB_00014.0021 Meck4_00463.0006 PTRG_09571 SD20_00566.0004 SD20_03069.0001
OG0000462: 11137_00037.0041 134_00065.0007 239_00040.0007 5213_00063.0007 86-124-MTG2_scaffold_00134.0007 ARCrossB10_scaffold_00187.0002 BFPV2_DS231623.0041 DW5-DMS0790_scaffold_00182.0002 DW5_00134.0014 DW7_00069.0014 M4_PB_00008.0663 M4_PB_00008.0664 Meck4_00031.0041 PTRG_08151 SD20_00870.0001 SD20_01817.0001
OG0000463: 11137_00036.0037 134_00186.0009 239_00048.0005 5213_00030.0008 86-124-MTG2_scaffold_00146.0007 ARCrossB10_scaffold_00196.0008 BFPV2_DS231624.0489 BFPV2_DS231624.0490 DW5-DMS0790_scaffold_00020.0039 DW5_00289.0002 DW7_00225.0002 M4_PB_00011.0102 Meck4_00034.0007 PTRG_09189 PTRG_09190 SD20_01222.0001
OG0000464: 11137_00279.0015 134_00289.0001 239_00299.0001 5213_00302.0001 86-124-MTG2_scaffold_00151.0015 ARCrossB10_scaffold_00149.0016 BFPV2_DS231618.0334 DW5-DMS0790_scaffold_00137.0015 DW5_00293.0013 DW5_02348.0001 DW7_00265.0001 DW7_01987.0001 M4_PB_00001.1780 Meck4_00296.0015 PTRG_04793 SD20_01082.0001
OG0000465: 11137_00002.0012 134_00048.0031 239_00050.0012 5213_00092.0016 86-124-MTG2_scaffold_00153.0016 ARCrossB10_scaffold_00150.0016 BFPV2_DS231621.0419 BFPV2_DS231621.0420 DW5-DMS0790_scaffold_00225.0010 DW5_00212.0012 DW5_00618.0007 DW7_00308.0009 DW7_00729.0001 M4_PB_00010.0213 Meck4_00002.0013 PTRG_07303
OG0000466: 11137_00175.0013 134_00269.0006 239_00018.0006 5213_00006.0071 86-124-MTG2_scaffold_00167.0014 ARCrossB10_scaffold_00167.0014 BFPV2_DS231627.0204 DW5-DMS0790_scaffold_00282.0005 DW5_00292.0005 DW7_00278.0005 M4_PB_00003.0249 M4_PB_00003.0250 Meck4_00153.0013 PTRG_10334 SD20_00076.0001 SD20_01059.0001
OG0000467: 11137_00256.0003 134_00157.0009 239_00269.0009 5213_00277.0003 86-124-MTG2_scaffold_00174.0006 86-124-MTG2_scaffold_00174.0007 ARCrossB10_scaffold_00235.0009 ARCrossB10_scaffold_00235.0010 BFPV2_DS231623.0142 DW5-DMS0790_scaffold_00271.0009 DW5_00226.0008 DW7_00205.0003 M4_PB_00008.0558 Meck4_00260.0009 PTRG_08253 SD20_00837.0002
OG0000468: 11137_00069.0020 134_00071.0021 239_00151.0021 5213_00065.0021 86-124-MTG2_scaffold_00180.0001 ARCrossB10_scaffold_00180.0024 ARCrossB10_scaffold_00180.0025 BFPV2_DS231623.0202 DW5-DMS0790_scaffold_00169.0001 DW5-DMS0790_scaffold_00169.0002 DW5_00143.0002 DW7_00386.0002 M4_PB_00008.0488 Meck4_00146.0022 PTRG_08315 SD20_01284.0003
OG0000469: 11137_00069.0002 134_00071.0001 239_00151.0001 5213_00065.0041 86-124-MTG2_scaffold_00180.0024 ARCrossB10_scaffold_00180.0001 ARCrossB10_scaffold_00180.0002 BFPV2_DS231623.0183 DW5-DMS0790_scaffold_00169.0025 DW5-DMS0790_scaffold_00169.0026 DW5_00143.0021 DW7_00164.0012 M4_PB_00008.0509 Meck4_00146.0002 PTRG_08293 SD20_01841.0002
OG0000470: 11137_00041.0003 134_00029.0049 239_00030.0012 5213_00033.0012 86-124-MTG2_scaffold_00184.0003 ARCrossB10_scaffold_00179.0003 ARCrossB10_scaffold_00179.0004 BFPV2_DS231624.0338 DW5-DMS0790_scaffold_00177.0020 DW5-DMS0790_scaffold_00177.0021 DW5_00051.0002 DW7_00135.0016 M4_PB_00011.0267 Meck4_00030.0049 PTRG_09036 SD20_00159.0002
OG0000471: 11137_00229.0012 134_00005.0068 239_00006.0012 5213_00007.0013 86-124-MTG2_scaffold_00192.0007 ARCrossB10_scaffold_00148.0017 BFPV2_DS231621.0280 DW5-DMS0790_scaffold_00055.0017 DW5-DMS0790_scaffold_00055.0018 DW5_00079.0023 DW7_00047.0015 M4_PB_00010.0370 Meck4_00229.0007 PTRG_07157 PTRG_07158 SD20_00032.0010
OG0000472: 11137_00110.0019 134_00020.0048 239_00054.0015 5213_00051.0015 86-124-MTG2_scaffold_00207.0009 86-124-MTG2_scaffold_00207.0010 ARCrossB10_scaffold_00088.0017 BFPV2_DS231625.0077 DW5-DMS0790_scaffold_00144.0013 DW5_00087.0013 DW7_00585.0001 M4_PB_00014.0279 M4_PB_00014.0280 Meck4_00106.0015 PTRG_09321 SD20_02249.0002
OG0000473: 11137_00227.0013 134_00051.0041 239_00053.0014 5213_00050.0041 5213_00050.0042 86-124-MTG2_scaffold_00210.0006 86-124-MTG2_scaffold_00210.0007 ARCrossB10_scaffold_00210.0016 BFPV2_DS231615.0318 DW5-DMS0790_scaffold_00051.0009 DW5_00043.0007 DW7_00305.0001 M4_PB_00002.0551 Meck4_00145.0014 PTRG_00323 SD20_00624.0005
OG0000474: 11137_00465.0006 134_00051.0053 239_00053.0002 5213_00050.0054 86-124-MTG2_scaffold_00210.0020 ARCrossB10_scaffold_00210.0002 BFPV2_DS231615.0305 BFPV2_DS231619.0890 DW5-DMS0790_scaffold_00172.0006 DW5_00574.0002 DW7_00724.0001 M4_PB_00002.0538 Meck4_00145.0002 PTRG_00309 PTRG_06214 SD20_01615.0001
OG0000475: 11137_00465.0007 134_00051.0054 239_00053.0001 5213_00050.0055 86-124-MTG2_scaffold_00210.0021 ARCrossB10_scaffold_00210.0001 BFPV2_DS231615.0304 BFPV2_DS231619.0889 DW5-DMS0790_scaffold_00172.0007 DW5_00574.0001 DW7_02058.0001 M4_PB_00002.0537 Meck4_00145.0001 PTRG_00308 PTRG_06213 SD20_01636.0001
OG0000476: 11137_00133.0014 134_00167.0014 239_00181.0015 5213_00173.0014 86-124-MTG2_scaffold_00211.0004 86-124-MTG2_scaffold_00211.0005 ARCrossB10_scaffold_00134.0015 BFPV2_DS231620.0029 DW5-DMS0790_scaffold_00121.0015 DW5_00359.0003 DW7_00134.0012 M4_PB_00009.0685 Meck4_00195.0013 PTRG_06243 SD20_01235.0003 SD20_01289.0003
OG0000477: 11137_00132.0001 134_00119.0026 239_00126.0025 5213_00130.0001 86-124-MTG2_scaffold_00212.0001 86-124-MTG2_scaffold_00212.0002 ARCrossB10_scaffold_00209.0001 ARCrossB10_scaffold_00209.0002 BFPV2_DS231620.0528 DW5-DMS0790_scaffold_00202.0023 DW5-DMS0790_scaffold_00202.0024 DW5_00324.0013 DW7_00294.0011 M4_PB_00009.0136 Meck4_00194.0001 Meck4_00194.0002
OG0000478: 11137_00095.0026 134_00209.0011 239_00064.0025 5213_00213.0011 86-124-MTG2_scaffold_00225.0011 ARCrossB10_scaffold_00168.0008 BFPV2_DS231615.1947 DW5-DMS0790_scaffold_00194.0011 DW5_00842.0002 DW7_01418.0001 M4_PB_00006.0491 M4_PB_00006.0492 Meck4_00143.0010 PTRG_02018 SD20_01084.0001 SD20_04422.0001
OG0000479: 11137_00015.0069 134_00041.0011 239_00044.0044 5213_00022.0052 86-124-MTG2_scaffold_00227.0002 ARCrossB10_scaffold_00107.0011 BFPV2_DS231617.0427 DW5-DMS0790_scaffold_00014.0070 DW5_00012.0010 DW7_00198.0003 M4_PB_00005.0462 M4_PB_00005.0463 Meck4_00224.0007 PTRG_03842 SD20_00260.0001 SD20_01777.0001
OG0000480: 11137_00120.0002 134_00124.0023 239_00327.0009 5213_00219.0014 86-124-MTG2_scaffold_00232.0002 ARCrossB10_scaffold_00109.0026 BFPV2_DS231618.0649 BFPV2_DS231618.0650 DW5-DMS0790_scaffold_00219.0002 DW5_00082.0002 DW7_00049.0006 M4_PB_00001.2119 Meck4_00601.0003 PTRG_05105 SD20_00511.0004 SD20_01369.0003
OG0000481: 11137_00120.0004 134_00124.0021 239_00327.0007 5213_00219.0012 86-124-MTG2_scaffold_00232.0004 ARCrossB10_scaffold_00109.0024 BFPV2_DS231618.0652 DW5-DMS0790_scaffold_00219.0004 DW5_00082.0004 DW7_00049.0008 M4_PB_00001.2121 Meck4_00283.0012 Meck4_00601.0001 PTRG_05107 SD20_00194.0010 SD20_01369.0001
OG0000482: 11137_00038.0023 134_00081.0023 239_00092.0004 5213_00163.0020 86-124-MTG2_scaffold_00236.0013 ARCrossB10_scaffold_00238.0013 BFPV2_DS231615.1297 DW5-DMS0790_scaffold_00253.0002 DW5_00733.0002 DW7_00919.0001 M4_PB_00002.1604 Meck4_00252.0002 PTRG_01344 PTRG_01345 SD20_00917.0003 SD20_02660.0001
OG0000483: 11137_00242.0005 134_00246.0005 239_00247.0010 5213_00321.0006 86-124-MTG2_scaffold_00251.0005 86-124-MTG2_scaffold_00251.0006 ARCrossB10_scaffold_00354.0001 ARCrossB10_scaffold_00600.0005 BFPV2_DS231620.0494 BFPV2_DS231620.0495 DW5-DMS0790_scaffold_00248.0011 DW5_00231.0010 DW7_00273.0006 M4_PB_00009.0168 M4_PB_00009.0169 Meck4_00245.0010
OG0000484: 11137_00247.0006 134_00253.0006 239_00287.0004 5213_00270.0008 86-124-MTG2_scaffold_00280.0005 ARCrossB10_scaffold_00264.0013 BFPV2_DS231619.0235 DW5-DMS0790_scaffold_00075.0006 DW5_00245.0009 DW7_00530.0006 M4_PB_00004.0867 M4_PB_00004.0868 M4_PB_00004.0869 Meck4_00287.0008 PTRG_05540 SD20_00933.0002
OG0000485: 11137_00266.0012 134_00417.0008 239_00264.0015 5213_00286.0002 86-124-MTG2_scaffold_00282.0002 ARCrossB10_scaffold_00286.0002 ARCrossB10_scaffold_00286.0003 BFPV2_DS231636.0016 DW5-DMS0790_scaffold_00262.0002 DW5_00719.0002 DW7_00894.0003 M4_PB_00008.0092 Meck4_00277.0013 PTRG_11865 SD20_01365.0002 SD20_03786.0001
OG0000486: 11137_00278.0010 134_00285.0010 239_00294.0010 5213_00298.0010 86-124-MTG2_scaffold_00286.0010 ARCrossB10_scaffold_00301.0010 BFPV2_DS231625.0326 DW5-DMS0790_scaffold_00295.0010 DW5_00285.0001 DW5_00285.0002 DW7_00445.0001 DW7_00445.0002 M4_PB_00014.0015 Meck4_00294.0010 PTRG_09574 SD20_00566.0001
OG0000487: 11137_00035.0022 134_00012.0017 239_00109.0017 5213_00029.0017 86-124-MTG2_scaffold_00307.0005 86-124-MTG2_scaffold_00307.0006 ARCrossB10_scaffold_00472.0004 BFPV2_DS231622.0231 DW5-DMS0790_scaffold_00303.0005 DW5-DMS0790_scaffold_00303.0006 DW5_00203.0008 DW7_00254.0008 M4_PB_00007.0350 Meck4_00258.0007 PTRG_07746 SD20_00539.0003
OG0000488: 11137_00221.0013 134_00069.0001 239_00219.0001 5213_00221.0012 86-124-MTG2_scaffold_00338.0001 ARCrossB10_scaffold_00225.0001 BFPV2_DS231617.0713 DW5-DMS0790_scaffold_00213.0013 DW5_00225.0012 DW5_01011.0001 DW7_02198.0001 DW7_02550.0001 M4_PB_00005.0783 Meck4_00033.0001 PTRG_04143 SD20_04145.0001
OG0000489: 11137_00377.0007 134_00118.0009 134_00118.0010 239_00188.0010 5213_00126.0014 86-124-MTG2_scaffold_00348.0003 ARCrossB10_scaffold_00080.0024 BFPV2_DS231619.0063 DW5-DMS0790_scaffold_00087.0006 DW5_00182.0006 DW7_00124.0006 M4_PB_00004.1042 Meck4_00174.0009 PTRG_05358 PTRG_05359 SD20_00266.0001
OG0000490: 11137_00150.0014 134_00315.0004 239_00142.0004 5213_00154.0004 86-124-MTG2_scaffold_00353.0004 ARCrossB10_scaffold_00358.0004 BFPV2_DS231615.1715 DW5-DMS0790_scaffold_00573.0001 DW5-DMS0790_scaffold_00573.0002 DW5_00611.0004 DW7_01171.0001 M4_PB_00006.0751 Meck4_00221.0009 PTRG_01775 SD20_01412.0001 SD20_01412.0002
OG0000491: 11137_00224.0012 134_00227.0008 239_00220.0012 5213_00305.0007 86-124-MTG2_scaffold_00357.0002 86-124-MTG2_scaffold_00357.0003 ARCrossB10_scaffold_00249.0007 BFPV2_DS231618.0234 DW5-DMS0790_scaffold_00163.0013 DW5_00193.0008 DW7_00778.0006 DW7_00778.0007 M4_PB_00001.1675 Meck4_00171.0012 PTRG_04708 SD20_01889.0002
OG0000492: 11137_00663.0003 11137_00762.0001 134_00715.0003 134_00797.0001 5213_00396.0001 86-124-MTG2_scaffold_00390.0009 ARCrossB10_scaffold_00639.0001 BFPV2_DS231625.0406 DW5-DMS0790_scaffold_00398.0001 DW5_00415.0001 DW7_00419.0008 M4_PB_00012.0456 Meck4_00375.0001 PTRG_09655 SD20_00499.0007 SD20_02731.0001
OG0000493: 11137_00044.0004 134_00036.0034 239_00041.0015 5213_00035.0034 86-124-MTG2_scaffold_00395.0004 86-124-MTG2_scaffold_00395.0005 ARCrossB10_scaffold_00054.0037 BFPV2_DS231628.0170 DW5-DMS0790_scaffold_00047.0037 DW5_00037.0034 DW7_00235.0008 M4_PB_00003.0569 M4_PB_00003.0570 Meck4_00531.0004 PTRG_10608 SD20_00019.0006
OG0000494: 11137_00126.0002 134_00113.0002 239_00119.0002 5213_00118.0018 86-124-MTG2_scaffold_00398.0003 ARCrossB10_scaffold_00403.0003 BFPV2_DS231617.0357 DW5-DMS0790_scaffold_00407.0002 DW5_00423.0002 DW7_01153.0002 M4_PB_00005.0385 M4_PB_00005.0386 Meck4_00112.0002 PTRG_03768 PTRG_03769 SD20_01725.0001
OG0000495: 11137_00388.0002 134_00414.0008 239_00401.0002 5213_00849.0001 86-124-MTG2_scaffold_00400.0002 ARCrossB10_scaffold_00456.0002 BFPV2_DS231620.0285 DW5-DMS0790_scaffold_00472.0009 DW5-DMS0790_scaffold_01007.0002 DW5_00487.0001 DW7_00597.0001 DW7_01501.0002 M4_PB_00009.0401 Meck4_00413.0008 PTRG_06515 SD20_01355.0002
OG0000496: 11137_00541.0001 134_00402.0001 239_00727.0001 5213_00404.0004 86-124-MTG2_scaffold_00404.0001 ARCrossB10_scaffold_00416.0001 BFPV2_DS231634.0022 DW5-DMS0790_scaffold_00424.0001 DW5_00869.0001 DW7_00155.0003 M4_PB_00001.0184 Meck4_00392.0001 PTRG_11793 SD20_03064.0001 SD20_03226.0001 SD20_03444.0001
OG0000497: 11137_00071.0001 239_00033.0013 5213_00024.0013 86-124-MTG2_scaffold_00406.0001 86-124-MTG2_scaffold_00486.0001 ARCrossB10_scaffold_00413.0001 ARCrossB10_scaffold_00489.0007 DW5-DMS0790_scaffold_00097.0034 DW5-DMS0790_scaffold_00504.0007 DW5_00084.0001 DW7_00063.0001 DW7_00746.0006 Meck4_00400.0001 PTRG_03347 SD20_00108.0006 SD20_02910.0001
OG0000498: 11137_00276.0002 134_00411.0002 239_00216.0005 5213_00256.0005 86-124-MTG2_scaffold_00412.0003 ARCrossB10_scaffold_00348.0002 BFPV2_DS231622.0507 DW5-DMS0790_scaffold_00457.0002 DW5_00467.0003 DW7_00650.0002 M4_PB_00007.0658 M4_PB_00007.0659 Meck4_00311.0002 PTRG_08030 PTRG_08031 SD20_01378.0002
OG0000499: 11137_00306.0002 134_00322.0008 239_00332.0008 5213_00338.0002 86-124-MTG2_scaffold_00415.0004 86-124-MTG2_scaffold_00415.0005 ARCrossB10_scaffold_00360.0009 BFPV2_DS231617.0635 DW5-DMS0790_scaffold_00556.0004 DW5-DMS0790_scaffold_00556.0005 DW5_00413.0007 DW7_00697.0004 M4_PB_00005.0692 M4_PB_00005.0693 Meck4_00338.0008 PTRG_04058
OG0000500: 11137_00140.0025 11137_00140.0026 134_00130.0024 239_00548.0001 5213_00116.0005 86-124-MTG2_scaffold_00436.0005 86-124-MTG2_scaffold_00436.0006 ARCrossB10_scaffold_00393.0005 BFPV2_DS231624.0440 DW5-DMS0790_scaffold_00391.0006 DW5_00336.0007 DW7_00536.0005 M4_PB_00011.0159 Meck4_00100.0026 PTRG_09140 SD20_00886.0001
OG0000501: 11137_00426.0006 134_00034.0006 239_00037.0039 5213_00031.0006 86-124-MTG2_scaffold_00437.0006 ARCrossB10_scaffold_00482.0003 BFPV2_DS231628.0295 DW5-DMS0790_scaffold_00371.0010 DW5-DMS0790_scaffold_00371.0011 DW5_00419.0003 DW7_01115.0001 M4_PB_00003.0707 M4_PB_00003.0708 Meck4_00469.0003 PTRG_10739 SD20_01656.0002
OG0000502: 11137_00431.0006 239_00656.0004 5213_00474.0006 86-124-MTG2_scaffold_00478.0001 ARCrossB10_scaffold_00483.0001 BFPV2_DS231618.0259 DW5-DMS0790_scaffold_00277.0006 DW5-DMS0790_scaffold_00480.0002 DW5_00110.0006 DW5_00892.0001 DW7_01180.0001 DW7_01553.0001 PTRG_04728 PTRG_06938 SD20_01234.0001 SD20_01478.0001
OG0000503: 11137_00554.0004 134_00600.0004 239_00514.0001 5213_00518.0001 86-124-MTG2_scaffold_00485.0001 86-124-MTG2_scaffold_00626.0005 ARCrossB10_scaffold_00371.0005 BFPV2_DS231639.0027 DW5-DMS0790_scaffold_00599.0005 DW5_00599.0005 DW7_00848.0001 M4_PB_00004.0044 Meck4_00621.0004 PTRG_12001 SD20_00835.0001 SD20_03122.0001
OG0000504: 11137_00337.0006 134_00462.0005 239_00476.0002 5213_00478.0006 86-124-MTG2_scaffold_00496.0002 ARCrossB10_scaffold_00516.0006 BFPV2_DS231626.0223 BFPV2_DS231629.0211 DW5-DMS0790_scaffold_00510.0006 DW5_00554.0002 DW7_00648.0005 M4_PB_00003.0941 Meck4_00519.0006 PTRG_09968 PTRG_10988 SD20_00537.0004
OG0000505: 11137_00337.0005 134_00462.0004 239_00476.0003 5213_00478.0005 86-124-MTG2_scaffold_00496.0003 ARCrossB10_scaffold_00516.0005 BFPV2_DS231626.0222 BFPV2_DS231629.0210 DW5-DMS0790_scaffold_00510.0005 DW5_00554.0003 DW7_00648.0004 M4_PB_00003.0942 Meck4_00519.0005 PTRG_09967 PTRG_10987 SD20_00537.0003
OG0000506: 11137_00351.0004 134_00489.0006 239_00526.0001 239_01194.0001 5213_00310.0008 86-124-MTG2_scaffold_00504.0007 ARCrossB10_scaffold_00547.0001 ARCrossB10_scaffold_01373.0001 DW5-DMS0790_scaffold_00560.0007 DW5-DMS0790_scaffold_01369.0001 DW5_01368.0001 DW7_02069.0001 M4_PB_00015.0039 Meck4_00547.0001 Meck4_01325.0001 SD20_01008.0005
OG0000507: 11137_00462.0003 134_00485.0006 239_00589.0003 5213_00497.0003 86-124-MTG2_scaffold_00510.0003 ARCrossB10_scaffold_00520.0003 BFPV2_DS231626.0006 DW5-DMS0790_scaffold_00606.0003 DW5_00653.0003 DW7_01167.0004 DW7_01740.0001 M4_PB_00003.1188 Meck4_00575.0002 PTRG_09728 SD20_01036.0005 SD20_02613.0002
OG0000508: 11137_00462.0008 134_00485.0001 239_00870.0002 5213_00497.0008 86-124-MTG2_scaffold_00510.0009 ARCrossB10_scaffold_00520.0009 BFPV2_DS231626.0001 BFPV2_DS231650.0001 DW5-DMS0790_scaffold_01033.0001 DW5_01151.0001 DW7_01645.0002 M4_PB_00003.1194 Meck4_00575.0007 PTRG_09723 PTRG_12151 SD20_01036.0001
OG0000509: 11137_00464.0003 134_00488.0003 239_00496.0006 5213_00500.0003 86-124-MTG2_scaffold_00516.0007 ARCrossB10_scaffold_00532.0007 BFPV2_DS231619.0421 DW5-DMS0790_scaffold_00576.0007 DW5-DMS0790_scaffold_00576.0008 DW5_00615.0002 DW7_01061.0002 M4_PB_00004.0658 M4_PB_00004.0659 Meck4_00521.0003 PTRG_05736 SD20_00457.0005
OG0000510: 11137_00509.0001 134_00740.0001 239_00558.0003 239_00645.0003 5213_00554.0003 5213_01060.0001 86-124-MTG2_scaffold_00527.0001 86-124-MTG2_scaffold_00777.0001 ARCrossB10_scaffold_00713.0001 BFPV2_DS231633.0040 DW5_01712.0001 DW7_00175.0002 M4_PB_00001.0072 Meck4_00554.0003 Meck4_01140.0001 PTRG_11753
OG0000511: 11137_00066.0038 134_00062.0001 239_00114.0001 5213_00061.0039 86-124-MTG2_scaffold_00533.0001 ARCrossB10_scaffold_00559.0001 BFPV2_DS231615.1660 DW5-DMS0790_scaffold_00580.0001 DW5_00031.0040 DW7_00870.0001 M4_PB_00002.2013 M4_PB_00002.2014 Meck4_00048.0001 PTRG_01717 SD20_01048.0001 SD20_03190.0001
OG0000512: 11137_00006.0095 134_00363.0006 239_00034.0045 5213_00025.0002 86-124-MTG2_scaffold_00545.0004 86-124-MTG2_scaffold_00545.0006 ARCrossB10_scaffold_00145.0003 ARCrossB10_scaffold_00145.0004 BFPV2_DS231615.1476 DW5-DMS0790_scaffold_00099.0021 DW5_00344.0003 DW7_00333.0003 M4_PB_00002.1804 Meck4_00101.0004 PTRG_01540 SD20_00609.0002
OG0000513: 11137_00298.0006 134_00620.0003 239_00623.0001 5213_00397.0001 86-124-MTG2_scaffold_00550.0002 ARCrossB10_scaffold_00422.0005 BFPV2_DS231631.0030 DW5-DMS0790_scaffold_00692.0001 DW5_00772.0002 DW7_01244.0002 DW7_01659.0001 M4_PB_00002.0055 Meck4_00679.0001 PTRG_11374 SD20_01275.0001 SD20_02575.0001
OG0000514: 11137_00076.0003 134_00292.0006 239_00125.0020 5213_00044.0003 86-124-MTG2_scaffold_00572.0003 ARCrossB10_scaffold_00121.0003 BFPV2_DS231615.0857 DW5-DMS0790_scaffold_00040.0003 DW5_00098.0003 DW7_00962.0001 M4_PB_00002.1123 Meck4_00119.0003 PTRG_00873 SD20_00680.0004 SD20_00680.0005 SD20_01097.0001
OG0000515: 11137_00229.0001 134_00005.0079 239_00006.0001 5213_00007.0001 86-124-MTG2_scaffold_00594.0006 ARCrossB10_scaffold_00148.0028 BFPV2_DS231621.0288 BFPV2_DS231653.0004 DW5-DMS0790_scaffold_00055.0029 DW5_00079.0012 DW7_00047.0026 M4_PB_00010.0357 Meck4_00229.0018 PTRG_07166 PTRG_12158 SD20_00032.0002
OG0000516: 11137_00199.0002 134_00467.0002 239_00428.0004 5213_00472.0003 86-124-MTG2_scaffold_00595.0006 ARCrossB10_scaffold_00454.0001 ARCrossB10_scaffold_00454.0002 BFPV2_DS231619.0532 DW5-DMS0790_scaffold_00514.0007 DW5-DMS0790_scaffold_00514.0008 DW5_00639.0001 DW7_00753.0001 M4_PB_00004.0528 Meck4_00516.0006 PTRG_05848 SD20_02836.0001
OG0000517: 134_00657.0005 134_01342.0001 239_00628.0001 5213_00610.0005 86-124-MTG2_scaffold_00631.0001 ARCrossB10_scaffold_00683.0001 ARCrossB10_scaffold_01501.0001 BFPV2_DS231620.0242 DW5-DMS0790_scaffold_00676.0001 DW7_01025.0006 DW7_02095.0001 M4_PB_00009.0448 Meck4_00681.0001 Meck4_01362.0001 PTRG_06467 SD20_01002.0006
OG0000518: 11137_00756.0002 239_01213.0001 5213_01164.0001 86-124-MTG2_scaffold_00700.0002 ARCrossB10_scaffold_00610.0006 BFPV2_DS231617.0346 BFPV2_DS231639.0012 DW5-DMS0790_scaffold_00753.0001 DW5_01166.0001 DW7_00828.0003 M4_PB_00004.0023 M4_PB_00004.1117 Meck4_01262.0001 PTRG_03760 PTRG_11989 SD20_02640.0002
OG0000519: 11137_00597.0001 11137_00702.0003 134_00647.0001 134_00752.0001 239_00359.0008 5213_00632.0001 5213_00736.0003 86-124-MTG2_scaffold_00711.0001 ARCrossB10_scaffold_00731.0001 ARCrossB10_scaffold_00965.0002 DW5-DMS0790_scaffold_00661.0003 DW5_00473.0006 DW7_00935.0002 M4_PB_00002.1953 Meck4_00561.0003 SD20_00887.0003
OG0000520: 11137_00716.0002 134_00870.0001 239_00822.0001 239_00850.0002 5213_00688.0002 86-124-MTG2_scaffold_00719.0001 ARCrossB10_scaffold_00813.0002 BFPV2_DS231618.0744 DW5-DMS0790_scaffold_00778.0002 DW5_01031.0002 DW7_01057.0002 M4_PB_00001.2215 Meck4_00857.0001 Meck4_01494.0001 PTRG_05195 SD20_01978.0001
OG0000521: 11137_00694.0001 11137_00837.0001 134_00907.0002 239_00909.0002 5213_00862.0002 86-124-MTG2_scaffold_00760.0001 ARCrossB10_scaffold_00777.0002 BFPV2_DS231617.0625 DW5-DMS0790_scaffold_00786.0001 DW5_00734.0002 DW7_01543.0001 DW7_01688.0001 M4_PB_00005.0682 Meck4_00935.0002 PTRG_04050 SD20_00676.0006
OG0000522: 11137_00695.0001 134_00742.0002 239_01153.0001 5213_00728.0002 86-124-MTG2_scaffold_00781.0001 ARCrossB10_scaffold_00782.0001 BFPV2_DS231620.0592 BFPV2_DS231628.0006 DW5-DMS0790_scaffold_00800.0001 DW5_01403.0001 DW7_01715.0001 M4_PB_00003.0394 Meck4_01198.0001 PTRG_06835 SD20_02845.0001 SD20_03690.0001
OG0000523: 11137_00706.0001 134_00759.0001 239_00157.0015 239_00769.0001 5213_00738.0001 86-124-MTG2_scaffold_00791.0001 ARCrossB10_scaffold_00785.0001 BFPV2_DS231620.0603 DW5-DMS0790_scaffold_00802.0001 DW5_00922.0001 DW7_01122.0001 M4_PB_00009.0051 M4_PB_00009.0052 Meck4_00779.0001 PTRG_06842 SD20_01957.0001
OG0000524: 11137_00732.0001 134_00754.0001 239_00939.0001 5213_00955.0001 86-124-MTG2_scaffold_00796.0001 ARCrossB10_scaffold_00645.0001 BFPV2_DS231635.0009 BFPV2_DS231635.0032 DW5-DMS0790_scaffold_00671.0001 DW5_00927.0001 DW7_00713.0001 M4_PB_00004.1138 M4_PB_00007.0011 Meck4_00784.0001 PTRG_11818 PTRG_11836
OG0000525: 11137_00693.0002 134_00801.0001 239_00753.0001 5213_00725.0002 86-124-MTG2_scaffold_00806.0001 ARCrossB10_scaffold_00822.0001 ARCrossB10_scaffold_00822.0002 BFPV2_DS231631.0104 DW5-DMS0790_scaffold_00860.0001 DW5_00986.0001 DW7_01356.0002 M4_PB_00002.0132 M4_PB_00002.0133 Meck4_00828.0002 PTRG_11456 SD20_00193.0004
OG0000526: 11137_00139.0012 134_00247.0001 239_00133.0012 5213_00426.0009 5213_00452.0010 86-124-MTG2_scaffold_00815.0001 ARCrossB10_scaffold_00246.0002 BFPV2_DS231617.0847 DW5-DMS0790_scaffold_00364.0001 DW7_00182.0016 DW7_02077.0002 M4_PB_00005.0927 Meck4_00122.0012 PTRG_04281 SD20_01655.0001 SD20_03219.0002
OG0000527: 11137_00393.0001 11137_01218.0001 134_00401.0001 239_00402.0001 5213_00415.0001 86-124-MTG2_scaffold_00823.0001 ARCrossB10_scaffold_00421.0001 BFPV2_DS231631.0113 BFPV2_DS231631.0114 DW5-DMS0790_scaffold_00405.0008 DW5_00422.0007 DW7_00439.0007 PTRG_11463 PTRG_11464 SD20_03095.0002 SD20_03928.0001
OG0000528: 11137_00736.0002 134_00562.0001 239_00861.0001 5213_00766.0001 86-124-MTG2_scaffold_00829.0003 ARCrossB10_scaffold_00803.0002 BFPV2_DS231627.0031 BFPV2_DS231650.0007 DW5-DMS0790_scaffold_00952.0001 DW5_01137.0001 DW7_01198.0001 M4_PB_00003.0038 M4_PB_00003.0066 PTRG_10150 PTRG_12152 SD20_01877.0002
OG0000529: 11137_00398.0003 134_00419.0003 239_00416.0003 5213_00428.0003 86-124-MTG2_scaffold_00831.0002 86-124-MTG2_scaffold_01251.0001 ARCrossB10_scaffold_00811.0001 DW5-DMS0790_scaffold_00834.0001 DW5_01124.0001 DW7_01849.0001 M4_PB_00001.0224 M4_PB_00009.0044 Meck4_00429.0003 Meck4_00711.0001 PTRG_06846 SD20_02804.0001
OG0000530: 11137_00945.0001 134_01270.0001 239_01226.0001 5213_01177.0001 86-124-MTG2_scaffold_00874.0001 ARCrossB10_scaffold_00871.0001 BFPV2_DS231618.0645 BFPV2_DS231627.0300 DW5-DMS0790_scaffold_00897.0001 DW5_01097.0001 DW7_00049.0001 M4_PB_00001.2115 M4_PB_00003.0360 Meck4_00943.0002 PTRG_05100 PTRG_10426
OG0000531: 11137_00801.0001 134_00855.0002 239_00864.0002 5213_00819.0002 86-124-MTG2_scaffold_00891.0002 ARCrossB10_scaffold_00825.0002 ARCrossB10_scaffold_00825.0003 BFPV2_DS231617.0523 DW5-DMS0790_scaffold_00842.0002 DW5_01024.0001 DW7_01690.0002 M4_PB_00005.0567 M4_PB_00005.0568 Meck4_00894.0002 PTRG_03944 SD20_01823.0002
OG0000532: 11137_01083.0001 134_01850.0001 239_01772.0001 5213_01736.0001 86-124-MTG2_scaffold_00925.0002 ARCrossB10_scaffold_00924.0001 ARCrossB10_scaffold_00924.0002 BFPV2_DS231616.0787 BFPV2_DS231633.0062 DW5-DMS0790_scaffold_01279.0001 DW5_01386.0001 DW7_02057.0001 M4_PB_00001.0097 M4_PB_00001.0098 M4_PB_00001.1076 Meck4_01222.0001
OG0000533: 11137_00635.0001 134_00685.0001 239_00423.0005 239_01374.0001 5213_00437.0001 86-124-MTG2_scaffold_01000.0001 ARCrossB10_scaffold_00940.0001 BFPV2_DS231619.0591 DW5-DMS0790_scaffold_00973.0001 DW5_01029.0001 DW7_01616.0001 M4_PB_00004.0400 Meck4_00432.0005 Meck4_01613.0001 PTRG_05902 SD20_00071.0011
OG0000534: 11137_00893.0001 134_00961.0001 239_00952.0001 5213_00921.0001 86-124-MTG2_scaffold_01033.0001 ARCrossB10_scaffold_00992.0001 BFPV2_DS231615.2123 DW5-DMS0790_scaffold_00981.0001 DW5_01624.0001 DW7_02139.0001 M4_PB_00006.0299 Meck4_00973.0001 PTRG_02203 SD20_00003.0021 SD20_02812.0001 SD20_02812.0002
OG0000535: 11137_00976.0001 134_00973.0001 239_01042.0001 5213_01018.0001 86-124-MTG2_scaffold_01110.0001 ARCrossB10_scaffold_00770.0001 BFPV2_DS231635.0008 BFPV2_DS231635.0036 DW5-DMS0790_scaffold_00910.0001 DW5_01257.0001 DW7_00992.0002 M4_PB_00004.1137 M4_PB_00007.0015 Meck4_01076.0001 PTRG_11817 PTRG_11837
OG0000536: 11137_01035.0002 11137_01070.0002 239_00874.0003 5213_00895.0002 86-124-MTG2_scaffold_01266.0002 ARCrossB10_scaffold_01605.0001 BFPV2_DS231637.0014 BFPV2_DS231641.0022 M4_PB_00004.0516 M4_PB_00008.0019 M4_PB_00009.0718 M4_PB_00016.0050 Meck4_00742.0003 Meck4_01799.0001 PTRG_11945 PTRG_12071
OG0000537: 11137_01282.0001 134_00583.0001 239_00428.0002 239_00757.0001 5213_00208.0017 5213_00718.0001 86-124-MTG2_scaffold_01579.0001 ARCrossB10_scaffold_00792.0001 BFPV2_DS231637.0006 DW5-DMS0790_scaffold_00841.0001 DW5_00961.0001 DW7_01546.0001 M4_PB_00008.0016 M4_PB_00009.0723 Meck4_00778.0002 PTRG_11940
OG0000538: 11137_00130.0029 134_00876.0001 134_02001.0001 239_01949.0001 5213_00655.0001 5213_01886.0001 86-124-MTG2_scaffold_01699.0001 86-124-MTG2_scaffold_03221.0001 ARCrossB10_scaffold_00059.0042 ARCrossB10_scaffold_00088.0026 ARCrossB10_scaffold_00828.0001 ARCrossB10_scaffold_01940.0001 ARCrossB10_scaffold_02160.0001 DW5-DMS0790_scaffold_01583.0001 DW5_02176.0001 M4_PB_00007.0187
OG0000539: 11137_00467.0007 239_00537.0006 239_00714.0001 ARCrossB10_scaffold_00534.0001 BFPV2_DS231620.0008 DW5-DMS0790_scaffold_00581.0006 DW5-DMS0790_scaffold_01328.0001 DW5_00627.0007 DW5_01526.0001 DW7_02051.0001 DW7_02145.0001 M4_PB_00009.0713 Meck4_00585.0005 PTRG_06222 SD20_00782.0001 SD20_02006.0001
OG0000540: ARCrossB10_scaffold_00580.0001 ARCrossB10_scaffold_00752.0002 ARCrossB10_scaffold_00808.0003 ARCrossB10_scaffold_00832.0003 ARCrossB10_scaffold_00912.0001 ARCrossB10_scaffold_00947.0001 ARCrossB10_scaffold_00975.0002 ARCrossB10_scaffold_01038.0001 ARCrossB10_scaffold_01055.0001 ARCrossB10_scaffold_01080.0001 ARCrossB10_scaffold_01089.0001 ARCrossB10_scaffold_01142.0002 ARCrossB10_scaffold_01331.0001 ARCrossB10_scaffold_01446.0001 ARCrossB10_scaffold_01762.0001 ARCrossB10_scaffold_01841.0001
OG0000541: 11137_01283.0001 11137_01567.0001 134_00830.0002 239_00608.0001 239_00865.0002 5213_00711.0002 ARCrossB10_scaffold_00809.0003 DW5-DMS0790_scaffold_00627.0005 DW5_00926.0001 DW7_01272.0001 M4_PB_00004.0521 M4_PB_00011.0638 Meck4_00813.0001 Meck4_00855.0001 PTRG_12119 SD20_02793.0002
OG0000542: 11137_01590.0001 134_00525.0001 134_01728.0001 239_00536.0006 239_01845.0001 239_01881.0001 5213_00125.0022 5213_01190.0001 ARCrossB10_scaffold_01098.0001 DW5-DMS0790_scaffold_01010.0002 M4_PB_00004.0012 M4_PB_00008.0112 M4_PB_00008.0113 Meck4_01449.0001 Meck4_01479.0001 Meck4_01615.0001
OG0000543: 11137_00010.0049 134_00004.0013 239_00009.0023 5213_00004.0049 86-124-MTG2_scaffold_00001.0073 ARCrossB10_scaffold_00084.0011 BFPV2_DS231622.0298 DW5-DMS0790_scaffold_00066.0025 DW5_00141.0010 DW7_00083.0009 M4_PB_00007.0422 Meck4_00006.0067 PTRG_07810 SD20_00927.0005 SD20_02318.0001
OG0000544: 11137_00004.0068 134_00002.0041 239_00005.0039 5213_00002.0068 86-124-MTG2_scaffold_00002.0022 ARCrossB10_scaffold_00002.0070 BFPV2_DS231616.0483 DW5-DMS0790_scaffold_00010.0066 DW5_00508.0006 DW7_00229.0011 M4_PB_00001.0744 Meck4_00003.0064 PTRG_02787 SD20_00195.0006 SD20_00849.0002
OG0000545: 11137_00013.0033 134_00008.0033 239_00012.0027 5213_00098.0001 86-124-MTG2_scaffold_00004.0038 ARCrossB10_scaffold_00004.0051 BFPV2_DS231630.0084 DW5-DMS0790_scaffold_00049.0006 DW5_00054.0005 DW5_00054.0006 DW7_00314.0004 M4_PB_00013.0174 Meck4_00015.0038 PTRG_11182 SD20_00010.0014
OG0000546: 11137_00013.0047 134_00008.0048 239_00012.0041 239_00102.0020 5213_00070.0024 86-124-MTG2_scaffold_00004.0053 ARCrossB10_scaffold_00004.0034 BFPV2_DS231630.0071 DW5-DMS0790_scaffold_00030.0011 DW5_00059.0010 DW7_00059.0010 M4_PB_00013.0187 Meck4_00015.0025 PTRG_11167 SD20_02978.0001
OG0000547: 11137_00013.0061 134_00008.0062 239_00012.0055 5213_00070.0010 86-124-MTG2_scaffold_00004.0067 ARCrossB10_scaffold_00004.0020 BFPV2_DS231630.0057 DW5-DMS0790_scaffold_00030.0025 DW5_00059.0024 DW7_00256.0011 M4_PB_00013.0201 Meck4_00015.0011 PTRG_11152 SD20_01847.0002 SD20_01848.0001
OG0000548: 11137_00009.0088 134_00287.0005 239_00295.0006 5213_00301.0006 86-124-MTG2_scaffold_00005.0005 ARCrossB10_scaffold_00305.0005 BFPV2_DS231621.0206 DW5-DMS0790_scaffold_00001.0100 DW5-DMS0790_scaffold_00001.0101 DW5_00005.0058 DW7_00628.0001 M4_PB_00010.0447 Meck4_00058.0027 PTRG_07080 SD20_01076.0003
OG0000549: 11137_00009.0057 134_00026.0027 239_00026.0029 5213_00005.0027 86-124-MTG2_scaffold_00005.0037 ARCrossB10_scaffold_00003.0052 BFPV2_DS231621.0177 DW5-DMS0790_scaffold_00001.0065 DW5_00015.0022 DW7_00257.0008 DW7_01125.0004 M4_PB_00010.0480 Meck4_00021.0029 PTRG_07042 SD20_04064.0001
OG0000550: 11137_00009.0042 134_00026.0042 239_00026.0014 5213_00005.0042 86-124-MTG2_scaffold_00005.0054 ARCrossB10_scaffold_00003.0035 BFPV2_DS231621.0162 DW5-DMS0790_scaffold_00001.0048 DW5_00015.0037 DW7_00006.0025 M4_PB_00010.0496 Meck4_00021.0014 PTRG_07027 SD20_00272.0008 SD20_01243.0001
OG0000551: 11137_00075.0029 134_00003.0039 239_00003.0042 5213_00026.0011 86-124-MTG2_scaffold_00006.0045 ARCrossB10_scaffold_00522.0008 BFPV2_DS231619.0185 DW5-DMS0790_scaffold_00018.0024 DW5_00003.0042 DW7_00250.0001 M4_PB_00004.0920 Meck4_00022.0042 PTRG_05490 SD20_00419.0003 SD20_03085.0001
OG0000552: 11137_00053.0029 134_00016.0029 239_00052.0029 5213_00027.0049 86-124-MTG2_scaffold_00007.0029 ARCrossB10_scaffold_00001.0030 BFPV2_DS231619.0794 DW5-DMS0790_scaffold_00022.0003 DW5_00027.0050 DW7_00042.0003 M4_PB_00004.0177 Meck4_00013.0050 PTRG_06105 SD20_00090.0008 SD20_02267.0001
OG0000553: 11137_00053.0046 134_00016.0046 239_00052.0046 5213_00027.0032 86-124-MTG2_scaffold_00007.0049 ARCrossB10_scaffold_00001.0050 BFPV2_DS231619.0811 DW5-DMS0790_scaffold_00022.0022 DW5_00027.0033 DW7_00042.0020 M4_PB_00004.0157 Meck4_00013.0032 PTRG_06124 SD20_00535.0006 SD20_00849.0001
OG0000554: 11137_00176.0016 134_00016.0072 239_00168.0016 5213_00027.0007 86-124-MTG2_scaffold_00007.0073 ARCrossB10_scaffold_00001.0074 BFPV2_DS231619.0836 DW5-DMS0790_scaffold_00022.0046 DW5_00027.0007 DW7_00187.0008 M4_PB_00004.0130 M4_PB_00004.0131 Meck4_00013.0007 PTRG_06150 SD20_02259.0001
OG0000555: 11137_00029.0049 134_00045.0041 239_00099.0027 5213_00201.0001 86-124-MTG2_scaffold_00007.0080 ARCrossB10_scaffold_00001.0081 BFPV2_DS231619.0843 DW5-DMS0790_scaffold_00022.0053 DW5_00598.0003 DW7_01385.0001 M4_PB_00004.0119 M4_PB_00004.0120 Meck4_00053.0038 PTRG_06159 SD20_00825.0001
OG0000556: 11137_00002.0049 134_00013.0004 239_00011.0069 5213_00053.0044 86-124-MTG2_scaffold_00010.0027 ARCrossB10_scaffold_00006.0026 BFPV2_DS231621.0454 DW5-DMS0790_scaffold_00008.0004 DW5_00006.0067 DW7_00566.0004 M4_PB_00010.0179 Meck4_00002.0050 PTRG_07340 SD20_02700.0001 SD20_04462.0001
OG0000557: 11137_00002.0052 134_00013.0007 239_00011.0066 5213_00053.0041 86-124-MTG2_scaffold_00010.0030 ARCrossB10_scaffold_00006.0029 BFPV2_DS231621.0457 DW5-DMS0790_scaffold_00008.0007 DW5_00006.0064 DW7_00566.0007 M4_PB_00010.0176 Meck4_00002.0053 PTRG_07343 PTRG_07344 SD20_01318.0003
OG0000558: 11137_00002.0092 134_00013.0047 239_00011.0026 5213_00053.0001 86-124-MTG2_scaffold_00010.0075 ARCrossB10_scaffold_00006.0075 BFPV2_DS231621.0499 DW5-DMS0790_scaffold_00008.0052 DW5_00006.0025 DW7_00015.0029 M4_PB_00010.0133 Meck4_00002.0094 PTRG_07387 SD20_01116.0003 SD20_01116.0004
OG0000559: 11137_00057.0008 134_00055.0029 239_00094.0030 5213_00054.0015 86-124-MTG2_scaffold_00012.0033 ARCrossB10_scaffold_00039.0017 BFPV2_DS231615.1353 DW5-DMS0790_scaffold_00004.0037 DW5_00011.0031 DW7_00151.0008 M4_PB_00002.1669 Meck4_00004.0036 PTRG_01407 SD20_00420.0001 SD20_02068.0001
OG0000560: 11137_00001.0110 134_00030.0036 239_00001.0069 5213_00001.0070 86-124-MTG2_scaffold_00013.0010 ARCrossB10_scaffold_00035.0038 BFPV2_DS231616.0664 DW5-DMS0790_scaffold_00254.0011 DW5_00013.0048 DW7_00454.0002 M4_PB_00001.0935 Meck4_00001.0068 PTRG_02981 PTRG_02982 SD20_00112.0008
OG0000561: 11137_00190.0015 134_00182.0007 239_00022.0058 5213_00171.0015 86-124-MTG2_scaffold_00014.0011 ARCrossB10_scaffold_00014.0011 BFPV2_DS231623.0376 DW5-DMS0790_scaffold_00109.0004 DW5_00074.0028 DW7_00024.0028 M4_PB_00008.0305 Meck4_00017.0009 PTRG_08496 SD20_00015.0023 SD20_01569.0002
OG0000562: 11137_00190.0012 134_00182.0010 239_00022.0055 5213_00171.0012 86-124-MTG2_scaffold_00014.0016 ARCrossB10_scaffold_00014.0016 BFPV2_DS231623.0373 DW5-DMS0790_scaffold_00109.0009 DW5_00074.0025 DW7_00024.0025 M4_PB_00008.0310 Meck4_00017.0012 PTRG_08493 SD20_00515.0005 SD20_01653.0001
OG0000563: 11137_00380.0010 134_00404.0010 239_00022.0034 5213_00421.0010 86-124-MTG2_scaffold_00014.0037 ARCrossB10_scaffold_00014.0037 BFPV2_DS231623.0352 DW5-DMS0790_scaffold_00109.0030 DW5_00074.0004 DW7_00024.0004 M4_PB_00008.0332 Meck4_00017.0033 PTRG_08474 SD20_01618.0001 SD20_02932.0001
OG0000564: 11137_00005.0091 134_00049.0029 239_00019.0014 5213_00020.0014 86-124-MTG2_scaffold_00016.0047 ARCrossB10_scaffold_00016.0013 BFPV2_DS231623.0399 DW5-DMS0790_scaffold_00005.0065 DW5_00209.0003 DW7_00318.0013 DW7_00781.0003 M4_PB_00008.0281 Meck4_00225.0014 PTRG_08521 SD20_00015.0002
OG0000565: 11137_00006.0085 134_00053.0034 239_00034.0034 5213_00025.0012 86-124-MTG2_scaffold_00017.0004 ARCrossB10_scaffold_00090.0020 ARCrossB10_scaffold_00260.0016 BFPV2_DS231615.1487 DW5-DMS0790_scaffold_00028.0005 DW5_00269.0007 DW7_00322.0005 M4_PB_00002.1821 Meck4_00046.0004 PTRG_01552 SD20_00269.0005
OG0000566: 11137_00006.0078 134_00053.0027 239_00034.0027 5213_00025.0019 86-124-MTG2_scaffold_00017.0011 ARCrossB10_scaffold_00090.0013 BFPV2_DS231615.1493 DW5-DMS0790_scaffold_00028.0012 DW5_00426.0007 DW5_00426.0008 DW7_01151.0001 M4_PB_00002.1827 Meck4_00046.0011 PTRG_01559 SD20_00758.0001
OG0000567: 11137_00006.0068 134_00053.0017 239_00034.0017 5213_00025.0029 86-124-MTG2_scaffold_00017.0025 ARCrossB10_scaffold_00090.0003 BFPV2_DS231615.1503 DW5-DMS0790_scaffold_00028.0026 DW5_00129.0017 DW7_00325.0004 M4_PB_00002.1841 Meck4_00046.0021 PTRG_01570 SD20_00067.0004 SD20_00859.0001
OG0000568: 11137_00015.0008 134_00283.0008 239_00224.0010 5213_00246.0008 86-124-MTG2_scaffold_00018.0007 ARCrossB10_scaffold_00097.0024 BFPV2_DS231617.0489 DW5-DMS0790_scaffold_00014.0002 DW5_00478.0002 DW7_00634.0010 DW7_01706.0001 M4_PB_00005.0528 Meck4_00219.0010 PTRG_03908 SD20_00210.0007
OG0000569: 11137_00024.0032 134_00086.0011 239_00024.0032 5213_00087.0025 86-124-MTG2_scaffold_00019.0033 ARCrossB10_scaffold_00026.0028 BFPV2_DS231615.0192 DW5-DMS0790_scaffold_00117.0002 DW5_00101.0002 DW7_01496.0001 M4_PB_00002.0414 M4_PB_00002.0415 Meck4_00020.0026 PTRG_00189 SD20_01892.0002
OG0000570: 11137_00024.0047 134_00086.0026 239_00024.0047 5213_00087.0010 86-124-MTG2_scaffold_00019.0048 ARCrossB10_scaffold_00026.0013 BFPV2_DS231615.0177 DW5-DMS0790_scaffold_00117.0017 DW5_00101.0017 DW7_00260.0010 M4_PB_00002.0399 Meck4_00020.0011 PTRG_00172 PTRG_00173 SD20_03869.0001
OG0000571: 11137_00023.0019 134_00005.0015 239_00006.0066 5213_00007.0067 86-124-MTG2_scaffold_00020.0041 ARCrossB10_scaffold_00017.0041 BFPV2_DS231621.0226 DW5-DMS0790_scaffold_00001.0123 DW5-DMS0790_scaffold_00001.0124 DW5_00005.0039 DW7_00073.0003 M4_PB_00010.0426 Meck4_00058.0007 PTRG_07102 SD20_00035.0011
OG0000572: 11137_00014.0060 134_00010.0015 239_00010.0015 5213_00010.0015 86-124-MTG2_scaffold_00021.0061 ARCrossB10_scaffold_00005.0060 BFPV2_DS231624.0230 DW5-DMS0790_scaffold_00009.0060 DW5_00004.0015 DW7_00002.0014 M4_PB_00011.0381 M4_PB_00011.0382 Meck4_00010.0015 PTRG_08924 SD20_00145.0006
OG0000573: 11137_00114.0012 134_00106.0012 239_00106.0020 5213_00109.0020 86-124-MTG2_scaffold_00023.0047 ARCrossB10_scaffold_00020.0013 BFPV2_DS231623.0102 DW5-DMS0790_scaffold_00045.0032 DW5_00256.0012 DW7_00307.0006 M4_PB_00008.0600 Meck4_00095.0020 PTRG_08214 SD20_01140.0001 SD20_01982.0001
OG0000574: 11137_00083.0011 134_00203.0012 239_00043.0011 5213_00190.0012 86-124-MTG2_scaffold_00024.0011 ARCrossB10_scaffold_00072.0009 BFPV2_DS231619.0610 DW5-DMS0790_scaffold_00027.0011 DW5_00016.0011 DW7_00001.0011 M4_PB_00004.0375 Meck4_00032.0038 PTRG_05918 SD20_00026.0009 SD20_02678.0001
OG0000575: 11137_00030.0044 134_00032.0043 239_00001.0012 5213_00001.0012 86-124-MTG2_scaffold_00025.0014 ARCrossB10_scaffold_00215.0003 BFPV2_DS231616.0725 DW5-DMS0790_scaffold_00013.0055 DW5_00103.0010 DW7_00220.0014 M4_PB_00001.1002 Meck4_00001.0012 PTRG_03047 SD20_00092.0010 SD20_02189.0002
OG0000576: 11137_00093.0030 134_00095.0009 239_00093.0009 5213_00049.0009 86-124-MTG2_scaffold_00026.0009 ARCrossB10_scaffold_00021.0009 BFPV2_DS231624.0059 BFPV2_DS231624.0060 DW5-DMS0790_scaffold_00016.0009 DW5_00010.0056 DW7_00143.0021 M4_PB_00011.0563 Meck4_00012.0009 PTRG_08749 SD20_01296.0003
OG0000577: 11137_00055.0016 134_00133.0013 239_00139.0013 5213_00185.0009 86-124-MTG2_scaffold_00027.0030 ARCrossB10_scaffold_00022.0027 BFPV2_DS231626.0295 DW5-DMS0790_scaffold_00129.0014 DW5_00106.0014 DW7_00098.0013 M4_PB_00003.0847 Meck4_00065.0013 PTRG_10045 SD20_00051.0016 SD20_00227.0010
OG0000578: 11137_00124.0005 134_00117.0004 239_00117.0025 5213_00124.0004 86-124-MTG2_scaffold_00028.0036 ARCrossB10_scaffold_00023.0021 BFPV2_DS231625.0158 DW5-DMS0790_scaffold_00011.0050 DW5_00167.0013 DW7_00203.0003 M4_PB_00014.0190 Meck4_00107.0005 PTRG_09405 SD20_00633.0004 SD20_00902.0001
OG0000579: 11137_00012.0010 134_00040.0044 239_00027.0005 5213_00019.0010 86-124-MTG2_scaffold_00029.0011 ARCrossB10_scaffold_00024.0011 BFPV2_DS231615.0844 DW5-DMS0790_scaffold_00034.0005 DW5_00020.0004 DW7_00822.0005 M4_PB_00002.1108 Meck4_00026.0056 Meck4_00653.0001 PTRG_00860 SD20_00621.0001
OG0000580: 11137_00012.0013 134_00040.0041 239_00027.0008 5213_00019.0013 86-124-MTG2_scaffold_00029.0014 ARCrossB10_scaffold_00024.0014 BFPV2_DS231615.0841 DW5-DMS0790_scaffold_00034.0008 DW5_00020.0007 DW7_00639.0004 M4_PB_00002.1105 Meck4_00026.0053 PTRG_00856 SD20_00828.0001 SD20_03068.0001
OG0000581: 11137_00012.0016 134_00040.0038 239_00027.0011 5213_00019.0016 86-124-MTG2_scaffold_00029.0018 ARCrossB10_scaffold_00024.0017 BFPV2_DS231615.0838 DW5-DMS0790_scaffold_00034.0011 DW5-DMS0790_scaffold_00034.0012 DW5_00020.0010 DW7_00009.0037 M4_PB_00002.1102 Meck4_00026.0050 PTRG_00853 SD20_02381.0001
OG0000582: 11137_00056.0037 134_00052.0036 239_00032.0019 5213_00104.0025 86-124-MTG2_scaffold_00033.0019 ARCrossB10_scaffold_00028.0020 BFPV2_DS231629.0114 DW5-DMS0790_scaffold_00056.0008 DW5_00073.0025 DW7_00023.0025 M4_PB_00012.0256 M4_PB_00012.0257 Meck4_00045.0018 PTRG_10884 SD20_00356.0005
OG0000583: 11137_00040.0046 134_00035.0002 239_00039.0002 5213_00009.0068 86-124-MTG2_scaffold_00034.0003 ARCrossB10_scaffold_00009.0003 BFPV2_DS231618.0178 DW5-DMS0790_scaffold_00002.0002 DW5_00112.0021 DW7_00013.0007 M4_PB_00001.1608 Meck4_00008.0079 PTRG_04649 SD20_00117.0001 SD20_00882.0001
OG0000584: 11137_00231.0006 134_00116.0015 239_00123.0007 5213_00072.0015 86-124-MTG2_scaffold_00036.0031 ARCrossB10_scaffold_00031.0015 BFPV2_DS231627.0091 DW5-DMS0790_scaffold_00017.0031 DW5_00189.0001 DW7_00557.0004 M4_PB_00003.0130 Meck4_00121.0014 PTRG_10212 SD20_02393.0002 SD20_03266.0001
OG0000585: 11137_00231.0008 134_00116.0017 239_00123.0004 5213_00072.0017 86-124-MTG2_scaffold_00036.0033 ARCrossB10_scaffold_00031.0011 ARCrossB10_scaffold_00031.0012 BFPV2_DS231627.0093 DW5-DMS0790_scaffold_00017.0033 DW5_00718.0002 DW7_00557.0001 M4_PB_00003.0133 Meck4_00121.0016 PTRG_10215 SD20_01176.0001
OG0000586: 11137_00016.0038 134_00014.0038 239_00036.0018 5213_00036.0039 86-124-MTG2_scaffold_00037.0019 ARCrossB10_scaffold_00027.0018 DW5-DMS0790_scaffold_00025.0019 DW5_00136.0023 DW5_00242.0018 DW7_00074.0001 DW7_00200.0017 M4_PB_00013.0051 Meck4_00044.0017 PTRG_11304 SD20_00588.0005
OG0000587: 11137_00016.0019 134_00014.0019 239_00036.0037 5213_00036.0019 86-124-MTG2_scaffold_00037.0038 86-124-MTG2_scaffold_01443.0001 ARCrossB10_scaffold_00027.0038 BFPV2_DS231630.0221 DW5-DMS0790_scaffold_00025.0038 DW5_00136.0005 DW7_00074.0019 M4_PB_00013.0031 Meck4_00044.0036 PTRG_11325 SD20_00552.0001
OG0000588: 11137_00026.0026 134_00023.0026 239_00002.0027 5213_00018.0027 86-124-MTG2_scaffold_00039.0029 ARCrossB10_scaffold_00032.0028 BFPV2_DS231616.0205 DW5-DMS0790_scaffold_00061.0009 DW5_00017.0009 DW7_00269.0009 M4_PB_00001.0449 Meck4_00007.0010 PTRG_02505 SD20_00133.0010 SD20_02994.0001
OG0000589: 11137_00017.0013 134_00015.0013 239_00049.0018 5213_00052.0027 86-124-MTG2_scaffold_00040.0013 ARCrossB10_scaffold_00071.0007 BFPV2_DS231616.0090 DW5-DMS0790_scaffold_00063.0013 DW5_00062.0011 DW7_00184.0009 M4_PB_00001.0315 Meck4_00038.0013 PTRG_02386 SD20_00679.0001 SD20_03708.0001
OG0000590: 11137_00017.0027 134_00015.0028 239_00049.0032 5213_00052.0013 86-124-MTG2_scaffold_00040.0030 ARCrossB10_scaffold_00071.0022 BFPV2_DS231616.0104 DW5-DMS0790_scaffold_00063.0029 DW5_00062.0024 DW7_00513.0002 M4_PB_00001.0331 Meck4_00038.0027 PTRG_02401 SD20_00296.0010 SD20_03481.0001
OG0000591: 11137_00519.0001 134_00557.0003 239_00331.0009 5213_00559.0003 86-124-MTG2_scaffold_00042.0045 ARCrossB10_scaffold_00343.0009 BFPV2_DS231622.0039 DW5-DMS0790_scaffold_00339.0009 DW5_00210.0009 DW7_00311.0004 M4_PB_00007.0138 Meck4_00336.0004 PTRG_07554 SD20_02690.0001 SD20_03882.0001
OG0000592: 11137_00018.0023 134_00018.0037 239_00016.0023 5213_00461.0008 86-124-MTG2_scaffold_00044.0037 ARCrossB10_scaffold_00007.0040 BFPV2_DS231621.0342 DW5-DMS0790_scaffold_00043.0023 DW5_00138.0014 DW7_00037.0016 M4_PB_00010.0303 Meck4_00041.0037 PTRG_07221 SD20_00252.0002 SD20_00252.0003
OG0000593: 11137_00058.0033 134_00037.0008 134_01207.0001 239_00089.0009 5213_00055.0033 86-124-MTG2_scaffold_00045.0034 ARCrossB10_scaffold_00041.0034 BFPV2_DS231615.1814 DW5-DMS0790_scaffold_00178.0009 DW5_00148.0008 DW7_00095.0009 M4_PB_00006.0642 Meck4_00078.0024 PTRG_01879 SD20_00121.0002
OG0000594: 11137_00134.0019 134_00165.0006 239_00065.0030 5213_00062.0030 86-124-MTG2_scaffold_00047.0007 ARCrossB10_scaffold_00043.0007 BFPV2_DS231618.0679 BFPV2_DS231618.0680 DW5-DMS0790_scaffold_00113.0007 DW5_00097.0006 DW7_00034.0006 M4_PB_00001.2152 Meck4_00082.0007 PTRG_05135 SD20_02560.0001
OG0000595: 11137_00005.0037 134_00197.0010 239_00198.0011 5213_00199.0011 86-124-MTG2_scaffold_00048.0030 ARCrossB10_scaffold_00044.0030 BFPV2_DS231615.2047 DW5-DMS0790_scaffold_00196.0011 DW5_00050.0025 DW7_00170.0002 M4_PB_00006.0382 Meck4_00104.0025 PTRG_02117 SD20_01071.0001 SD20_01298.0001
OG0000596: 11137_00005.0045 134_00197.0002 239_00198.0019 5213_00199.0002 86-124-MTG2_scaffold_00048.0040 86-124-MTG2_scaffold_00048.0041 ARCrossB10_scaffold_00044.0040 ARCrossB10_scaffold_00044.0041 BFPV2_DS231615.2038 DW5-DMS0790_scaffold_00196.0021 DW5_00050.0017 DW7_01632.0001 M4_PB_00006.0392 Meck4_00104.0017 PTRG_02107
OG0000597: 11137_00062.0034 134_00236.0007 239_00057.0006 5213_00202.0010 86-124-MTG2_scaffold_00049.0006 ARCrossB10_scaffold_00046.0006 BFPV2_DS231626.0130 DW5-DMS0790_scaffold_00285.0010 DW5_00276.0002 DW7_00789.0001 DW7_01127.0001 M4_PB_00003.1050 Meck4_00049.0034 PTRG_09863 SD20_00526.0001
OG0000598: 11137_00081.0028 134_00058.0028 239_00060.0011 5213_00057.0012 86-124-MTG2_scaffold_00050.0029 ARCrossB10_scaffold_00092.0028 BFPV2_DS231629.0037 DW5-DMS0790_scaffold_00038.0029 DW5_00080.0016 DW7_00266.0013 M4_PB_00012.0341 Meck4_00050.0028 PTRG_10802 SD20_00919.0004 SD20_04004.0001
OG0000599: 11137_00081.0029 134_00058.0029 239_00060.0010 5213_00057.0011 86-124-MTG2_scaffold_00050.0030 ARCrossB10_scaffold_00319.0012 BFPV2_DS231629.0035 DW5-DMS0790_scaffold_00038.0030 DW5-DMS0790_scaffold_02712.0001 DW5_00080.0017 DW7_00404.0001 M4_PB_00012.0342 Meck4_00050.0029 PTRG_10800 SD20_00750.0001
OG0000600: 11137_00169.0012 134_00161.0012 239_00170.0005 5213_00166.0012 86-124-MTG2_scaffold_00051.0008 ARCrossB10_scaffold_00145.0013 BFPV2_DS231615.1468 DW5-DMS0790_scaffold_00099.0013 DW5_00433.0006 DW7_01000.0003 M4_PB_00002.1795 Meck4_00101.0012 PTRG_01532 SD20_01506.0004 SD20_02257.0001
OG0000601: 11137_00012.0048 134_00040.0006 239_00027.0043 5213_00019.0048 86-124-MTG2_scaffold_00052.0048 ARCrossB10_scaffold_00049.0001 BFPV2_DS231615.0806 DW5-DMS0790_scaffold_00629.0006 DW5_00020.0042 DW7_00009.0006 M4_PB_00002.1066 Meck4_00026.0017 PTRG_00817 SD20_00049.0010 SD20_00213.0003
OG0000602: 11137_00039.0020 134_00024.0038 239_00056.0025 5213_00017.0038 86-124-MTG2_scaffold_00053.0022 ARCrossB10_scaffold_00053.0022 BFPV2_DS231625.0376 DW5-DMS0790_scaffold_00105.0011 DW5_00092.0011 DW7_00007.0020 M4_PB_00012.0492 Meck4_00025.0036 PTRG_09627 SD20_00030.0002 SD20_04163.0001
OG0000603: 11137_00039.0032 134_00024.0025 239_00056.0012 239_00411.0005 5213_00017.0025 86-124-MTG2_scaffold_00053.0035 ARCrossB10_scaffold_00053.0035 BFPV2_DS231625.0363 DW5-DMS0790_scaffold_00304.0010 DW5_00127.0002 DW7_00007.0032 M4_PB_00012.0505 Meck4_00025.0023 PTRG_09615 SD20_00030.0013
OG0000604: 11137_00073.0017 134_00170.0017 239_00173.0001 5213_00066.0018 86-124-MTG2_scaffold_00054.0018 ARCrossB10_scaffold_00085.0009 BFPV2_DS231624.0367 DW5-DMS0790_scaffold_00052.0019 DW5_00198.0001 DW7_00136.0001 M4_PB_00011.0235 Meck4_00159.0017 PTRG_09066 SD20_00290.0009 SD20_03318.0001
OG0000605: 11137_00008.0067 134_00064.0004 239_00066.0026 5213_00174.0004 86-124-MTG2_scaffold_00059.0027 ARCrossB10_scaffold_00077.0001 ARCrossB10_scaffold_00077.0002 BFPV2_DS231619.0296 DW5-DMS0790_scaffold_00086.0018 DW5_00070.0004 DW7_00039.0004 M4_PB_00004.0799 Meck4_00023.0026 PTRG_05604 SD20_00107.0013
OG0000606: 11137_00003.0105 134_00011.0067 239_00008.0070 5213_00360.0002 86-124-MTG2_scaffold_00060.0041 ARCrossB10_scaffold_00386.0009 ARCrossB10_scaffold_00386.0010 BFPV2_DS231615.0445 DW5-DMS0790_scaffold_00246.0010 DW5_00386.0009 DW7_00230.0008 M4_PB_00002.0678 Meck4_00262.0008 PTRG_00448 SD20_00020.0021
OG0000607: 11137_00033.0012 134_00270.0001 239_00686.0003 5213_00102.0001 86-124-MTG2_scaffold_00061.0003 ARCrossB10_scaffold_00029.0048 BFPV2_DS231626.0175 DW5-DMS0790_scaffold_00152.0003 DW5_00814.0003 DW7_00058.0003 M4_PB_00003.0998 Meck4_00701.0003 PTRG_09918 SD20_00749.0002 SD20_03174.0001
OG0000608: 11137_00006.0019 134_00211.0001 239_00215.0001 5213_00220.0001 86-124-MTG2_scaffold_00062.0022 ARCrossB10_scaffold_00214.0022 ARCrossB10_scaffold_00231.0019 BFPV2_DS231615.1551 DW5-DMS0790_scaffold_00141.0019 DW5_00053.0018 DW7_01074.0001 M4_PB_00002.1895 Meck4_01327.0001 PTRG_01619 SD20_00394.0002
OG0000609: 11137_00226.0013 134_00222.0013 239_00226.0005 5213_00387.0006 86-124-MTG2_scaffold_00062.0027 86-124-MTG2_scaffold_00360.0002 ARCrossB10_scaffold_00362.0002 BFPV2_DS231626.0257 DW5-DMS0790_scaffold_00366.0007 DW5_00159.0005 DW7_00475.0005 M4_PB_00003.0891 Meck4_00299.0001 PTRG_10002 SD20_00200.0004
OG0000610: 11137_00006.0027 134_00211.0009 239_00215.0009 5213_00220.0009 86-124-MTG2_scaffold_00062.0031 ARCrossB10_scaffold_00231.0011 BFPV2_DS231615.1543 DW5-DMS0790_scaffold_00141.0011 DW5_00053.0010 DW7_00161.0008 M4_PB_00002.1886 M4_PB_00002.1887 Meck4_00212.0008 PTRG_01611 SD20_00655.0002
OG0000611: 11137_00084.0011 134_00078.0011 239_00122.0010 5213_00080.0011 86-124-MTG2_scaffold_00063.0023 ARCrossB10_scaffold_00065.0023 BFPV2_DS231615.1433 DW5-DMS0790_scaffold_00053.0024 DW5_00246.0004 DW7_00352.0009 M4_PB_00002.1756 Meck4_00070.0011 PTRG_01492 SD20_00213.0002 SD20_00622.0002
OG0000612: 11137_00082.0034 134_00077.0033 239_00079.0014 5213_00073.0035 86-124-MTG2_scaffold_00064.0035 ARCrossB10_scaffold_00066.0036 BFPV2_DS231624.0036 DW5-DMS0790_scaffold_00062.0034 DW5_00046.0032 DW7_00014.0033 M4_PB_00011.0588 M4_PB_00011.0589 Meck4_00066.0014 PTRG_08724 SD20_00207.0001
OG0000613: 11137_00085.0006 134_00020.0031 239_00054.0032 5213_00051.0032 86-124-MTG2_scaffold_00065.0036 ARCrossB10_scaffold_00136.0020 BFPV2_DS231625.0095 DW5-DMS0790_scaffold_00494.0001 DW5_00874.0001 DW7_01149.0003 M4_PB_00014.0258 Meck4_00237.0006 PTRG_09338 PTRG_09339 SD20_01915.0003
OG0000614: 11137_00003.0032 134_00070.0032 239_00081.0004 5213_00008.0033 86-124-MTG2_scaffold_00066.0005 ARCrossB10_scaffold_00431.0008 BFPV2_DS231615.0521 DW5-DMS0790_scaffold_00050.0036 DW5_00039.0009 DW7_00008.0008 M4_PB_00002.0763 Meck4_00060.0033 PTRG_00524 SD20_00253.0004 SD20_01524.0002
OG0000615: 11137_00003.0027 134_00070.0027 239_00081.0009 5213_00008.0028 86-124-MTG2_scaffold_00066.0010 ARCrossB10_scaffold_00093.0029 BFPV2_DS231615.0526 DW5-DMS0790_scaffold_00050.0031 DW5_00039.0014 DW7_00008.0013 M4_PB_00002.0768 Meck4_00060.0028 PTRG_00530 SD20_00316.0002 SD20_00316.0003
OG0000616: 11137_00003.0020 134_00070.0020 239_00081.0016 5213_00008.0021 86-124-MTG2_scaffold_00066.0017 ARCrossB10_scaffold_00093.0022 BFPV2_DS231615.0532 DW5-DMS0790_scaffold_00050.0024 DW5_00039.0021 DW7_00008.0020 M4_PB_00002.0774 Meck4_00060.0021 PTRG_00537 SD20_00958.0004 SD20_02835.0001
OG0000617: 11137_00003.0001 134_00070.0001 239_00081.0036 5213_00008.0001 86-124-MTG2_scaffold_00066.0039 ARCrossB10_scaffold_00093.0001 BFPV2_DS231615.0551 DW5-DMS0790_scaffold_00050.0001 DW5_00039.0040 DW7_00008.0039 M4_PB_00002.0796 Meck4_00060.0001 PTRG_00557 SD20_00052.0013 SD20_02980.0001
OG0000618: 11137_00088.0009 134_00284.0009 239_00288.0009 86-124-MTG2_scaffold_00067.0010 86-124-MTG2_scaffold_00067.0012 ARCrossB10_scaffold_00069.0010 ARCrossB10_scaffold_00069.0012 BFPV2_DS231620.0047 DW5-DMS0790_scaffold_00070.0009 DW5-DMS0790_scaffold_00070.0011 M4_PB_00009.0661 Meck4_00354.0009 Meck4_00739.0003 PTRG_06264 SD20_00854.0003
OG0000619: 11137_00088.0023 134_00259.0012 239_00161.0011 5213_00271.0012 86-124-MTG2_scaffold_00067.0028 ARCrossB10_scaffold_00069.0027 BFPV2_DS231620.0061 DW5-DMS0790_scaffold_00070.0027 DW5_00128.0011 DW7_00072.0012 M4_PB_00009.0645 M4_PB_00009.0646 Meck4_00263.0012 PTRG_06281 SD20_00994.0003
OG0000620: 11137_00117.0024 134_00388.0007 239_00389.0007 5213_00112.0007 86-124-MTG2_scaffold_00068.0029 ARCrossB10_scaffold_00099.0027 BFPV2_DS231618.0356 BFPV2_DS231618.0357 DW5-DMS0790_scaffold_00093.0009 DW5_00425.0004 DW7_00588.0004 M4_PB_00001.1803 Meck4_00389.0007 PTRG_04816 SD20_00592.0004
OG0000621: 11137_00117.0028 134_00388.0003 239_00389.0003 5213_00112.0003 86-124-MTG2_scaffold_00068.0033 ARCrossB10_scaffold_00099.0031 BFPV2_DS231618.0352 DW5-DMS0790_scaffold_00093.0003 DW5-DMS0790_scaffold_00093.0004 DW5_00425.0008 DW7_01325.0001 M4_PB_00001.1797 M4_PB_00001.1798 Meck4_00389.0003 PTRG_04811
OG0000622: 11137_00092.0029 134_00087.0006 239_00212.0006 5213_00084.0006 86-124-MTG2_scaffold_00069.0006 ARCrossB10_scaffold_00070.0030 BFPV2_DS231623.0283 DW5-DMS0790_scaffold_00069.0006 DW5_00052.0006 DW7_00089.0022 M4_PB_00008.0404 Meck4_00014.0029 PTRG_08403 SD20_01163.0003 SD20_02707.0001
OG0000623: 11137_00136.0018 134_00037.0045 239_00213.0011 5213_00132.0018 86-124-MTG2_scaffold_00071.0003 ARCrossB10_scaffold_00497.0003 BFPV2_DS231615.1777 DW5-DMS0790_scaffold_00513.0002 DW5_00099.0005 DW7_00596.0006 M4_PB_00006.0681 Meck4_00488.0006 PTRG_01837 PTRG_01838 SD20_01578.0002
OG0000624: 11137_00034.0031 134_00007.0016 239_00033.0035 5213_00024.0035 86-124-MTG2_scaffold_00071.0013 ARCrossB10_scaffold_00018.0031 BFPV2_DS231616.0988 DW5-DMS0790_scaffold_00006.0017 DW5_00066.0009 DW7_00066.0001 M4_PB_00001.1291 Meck4_00009.0054 PTRG_03323 SD20_00514.0001 SD20_01498.0001
OG0000625: 11137_00034.0041 134_00007.0006 239_00033.0025 5213_00024.0025 86-124-MTG2_scaffold_00071.0024 ARCrossB10_scaffold_00018.0042 BFPV2_DS231616.0998 DW5-DMS0790_scaffold_00006.0006 DW5_00066.0019 DW7_00236.0001 M4_PB_00001.1302 Meck4_00009.0064 PTRG_03333 PTRG_03334 SD20_00351.0007
OG0000626: 11137_00096.0013 134_00042.0028 239_00045.0022 5213_00041.0021 86-124-MTG2_scaffold_00075.0024 ARCrossB10_scaffold_00076.0024 BFPV2_DS231617.0169 DW5-DMS0790_scaffold_00012.0024 DW5_00022.0027 DW7_00108.0012 M4_PB_00005.0196 Meck4_00074.0013 PTRG_03573 SD20_00264.0001 SD20_00690.0007
OG0000627: 11137_00264.0012 134_00126.0021 239_00356.0006 5213_00258.0001 86-124-MTG2_scaffold_00076.0010 ARCrossB10_scaffold_00183.0010 BFPV2_DS231622.0569 DW5-DMS0790_scaffold_00158.0010 DW5_00194.0014 DW5_02204.0001 DW7_00131.0014 M4_PB_00007.0727 Meck4_00141.0012 PTRG_08100 SD20_00613.0001
OG0000628: 11137_00068.0021 134_00230.0009 239_00235.0009 5213_00123.0009 86-124-MTG2_scaffold_00079.0013 ARCrossB10_scaffold_00067.0015 BFPV2_DS231616.0048 DW5-DMS0790_scaffold_00065.0014 DW5_00093.0009 DW7_00630.0002 M4_PB_00001.0272 Meck4_00242.0007 PTRG_02344 SD20_00474.0005 SD20_02826.0001
OG0000629: 11137_00158.0024 134_00007.0045 239_00077.0017 5213_00075.0023 86-124-MTG2_scaffold_00080.0017 ARCrossB10_scaffold_00074.0017 BFPV2_DS231616.0957 DW5-DMS0790_scaffold_00006.0049 DW5_00040.0017 DW7_00046.0017 M4_PB_00001.1258 M4_PB_00001.1259 Meck4_00009.0023 PTRG_03287 SD20_00199.0008
OG0000630: 11137_00076.0015 134_00261.0008 239_00125.0008 5213_00044.0015 86-124-MTG2_scaffold_00083.0020 ARCrossB10_scaffold_00121.0016 BFPV2_DS231615.0869 DW5-DMS0790_scaffold_00040.0016 DW5_00098.0015 DW7_00056.0012 M4_PB_00002.1136 Meck4_00119.0015 PTRG_00886 SD20_00413.0001 SD20_02802.0001
OG0000631: 11137_00011.0022 11137_00193.0006 134_00027.0019 239_00028.0019 5213_00015.0022 5213_00780.0001 5213_01305.0001 86-124-MTG2_scaffold_00085.0019 BFPV2_DS231618.0439 DW5_00972.0001 DW7_01262.0001 M4_PB_00001.1889 Meck4_00011.0030 PTRG_04894 SD20_03926.0001
OG0000632: 11137_00066.0013 134_00062.0026 239_00114.0027 5213_00061.0013 86-124-MTG2_scaffold_00086.0023 ARCrossB10_scaffold_00256.0013 BFPV2_DS231615.1633 DW5-DMS0790_scaffold_00059.0026 DW5_00031.0014 DW7_00028.0015 M4_PB_00002.1982 Meck4_00048.0026 PTRG_01687 SD20_00445.0004 SD20_02692.0001
OG0000633: 11137_00098.0021 134_00093.0016 239_00097.0019 5213_00088.0016 86-124-MTG2_scaffold_00090.0022 ARCrossB10_scaffold_00037.0032 ARCrossB10_scaffold_00037.0033 BFPV2_DS231621.0098 DW5-DMS0790_scaffold_00064.0019 DW5_00049.0017 DW7_00021.0017 M4_PB_00010.0562 Meck4_00077.0019 PTRG_06959 SD20_00118.0007
OG0000634: 11137_00043.0034 134_00031.0035 239_00031.0034 5213_00117.0011 86-124-MTG2_scaffold_00091.0017 ARCrossB10_scaffold_00221.0003 BFPV2_DS231628.0220 DW5-DMS0790_scaffold_00079.0017 DW5_00187.0001 DW7_00153.0014 M4_PB_00003.0622 M4_PB_00003.0623 Meck4_00088.0015 PTRG_10656 SD20_01562.0001
OG0000635: 11137_00045.0029 134_00044.0022 239_00046.0028 5213_00099.0016 86-124-MTG2_scaffold_00093.0017 ARCrossB10_scaffold_00100.0017 BFPV2_DS231628.0032 DW5-DMS0790_scaffold_00081.0017 DW5_00095.0016 DW7_00855.0005 M4_PB_00003.0422 Meck4_00089.0015 PTRG_10464 SD20_00006.0010 SD20_04249.0001
OG0000636: 11137_00045.0037 134_00044.0014 239_00046.0036 5213_00099.0024 86-124-MTG2_scaffold_00093.0025 ARCrossB10_scaffold_00100.0025 BFPV2_DS231628.0024 DW5-DMS0790_scaffold_00081.0025 DW5_00095.0024 DW7_00234.0008 M4_PB_00003.0413 M4_PB_00003.0414 Meck4_00089.0023 PTRG_10456 SD20_00006.0018
OG0000637: 11137_00312.0005 134_00034.0023 239_00037.0021 5213_00031.0023 86-124-MTG2_scaffold_00094.0006 ARCrossB10_scaffold_00347.0006 BFPV2_DS231628.0277 DW5-DMS0790_scaffold_00035.0016 DW5_00108.0015 DW7_00183.0009 M4_PB_00003.0685 Meck4_00091.0022 PTRG_10718 SD20_00694.0001 SD20_02702.0001
OG0000638: 11137_00112.0022 134_00103.0022 239_00104.0022 5213_00107.0008 86-124-MTG2_scaffold_00098.0025 ARCrossB10_scaffold_00091.0010 BFPV2_DS231623.0256 DW5-DMS0790_scaffold_00214.0013 DW5_00195.0011 DW7_00416.0002 M4_PB_00008.0432 Meck4_00014.0056 PTRG_08373 SD20_00820.0001 SD20_00820.0002
OG0000639: 11137_00044.0036 134_00036.0002 239_00041.0047 5213_00035.0002 86-124-MTG2_scaffold_00100.0003 ARCrossB10_scaffold_00054.0003 BFPV2_DS231628.0204 DW5-DMS0790_scaffold_00047.0003 DW5_00037.0002 DW7_00076.0002 M4_PB_00003.0605 Meck4_00083.0002 PTRG_10640 SD20_00211.0001 SD20_02460.0002
OG0000640: 11137_00044.0017 134_00036.0021 239_00041.0028 5213_00035.0021 86-124-MTG2_scaffold_00100.0023 86-124-MTG2_scaffold_03227.0001 ARCrossB10_scaffold_00054.0023 BFPV2_DS231628.0185 DW5-DMS0790_scaffold_00047.0023 DW5_00037.0021 DW7_00076.0021 M4_PB_00003.0585 Meck4_00083.0021 PTRG_10622 SD20_00505.0005
OG0000641: 11137_00071.0028 134_00105.0016 239_00105.0016 5213_00111.0015 86-124-MTG2_scaffold_00102.0018 ARCrossB10_scaffold_00086.0016 BFPV2_DS231616.1039 DW5-DMS0790_scaffold_00097.0005 DW5_00084.0028 M4_PB_00001.1344 Meck4_00096.0016 PTRG_03377 PTRG_03378 SD20_01540.0003 SD20_02476.0001
OG0000642: 11137_00070.0041 134_00042.0001 134_00082.0001 239_00045.0049 239_00082.0037 5213_00041.0048 5213_00081.0035 86-124-MTG2_scaffold_00104.0018 ARCrossB10_scaffold_00095.0018 DW5_00022.0001 DW5_00158.0018 DW7_00199.0013 Meck4_00005.0089 Meck4_00269.0001 SD20_00800.0001
OG0000643: 11137_00116.0014 134_00120.0017 239_00107.0014 5213_00110.0021 86-124-MTG2_scaffold_00105.0015 ARCrossB10_scaffold_00096.0014 BFPV2_DS231615.0143 DW5-DMS0790_scaffold_00090.0015 DW5_00076.0014 DW7_00044.0014 M4_PB_00002.0364 Meck4_00202.0007 PTRG_00139 SD20_00182.0011 SD20_01115.0003
OG0000644: 11137_00370.0006 134_00121.0013 239_00130.0006 5213_00133.0006 86-124-MTG2_scaffold_00106.0011 86-124-MTG2_scaffold_00946.0003 ARCrossB10_scaffold_00051.0014 BFPV2_DS231615.1736 DW5-DMS0790_scaffold_00155.0018 DW5_00444.0005 DW7_00456.0006 M4_PB_00006.0731 Meck4_00120.0006 PTRG_01795 SD20_00303.0005
OG0000645: 11137_00138.0015 134_00059.0017 239_00055.0025 5213_00114.0017 86-124-MTG2_scaffold_00107.0015 ARCrossB10_scaffold_00048.0020 BFPV2_DS231615.1870 DW5-DMS0790_scaffold_00041.0025 DW5_00034.0024 DW7_00582.0003 M4_PB_00006.0576 Meck4_00047.0025 PTRG_01938 SD20_00463.0002 SD20_02430.0001
OG0000646: 11137_00118.0001 134_00225.0001 239_00229.0012 5213_00236.0001 86-124-MTG2_scaffold_00108.0001 ARCrossB10_scaffold_00133.0021 BFPV2_DS231629.0182 DW5-DMS0790_scaffold_00125.0021 DW5_00760.0003 DW7_01014.0004 DW7_02485.0001 M4_PB_00012.0177 Meck4_00660.0003 PTRG_10958 SD20_03751.0001
OG0000647: 11137_00118.0020 134_00392.0008 239_00392.0001 5213_00405.0008 86-124-MTG2_scaffold_00108.0020 ARCrossB10_scaffold_00133.0001 BFPV2_DS231629.0202 DW5-DMS0790_scaffold_00125.0001 DW5_00431.0001 DW7_00487.0008 M4_PB_00012.0157 Meck4_00284.0005 PTRG_10980 SD20_02554.0001 SD20_02789.0001
OG0000648: 11137_00209.0017 134_00097.0024 239_00071.0006 5213_00095.0024 86-124-MTG2_scaffold_00109.0007 ARCrossB10_scaffold_00340.0011 ARCrossB10_scaffold_00340.0012 BFPV2_DS231625.0433 DW5-DMS0790_scaffold_00111.0028 DW5_00176.0015 DW7_00005.0024 M4_PB_00012.0436 Meck4_00081.0006 PTRG_09673 SD20_01575.0002
OG0000649: 11137_00209.0014 134_00097.0021 239_00071.0009 5213_00095.0021 86-124-MTG2_scaffold_00109.0010 ARCrossB10_scaffold_00340.0008 BFPV2_DS231625.0436 DW5-DMS0790_scaffold_00111.0025 DW5_00176.0012 DW7_00005.0021 M4_PB_00012.0433 Meck4_00081.0009 PTRG_09676 SD20_01876.0001 SD20_01876.0002
OG0000650: 11137_00078.0023 134_00108.0009 239_00111.0023 5213_00122.0020 86-124-MTG2_scaffold_00110.0012 ARCrossB10_scaffold_00162.0005 BFPV2_DS231617.0904 DW5-DMS0790_scaffold_00078.0005 DW5_00091.0020 DW7_00174.0001 M4_PB_00005.0986 Meck4_00062.0009 PTRG_04344 PTRG_04345 SD20_00138.0014
OG0000651: 11137_00201.0017 134_00193.0005 239_00169.0004 5213_00067.0017 86-124-MTG2_scaffold_00111.0018 ARCrossB10_scaffold_00294.0001 ARCrossB10_scaffold_00772.0002 BFPV2_DS231620.0462 DW5-DMS0790_scaffold_00242.0002 DW5_00264.0010 DW7_00407.0002 M4_PB_00009.0202 Meck4_00080.0017 PTRG_06694 SD20_00397.0002
OG0000652: 11137_00201.0022 11137_00202.0001 134_00536.0007 239_00169.0009 5213_00067.0022 86-124-MTG2_scaffold_00111.0023 ARCrossB10_scaffold_00285.0004 BFPV2_DS231620.0458 DW5-DMS0790_scaffold_01151.0001 DW5_00264.0015 DW7_01806.0001 M4_PB_00009.0207 Meck4_00080.0012 PTRG_06688 SD20_02343.0002
OG0000653: 11137_00296.0007 134_00447.0003 239_00202.0002 5213_00093.0021 86-124-MTG2_scaffold_00116.0008 ARCrossB10_scaffold_00112.0008 BFPV2_DS231626.0034 DW5-DMS0790_scaffold_00072.0006 DW5_00315.0005 DW7_00285.0005 M4_PB_00003.1158 Meck4_00167.0019 PTRG_09757 SD20_01375.0002 SD20_01511.0001
OG0000654: 11137_00010.0088 134_00109.0004 239_00191.0017 5213_00004.0089 86-124-MTG2_scaffold_00117.0020 ARCrossB10_scaffold_00276.0004 BFPV2_DS231622.0258 DW5-DMS0790_scaffold_00183.0005 DW5_00055.0031 DW7_00130.0016 M4_PB_00007.0379 Meck4_00179.0004 PTRG_07773 SD20_00001.0029 SD20_00050.0008
OG0000655: 11137_00390.0004 134_00418.0005 239_00418.0005 5213_00431.0005 86-124-MTG2_scaffold_00117.0028 ARCrossB10_scaffold_00276.0012 BFPV2_DS231622.0251 DW5-DMS0790_scaffold_00440.0005 DW5_00458.0004 DW7_00933.0001 M4_PB_00007.0371 Meck4_00661.0001 PTRG_07766 SD20_00050.0001 SD20_03877.0001
OG0000656: 11137_00041.0038 134_00029.0012 239_00030.0047 5213_00033.0047 86-124-MTG2_scaffold_00118.0019 ARCrossB10_scaffold_00113.0019 ARCrossB10_scaffold_00113.0020 BFPV2_DS231624.0302 DW5-DMS0790_scaffold_00104.0019 DW5_00278.0001 DW7_00237.0001 M4_PB_00011.0305 Meck4_00030.0012 PTRG_08998 SD20_00100.0001
OG0000657: 11137_00682.0001 134_00503.0003 239_00506.0003 5213_00128.0002 86-124-MTG2_scaffold_00120.0002 ARCrossB10_scaffold_00682.0004 BFPV2_DS231615.0027 DW5-DMS0790_scaffold_00126.0028 DW5-DMS0790_scaffold_00816.0001 DW5_00900.0001 DW5_00939.0003 DW7_01257.0003 M4_PB_00002.0238 Meck4_00610.0002 PTRG_00025
OG0000658: 11137_00155.0003 134_00171.0003 239_00175.0003 5213_00128.0027 86-124-MTG2_scaffold_00120.0027 ARCrossB10_scaffold_00198.0002 BFPV2_DS231615.0002 DW5-DMS0790_scaffold_00126.0003 DW5_00125.0021 DW7_01012.0003 M4_PB_00002.0211 Meck4_00151.0003 PTRG_00001 SD20_00869.0005 SD20_03319.0001
OG0000659: 11137_00345.0010 134_00683.0001 239_00396.0007 5213_00411.0002 86-124-MTG2_scaffold_00121.0002 ARCrossB10_scaffold_00106.0002 BFPV2_DS231621.0042 DW5-DMS0790_scaffold_00741.0004 DW5_00533.0001 DW7_01320.0001 DW7_01771.0002 M4_PB_00010.0629 Meck4_00482.0006 PTRG_06901 SD20_02440.0001
OG0000660: 11137_00385.0002 134_00432.0008 239_00432.0002 5213_00440.0008 86-124-MTG2_scaffold_00122.0008 ARCrossB10_scaffold_00120.0008 BFPV2_DS231624.0391 DW5-DMS0790_scaffold_00112.0008 DW5_00144.0001 DW7_00085.0010 M4_PB_00011.0208 Meck4_00115.0010 PTRG_09093 SD20_01887.0002 SD20_03799.0001
OG0000661: 11137_00049.0006 134_00122.0006 239_00211.0007 5213_00216.0007 86-124-MTG2_scaffold_00123.0007 ARCrossB10_scaffold_00213.0007 BFPV2_DS231631.0152 DW5-DMS0790_scaffold_00240.0010 DW5-DMS0790_scaffold_00240.0011 DW5_00173.0001 DW5_00716.0001 DW7_00162.0004 M4_PB_00002.0183 M4_PB_00002.0184 Meck4_00200.0007
OG0000662: 11137_00086.0002 134_00074.0002 239_00098.0031 5213_00082.0031 86-124-MTG2_scaffold_00124.0031 86-124-MTG2_scaffold_00592.0001 ARCrossB10_scaffold_00075.0002 BFPV2_DS231621.0078 DW5-DMS0790_scaffold_00106.0030 DW5_00090.0001 DW7_00176.0016 M4_PB_00010.0618 Meck4_00090.0002 PTRG_06937 SD20_00912.0004
OG0000663: 11137_00399.0008 134_00129.0019 239_00426.0008 5213_00436.0008 86-124-MTG2_scaffold_00127.0009 ARCrossB10_scaffold_00443.0001 BFPV2_DS231625.0313 DW5-DMS0790_scaffold_00120.0008 DW5_00132.0002 DW7_00036.0007 M4_PB_00014.0026 Meck4_00463.0001 PTRG_09565 PTRG_09566 SD20_00314.0007
OG0000664: 11137_00213.0015 134_00129.0005 239_00210.0005 5213_00215.0005 86-124-MTG2_scaffold_00127.0024 ARCrossB10_scaffold_00521.0001 BFPV2_DS231625.0300 DW5-DMS0790_scaffold_00120.0023 DW5_00132.0016 DW7_00036.0022 M4_PB_00014.0044 Meck4_00199.0015 Meck4_00199.0016 PTRG_09550 SD20_00421.0002
OG0000665: 11137_00227.0008 134_00051.0036 239_00053.0019 5213_00050.0036 86-124-MTG2_scaffold_00128.0036 86-124-MTG2_scaffold_00210.0001 ARCrossB10_scaffold_00124.0001 ARCrossB10_scaffold_00210.0021 BFPV2_DS231615.0323 DW5-DMS0790_scaffold_00051.0014 DW5_00043.0012 DW7_00305.0006 M4_PB_00002.0556 Meck4_00145.0019 PTRG_00328
OG0000666: 11137_00031.0044 134_00085.0013 239_00085.0012 5213_00016.0044 86-124-MTG2_scaffold_00131.0004 ARCrossB10_scaffold_00056.0040 ARCrossB10_scaffold_00056.0041 BFPV2_DS231617.0655 DW5-DMS0790_scaffold_00048.0004 DW5_00018.0044 DW7_00057.0019 M4_PB_00005.0721 Meck4_00068.0024 PTRG_04077 SD20_00513.0001
OG0000667: 11137_00028.0013 134_00009.0031 239_00042.0031 5213_00037.0031 86-124-MTG2_scaffold_00132.0010 ARCrossB10_scaffold_00143.0007 BFPV2_DS231615.1055 DW5-DMS0790_scaffold_00024.0034 DW5_00001.0031 DW7_00052.0016 M4_PB_00002.1337 Meck4_00035.0031 PTRG_01093 SD20_02406.0001 SD20_03843.0001
OG0000668: 11137_00002.0103 134_00013.0058 239_00011.0015 5213_00137.0015 86-124-MTG2_scaffold_00133.0011 ARCrossB10_scaffold_00128.0011 BFPV2_DS231621.0510 DW5-DMS0790_scaffold_00008.0063 DW5_00006.0014 DW7_00146.0003 M4_PB_00010.0122 Meck4_00002.0105 PTRG_07399 SD20_00378.0001 SD20_02664.0001
OG0000669: 11137_00007.0001 134_00138.0026 239_00129.0001 5213_00147.0026 86-124-MTG2_scaffold_00137.0001 ARCrossB10_scaffold_00137.0001 BFPV2_DS231616.0412 DW5-DMS0790_scaffold_00162.0001 DW5_00137.0001 DW7_00443.0008 DW7_01749.0001 M4_PB_00001.0671 Meck4_00127.0026 PTRG_02722 SD20_03438.0001
OG0000670: 11137_00007.0027 134_00138.0001 239_00129.0026 5213_00147.0001 86-124-MTG2_scaffold_00137.0028 ARCrossB10_scaffold_00137.0027 BFPV2_DS231616.0385 DW5-DMS0790_scaffold_00594.0003 DW5_00792.0003 DW7_00991.0001 M4_PB_00001.0643 Meck4_00127.0001 PTRG_02694 SD20_00204.0009 SD20_00204.0010
OG0000671: 11137_00142.0003 134_00151.0002 239_00135.0003 5213_00139.0003 86-124-MTG2_scaffold_00140.0003 ARCrossB10_scaffold_00131.0003 BFPV2_DS231615.0122 DW5-DMS0790_scaffold_00308.0009 DW5_00302.0003 DW7_00295.0002 M4_PB_00002.0336 Meck4_00124.0003 PTRG_00118 SD20_01407.0001 SD20_01839.0001
OG0000672: 11137_00238.0012 134_00240.0012 239_00243.0006 5213_00156.0023 86-124-MTG2_scaffold_00145.0026 86-124-MTG2_scaffold_00145.0027 ARCrossB10_scaffold_00241.0014 BFPV2_DS231626.0235 DW5-DMS0790_scaffold_00317.0007 DW5_00518.0002 DW7_00155.0008 M4_PB_00003.0918 Meck4_00353.0005 PTRG_09983 SD20_01831.0003
OG0000673: 11137_00238.0017 134_00240.0017 239_00243.0001 5213_00156.0029 86-124-MTG2_scaffold_00145.0034 ARCrossB10_scaffold_00241.0019 BFPV2_DS231626.0229 DW5-DMS0790_scaffold_00317.0001 DW5_00642.0004 DW7_00155.0001 M4_PB_00003.0926 Meck4_00713.0002 PTRG_09976 PTRG_09977 SD20_02044.0001
OG0000674: 11137_00149.0009 134_00142.0009 239_00144.0009 5213_00152.0015 86-124-MTG2_scaffold_00147.0015 ARCrossB10_scaffold_00140.0010 BFPV2_DS231615.1907 DW5-DMS0790_scaffold_00230.0009 DW5-DMS0790_scaffold_00230.0010 DW5_00216.0008 DW7_00150.0009 M4_PB_00006.0536 Meck4_00233.0009 PTRG_01977 SD20_00278.0002
OG0000675: 11137_00080.0023 134_00075.0020 239_00076.0022 5213_00078.0023 86-124-MTG2_scaffold_00148.0007 ARCrossB10_scaffold_00062.0023 BFPV2_DS231622.0476 DW5-DMS0790_scaffold_00131.0007 DW5_00623.0001 DW7_00734.0001 M4_PB_00007.0619 Meck4_00130.0006 PTRG_08002 SD20_00703.0006 SD20_02693.0001
OG0000676: 11137_00279.0012 134_00289.0004 239_00299.0004 5213_00302.0004 86-124-MTG2_scaffold_00151.0012 ARCrossB10_scaffold_00149.0013 BFPV2_DS231618.0337 DW5-DMS0790_scaffold_00137.0012 DW5_00293.0010 DW7_00265.0004 M4_PB_00001.1783 Meck4_00296.0012 PTRG_04796 SD20_00957.0001 SD20_04206.0001
OG0000677: 11137_00043.0002 134_00031.0002 239_00031.0002 5213_00157.0020 86-124-MTG2_scaffold_00154.0002 ARCrossB10_scaffold_00058.0002 BFPV2_DS231628.0254 DW5-DMS0790_scaffold_00139.0002 DW5_00151.0017 DW7_00244.0001 DW7_00832.0002 M4_PB_00003.0660 Meck4_00139.0002 PTRG_10691 SD20_02794.0001
OG0000678: 11137_00120.0011 134_00124.0014 239_00249.0001 5213_00219.0005 86-124-MTG2_scaffold_00157.0004 86-124-MTG2_scaffold_00232.0013 ARCrossB10_scaffold_00109.0015 BFPV2_DS231618.0659 DW5-DMS0790_scaffold_00219.0013 DW5_00082.0011 DW7_00049.0015 M4_PB_00001.2129 Meck4_00283.0005 PTRG_05113 SD20_00194.0003
OG0000679: 11137_00122.0015 134_00153.0010 239_00113.0010 5213_00143.0015 86-124-MTG2_scaffold_00159.0011 ARCrossB10_scaffold_00110.0010 BFPV2_DS231629.0230 DW5-DMS0790_scaffold_00184.0013 DW5_00107.0007 DW7_00117.0006 M4_PB_00012.0132 Meck4_00105.0010 PTRG_11007 SD20_00572.0006 SD20_01588.0002
OG0000680: 11137_00122.0012 134_00153.0013 239_00113.0013 5213_00143.0012 86-124-MTG2_scaffold_00159.0015 ARCrossB10_scaffold_00110.0014 BFPV2_DS231629.0226 DW5-DMS0790_scaffold_00184.0009 DW5_00107.0010 DW7_00117.0009 M4_PB_00012.0136 Meck4_00105.0013 PTRG_11003 SD20_00186.0012 SD20_01346.0001
OG0000681: 11137_00106.0031 134_00313.0002 239_00321.0002 5213_00100.0002 86-124-MTG2_scaffold_00161.0002 86-124-MTG2_scaffold_00161.0003 ARCrossB10_scaffold_00345.0012 BFPV2_DS231625.0265 DW5-DMS0790_scaffold_00331.0002 DW5-DMS0790_scaffold_00331.0003 DW5_00327.0002 M4_PB_00014.0082 Meck4_00325.0002 PTRG_09514 SD20_00849.0004
OG0000682: 11137_00175.0016 134_00269.0003 239_00018.0003 5213_00006.0074 86-124-MTG2_scaffold_00167.0017 ARCrossB10_scaffold_00167.0017 BFPV2_DS231627.0201 DW5-DMS0790_scaffold_00282.0008 DW5_00292.0008 DW7_00278.0008 DW7_00278.0009 M4_PB_00003.0246 Meck4_00153.0016 PTRG_10330 SD20_03251.0001
OG0000683: 11137_00070.0014 134_00082.0027 239_00082.0010 5213_00081.0010 86-124-MTG2_scaffold_00168.0014 ARCrossB10_scaffold_00192.0012 BFPV2_DS231617.0221 DW5-DMS0790_scaffold_00003.0012 DW5_00002.0063 DW7_00316.0001 M4_PB_00005.0251 Meck4_00005.0063 PTRG_03626 SD20_01349.0002 SD20_03279.0001
OG0000684: 11137_00171.0024 134_00139.0004 239_00143.0023 5213_00148.0024 86-124-MTG2_scaffold_00170.0001 ARCrossB10_scaffold_00254.0001 ARCrossB10_scaffold_00254.0002 BFPV2_DS231622.0162 DW5-DMS0790_scaffold_00244.0002 DW5_00221.0017 DW7_00190.0005 M4_PB_00007.0274 Meck4_00152.0023 PTRG_07676 SD20_00114.0012
OG0000685: 11137_00177.0019 134_00169.0019 239_00172.0001 5213_00175.0019 86-124-MTG2_scaffold_00171.0019 ARCrossB10_scaffold_00171.0001 BFPV2_DS231615.1841 DW5-DMS0790_scaffold_00160.0001 DW5-DMS0790_scaffold_00160.0002 DW5_00135.0001 DW7_00213.0012 M4_PB_00006.0613 Meck4_00158.0019 PTRG_01908 SD20_02178.0002
OG0000686: 11137_00292.0002 134_00306.0002 239_00311.0002 5213_00326.0009 86-124-MTG2_scaffold_00172.0002 ARCrossB10_scaffold_00173.0002 BFPV2_DS231618.0572 DW5-DMS0790_scaffold_00537.0003 DW5_00596.0003 DW7_00700.0003 M4_PB_00001.2033 Meck4_00157.0013 PTRG_05036 SD20_00894.0003 SD20_01921.0001
OG0000687: 11137_00256.0008 134_00157.0004 239_00269.0004 5213_00277.0008 86-124-MTG2_scaffold_00174.0012 ARCrossB10_scaffold_00235.0004 BFPV2_DS231623.0147 DW5-DMS0790_scaffold_00271.0004 DW5_00226.0004 DW7_00205.0008 M4_PB_00008.0553 Meck4_00260.0004 PTRG_08258 SD20_00088.0009 SD20_03476.0001
OG0000688: 11137_00017.0057 134_00015.0058 239_00128.0002 5213_00179.0017 86-124-MTG2_scaffold_00175.0002 ARCrossB10_scaffold_00119.0002 BFPV2_DS231616.0134 DW5-DMS0790_scaffold_00157.0004 DW5_00048.0017 DW7_00079.0017 M4_PB_00001.0364 M4_PB_00001.0365 Meck4_00165.0002 PTRG_02433 SD20_00853.0004
OG0000689: 11137_00018.0014 134_00018.0045 239_00016.0014 5213_00180.0002 86-124-MTG2_scaffold_00176.0002 86-124-MTG2_scaffold_00176.0003 ARCrossB10_scaffold_00007.0049 BFPV2_DS231621.0350 DW5-DMS0790_scaffold_00043.0014 DW5_00329.0002 DW7_00094.0014 M4_PB_00010.0294 Meck4_00183.0014 PTRG_07230 SD20_00005.0015
OG0000690: 11137_00046.0032 134_00022.0046 239_00013.0012 5213_00014.0012 86-124-MTG2_scaffold_00183.0012 ARCrossB10_scaffold_00152.0012 BFPV2_DS231627.0186 DW5-DMS0790_scaffold_00389.0004 DW5_00313.0011 DW7_00004.0044 DW7_01026.0004 M4_PB_00003.0230 Meck4_00027.0012 PTRG_10313 SD20_00300.0001
OG0000691: 11137_00210.0016 134_00012.0045 239_00061.0016 5213_00211.0016 86-124-MTG2_scaffold_00186.0007 ARCrossB10_scaffold_00211.0011 BFPV2_DS231622.0202 BFPV2_DS231622.0203 DW5-DMS0790_scaffold_00206.0016 DW5_00274.0011 DW7_00231.0005 M4_PB_00007.0321 Meck4_00055.0020 PTRG_07718 SD20_00002.0018
OG0000692: 11137_00154.0025 134_00533.0005 239_00546.0005 5213_00345.0008 86-124-MTG2_scaffold_00189.0021 ARCrossB10_scaffold_00369.0007 BFPV2_DS231619.0011 DW5-DMS0790_scaffold_00350.0001 DW5_00640.0001 DW7_00826.0001 M4_PB_00004.1099 Meck4_00596.0005 PTRG_05303 PTRG_05304 SD20_01447.0001
OG0000693: 11137_00103.0012 134_00114.0020 239_00246.0010 5213_00102.0023 86-124-MTG2_scaffold_00190.0007 ARCrossB10_scaffold_00199.0015 BFPV2_DS231626.0197 DW5-DMS0790_scaffold_00074.0015 DW5_00033.0021 DW7_00424.0002 M4_PB_00003.0973 Meck4_00118.0019 PTRG_09941 PTRG_09942 SD20_00345.0005
OG0000694: 11137_00103.0017 134_00114.0016 239_00246.0006 5213_00102.0027 86-124-MTG2_scaffold_00190.0011 ARCrossB10_scaffold_00199.0010 BFPV2_DS231626.0201 DW5-DMS0790_scaffold_00074.0010 DW5_00033.0017 DW7_01086.0001 M4_PB_00003.0967 M4_PB_00003.0968 Meck4_00118.0015 PTRG_09947 SD20_01277.0001
OG0000695: 11137_00159.0016 134_00156.0016 239_00156.0016 5213_00159.0016 86-124-MTG2_scaffold_00196.0005 ARCrossB10_scaffold_00157.0006 BFPV2_DS231618.0187 DW5-DMS0790_scaffold_00147.0006 DW5-DMS0790_scaffold_00434.0005 DW5_00120.0005 DW7_00280.0005 M4_PB_00001.1621 Meck4_00135.0016 PTRG_04656 SD20_00701.0007
OG0000696: 11137_00272.0006 134_00291.0004 239_00300.0004 5213_00304.0006 86-124-MTG2_scaffold_00201.0004 ARCrossB10_scaffold_00272.0007 BFPV2_DS231621.0577 DW5-DMS0790_scaffold_00260.0004 DW5_00291.0004 DW7_00247.0004 M4_PB_00010.0050 Meck4_00297.0004 PTRG_07471 SD20_01075.0005 SD20_01703.0004
OG0000697: 11137_00272.0001 134_00291.0009 239_00300.0009 5213_00304.0001 86-124-MTG2_scaffold_00201.0010 ARCrossB10_scaffold_00272.0002 BFPV2_DS231621.0582 DW5-DMS0790_scaffold_00260.0010 DW5_00291.0009 DW7_00247.0009 M4_PB_00010.0045 Meck4_00297.0009 PTRG_07476 PTRG_07477 SD20_00555.0003
OG0000698: 11137_00069.0021 134_00071.0022 239_00151.0022 5213_00065.0020 86-124-MTG2_scaffold_00204.0001 86-124-MTG2_scaffold_00204.0002 ARCrossB10_scaffold_00205.0001 BFPV2_DS231623.0203 DW5-DMS0790_scaffold_00187.0001 DW5_00990.0002 DW7_00032.0025 M4_PB_00008.0486 Meck4_00146.0023 PTRG_08316 SD20_01854.0002
OG0000699: 11137_00069.0028 134_00071.0029 239_00062.0038 5213_00065.0013 86-124-MTG2_scaffold_00204.0009 ARCrossB10_scaffold_00205.0008 BFPV2_DS231623.0210 DW5-DMS0790_scaffold_00187.0008 DW5_00196.0006 DW7_00762.0007 DW7_02351.0001 M4_PB_00008.0479 Meck4_00052.0036 PTRG_08323 SD20_02263.0001
OG0000700: 11137_00211.0018 134_00204.0018 239_00208.0003 5213_00006.0018 86-124-MTG2_scaffold_00209.0003 ARCrossB10_scaffold_00015.0044 BFPV2_DS231627.0255 DW5-DMS0790_scaffold_00007.0054 DW5-DMS0790_scaffold_00007.0055 DW5_00088.0001 DW7_00022.0005 M4_PB_00003.0309 Meck4_00016.0041 PTRG_10392 SD20_00503.0001
OG0000701: 11137_00217.0006 134_00132.0016 239_00115.0016 5213_00138.0012 86-124-MTG2_scaffold_00222.0019 ARCrossB10_scaffold_00226.0019 BFPV2_DS231617.0610 DW5-DMS0790_scaffold_00224.0018 DW5_00208.0006 DW7_00514.0006 M4_PB_00005.0665 Meck4_00208.0016 PTRG_04032 SD20_01272.0003 SD20_02234.0001
OG0000702: 11137_00165.0019 134_00158.0019 239_00171.0019 5213_00162.0007 86-124-MTG2_scaffold_00224.0013 ARCrossB10_scaffold_00229.0013 BFPV2_DS231617.0036 DW5-DMS0790_scaffold_00208.0008 DW5_00188.0015 DW7_00607.0006 M4_PB_00005.0053 Meck4_00132.0019 PTRG_03438 PTRG_03439 SD20_01766.0002
OG0000703: 11137_00095.0022 134_00209.0007 239_00064.0021 5213_00213.0007 86-124-MTG2_scaffold_00225.0007 ARCrossB10_scaffold_00168.0012 BFPV2_DS231615.1943 DW5-DMS0790_scaffold_00194.0007 DW5_00368.0007 DW7_00360.0007 M4_PB_00006.0496 Meck4_00143.0014 PTRG_02014 SD20_01599.0001 SD20_01757.0001
OG0000704: 11137_00144.0005 134_00219.0012 239_00498.0003 5213_00240.0006 86-124-MTG2_scaffold_00228.0011 ARCrossB10_scaffold_00236.0011 BFPV2_DS231615.2139 DW5-DMS0790_scaffold_00220.0006 DW5_00266.0008 DW7_00470.0005 M4_PB_00006.0282 Meck4_00216.0011 Meck4_00216.0012 PTRG_02220 SD20_00008.0012
OG0000705: 11137_00183.0004 134_00307.0004 239_00313.0004 5213_00327.0007 86-124-MTG2_scaffold_00229.0005 ARCrossB10_scaffold_00323.0007 BFPV2_DS231620.0560 DW5-DMS0790_scaffold_00108.0015 DW5_00424.0003 DW7_00627.0002 M4_PB_00009.0097 Meck4_00352.0003 PTRG_06802 SD20_00213.0005 SD20_00587.0002
OG0000706: 11137_00183.0006 134_00307.0006 239_00313.0006 5213_00327.0005 86-124-MTG2_scaffold_00229.0007 ARCrossB10_scaffold_00323.0005 BFPV2_DS231620.0562 DW5-DMS0790_scaffold_00108.0017 DW5_00424.0005 DW7_01181.0002 M4_PB_00009.0095 Meck4_00352.0005 PTRG_06804 SD20_02641.0002 SD20_03197.0001
OG0000707: 11137_00183.0016 134_00406.0006 239_00406.0005 5213_00422.0005 86-124-MTG2_scaffold_00229.0017 ARCrossB10_scaffold_00556.0006 BFPV2_DS231620.0572 DW5-DMS0790_scaffold_00108.0027 DW5_00450.0005 DW7_00891.0002 M4_PB_00009.0085 Meck4_00411.0005 PTRG_06815 SD20_02449.0002 SD20_02886.0001
OG0000708: 11137_00140.0009 134_00130.0008 239_00152.0010 5213_00116.0021 86-124-MTG2_scaffold_00230.0010 ARCrossB10_scaffold_00242.0010 BFPV2_DS231624.0424 DW5-DMS0790_scaffold_00221.0010 DW5_00219.0010 DW7_00324.0005 M4_PB_00011.0176 Meck4_00100.0010 PTRG_09121 SD20_01064.0005 SD20_04169.0001
OG0000709: 11137_00141.0009 134_00385.0009 239_00373.0010 5213_00395.0002 86-124-MTG2_scaffold_00234.0008 86-124-MTG2_scaffold_00234.0009 ARCrossB10_scaffold_00139.0010 BFPV2_DS231629.0286 DW5-DMS0790_scaffold_00451.0001 DW5_00715.0005 DW7_00534.0001 M4_PB_00012.0074 Meck4_00387.0002 PTRG_11062 SD20_02007.0002
OG0000710: 11137_00195.0014 134_00135.0014 239_00277.0013 5213_00288.0013 86-124-MTG2_scaffold_00239.0015 ARCrossB10_scaffold_00245.0015 BFPV2_DS231638.0015 DW5-DMS0790_scaffold_00232.0015 DW5_00260.0002 DW7_00222.0014 M4_PB_00007.0074 Meck4_00197.0007 PTRG_11908 PTRG_11909 SD20_01273.0003
OG0000711: 11137_00351.0011 134_00479.0007 239_00483.0001 5213_00310.0001 86-124-MTG2_scaffold_00241.0007 ARCrossB10_scaffold_00517.0001 BFPV2_DS231625.0024 DW5-DMS0790_scaffold_00497.0001 DW5_00584.0001 DW7_01294.0001 M4_PB_00015.0048 M4_PB_00015.0049 Meck4_00507.0007 PTRG_09272 SD20_01686.0001
OG0000712: 11137_00052.0023 134_00206.0018 239_00207.0018 5213_00212.0018 86-124-MTG2_scaffold_00242.0003 ARCrossB10_scaffold_00105.0026 ARCrossB10_scaffold_00105.0027 BFPV2_DS231631.0064 DW5-DMS0790_scaffold_00095.0025 DW5_00614.0004 DW7_00304.0003 M4_PB_00002.0088 Meck4_00328.0003 PTRG_11407 SD20_00292.0007
OG0000713: 11137_00152.0021 134_00123.0021 239_00062.0021 5213_00134.0005 86-124-MTG2_scaffold_00244.0005 ARCrossB10_scaffold_00263.0004 BFPV2_DS231623.0228 DW5-DMS0790_scaffold_00268.0010 DW5_00244.0003 DW7_00207.0010 M4_PB_00008.0461 Meck4_00052.0019 PTRG_08342 PTRG_08343 SD20_00111.0006
OG0000714: 11137_00240.0010 134_00257.0008 239_00260.0008 5213_00268.0007 86-124-MTG2_scaffold_00245.0011 ARCrossB10_scaffold_00260.0010 BFPV2_DS231616.0813 DW5-DMS0790_scaffold_00258.0009 DW5_00243.0007 DW7_00202.0007 M4_PB_00001.1108 M4_PB_00001.1109 Meck4_00261.0006 PTRG_03144 SD20_01463.0001
OG0000715: 11137_00242.0004 134_00246.0004 239_00247.0011 5213_00321.0007 86-124-MTG2_scaffold_00251.0004 ARCrossB10_scaffold_00600.0004 BFPV2_DS231620.0496 DW5-DMS0790_scaffold_00248.0012 DW5_00231.0011 DW7_00273.0007 M4_PB_00009.0167 Meck4_00245.0011 PTRG_06727 PTRG_11798 SD20_02573.0001
OG0000716: 11137_00156.0003 134_00147.0003 239_00051.0015 5213_00176.0015 86-124-MTG2_scaffold_00252.0006 ARCrossB10_scaffold_00429.0001 BFPV2_DS231616.0751 BFPV2_DS231616.0752 DW5-DMS0790_scaffold_00251.0006 DW5_00345.0004 DW7_00331.0004 M4_PB_00001.1034 Meck4_00134.0015 PTRG_03077 SD20_01433.0002
OG0000717: 11137_00615.0002 134_00720.0002 239_00681.0001 5213_00702.0001 86-124-MTG2_scaffold_00253.0001 ARCrossB10_scaffold_00262.0001 BFPV2_DS231636.0020 DW5-DMS0790_scaffold_00374.0009 DW5_00877.0002 DW7_01247.0002 M4_PB_00008.0088 M4_PB_00008.0089 Meck4_00692.0002 PTRG_11868 SD20_02478.0001
OG0000718: 11137_00087.0018 134_00177.0003 239_00150.0019 5213_00097.0018 86-124-MTG2_scaffold_00256.0003 ARCrossB10_scaffold_00253.0003 BFPV2_DS231624.0166 DW5-DMS0790_scaffold_00239.0003 DW5_00067.0018 DW7_00693.0003 M4_PB_00011.0448 Meck4_00086.0016 PTRG_08857 SD20_00549.0006 SD20_02192.0003
OG0000719: 11137_00099.0008 134_00092.0021 239_00088.0009 5213_00064.0022 86-124-MTG2_scaffold_00257.0012 ARCrossB10_scaffold_00104.0003 BFPV2_DS231617.0131 DW5-DMS0790_scaffold_00103.0024 DW5_00060.0008 DW7_00915.0003 M4_PB_00005.0157 Meck4_00061.0021 PTRG_03537 SD20_01205.0003 SD20_02172.0002
OG0000720: 11137_00389.0003 134_00434.0003 239_00259.0008 5213_00439.0003 86-124-MTG2_scaffold_00259.0006 ARCrossB10_scaffold_00442.0003 BFPV2_DS231616.0307 DW5-DMS0790_scaffold_00447.0003 DW5_00461.0005 DW7_00529.0005 M4_PB_00001.0555 Meck4_00424.0003 PTRG_02609 SD20_00425.0007 SD20_02937.0001
OG0000721: 11137_00253.0010 134_00628.0001 239_00636.0002 5213_00274.0010 86-124-MTG2_scaffold_00265.0010 ARCrossB10_scaffold_00647.0002 BFPV2_DS231617.0016 DW5-DMS0790_scaffold_00677.0003 DW5_00790.0002 DW7_01011.0002 M4_PB_00005.0030 Meck4_00384.0007 PTRG_03418 SD20_02806.0001 SD20_02851.0001
OG0000722: 11137_00251.0007 134_00256.0007 239_00257.0006 5213_00265.0006 86-124-MTG2_scaffold_00266.0007 ARCrossB10_scaffold_00268.0008 BFPV2_DS231621.0402 DW5-DMS0790_scaffold_00261.0007 DW5_00512.0006 DW7_00240.0007 M4_PB_00010.0236 Meck4_00265.0007 PTRG_07284 SD20_00864.0004 SD20_02523.0002
OG0000723: 11137_00251.0003 134_00256.0003 239_00257.0010 5213_00265.0010 86-124-MTG2_scaffold_00266.0011 ARCrossB10_scaffold_00268.0004 BFPV2_DS231621.0399 DW5-DMS0790_scaffold_00261.0011 DW5_00476.0003 DW7_00240.0003 M4_PB_00010.0240 Meck4_00265.0003 PTRG_07280 SD20_00437.0006 SD20_03236.0001
OG0000724: 11137_00260.0005 134_00265.0005 239_00271.0004 5213_00074.0004 86-124-MTG2_scaffold_00273.0005 ARCrossB10_scaffold_00282.0005 BFPV2_DS231626.0091 DW5-DMS0790_scaffold_00267.0005 DW5_00252.0004 DW7_00853.0001 M4_PB_00003.1089 Meck4_00273.0005 PTRG_09825 SD20_01576.0001 SD20_01694.0001
OG0000725: 11137_00011.0067 11137_00691.0001 134_00511.0005 239_00518.0005 5213_00493.0001 5213_00528.0004 86-124-MTG2_scaffold_00274.0007 ARCrossB10_scaffold_00083.0007 BFPV2_DS231618.0487 DW5-DMS0790_scaffold_00569.0006 DW5_00601.0005 DW7_00711.0005 M4_PB_00001.1941 Meck4_00542.0005 PTRG_04948
OG0000726: 11137_00036.0006 134_00250.0011 239_00048.0038 5213_00030.0041 86-124-MTG2_scaffold_00275.0006 ARCrossB10_scaffold_00160.0020 BFPV2_DS231624.0458 DW5-DMS0790_scaffold_00020.0006 DW5_00086.0024 DW7_00035.0024 M4_PB_00011.0137 Meck4_00034.0040 PTRG_09152 SD20_00441.0001 SD20_01781.0002
OG0000727: 11137_00036.0013 134_00250.0004 239_00048.0031 5213_00030.0034 86-124-MTG2_scaffold_00275.0013 ARCrossB10_scaffold_00160.0013 BFPV2_DS231624.0465 DW5-DMS0790_scaffold_00020.0013 DW5_00086.0017 DW7_00035.0017 M4_PB_00011.0130 Meck4_00034.0033 PTRG_09159 PTRG_09160 SD20_00370.0001
OG0000728: 11137_00095.0009 134_00217.0006 239_00064.0009 239_00891.0001 5213_00225.0006 86-124-MTG2_scaffold_00278.0009 ARCrossB10_scaffold_00233.0008 BFPV2_DS231615.1930 DW5-DMS0790_scaffold_00273.0007 DW5_00263.0007 DW7_00238.0005 M4_PB_00006.0509 Meck4_00215.0006 PTRG_02002 SD20_00577.0005
OG0000729: 11137_00311.0001 134_00059.0043 239_01361.0001 5213_00974.0001 86-124-MTG2_scaffold_00279.0001 ARCrossB10_scaffold_00660.0006 BFPV2_DS231615.1844 DW5-DMS0790_scaffold_00858.0004 DW5_00984.0003 DW7_01592.0002 M4_PB_00006.0606 M4_PB_00006.0611 Meck4_01455.0001 PTRG_01911 SD20_02038.0002
OG0000730: 11137_00247.0004 134_00253.0004 239_00287.0002 5213_00270.0010 86-124-MTG2_scaffold_00280.0003 ARCrossB10_scaffold_00264.0015 BFPV2_DS231619.0233 DW5-DMS0790_scaffold_00075.0004 DW5_00245.0011 DW7_00530.0004 M4_PB_00004.0871 M4_PB_00004.0872 Meck4_00287.0010 PTRG_05538 SD20_00313.0007
OG0000731: 11137_00266.0009 134_00417.0005 239_00264.0012 5213_00286.0005 86-124-MTG2_scaffold_00282.0005 ARCrossB10_scaffold_00286.0006 BFPV2_DS231636.0013 DW5-DMS0790_scaffold_00262.0005 DW5_00405.0001 DW7_01111.0004 M4_PB_00008.0095 Meck4_00277.0010 PTRG_11861 PTRG_11862 SD20_01091.0002
OG0000732: 11137_00440.0004 134_00034.0011 239_00037.0033 5213_00031.0011 86-124-MTG2_scaffold_00287.0004 ARCrossB10_scaffold_00289.0004 BFPV2_DS231628.0289 DW5-DMS0790_scaffold_00035.0004 DW5_00253.0004 DW7_00554.0002 M4_PB_00003.0698 M4_PB_00003.0699 Meck4_00484.0004 PTRG_10731 SD20_00847.0002
OG0000733: 11137_00364.0006 134_00303.0003 239_00316.0003 5213_00332.0003 86-124-MTG2_scaffold_00289.0010 ARCrossB10_scaffold_00105.0002 BFPV2_DS231631.0041 DW5-DMS0790_scaffold_00095.0002 DW5_00319.0003 DW7_00292.0006 M4_PB_00002.0065 Meck4_00318.0003 PTRG_11382 PTRG_11383 SD20_01161.0002
OG0000734: 11137_00113.0005 134_00146.0016 239_00131.0018 5213_00108.0021 86-124-MTG2_scaffold_00292.0005 ARCrossB10_scaffold_00251.0009 BFPV2_DS231615.0701 DW5-DMS0790_scaffold_00080.0021 DW5_00075.0005 DW7_00196.0005 M4_PB_00002.0953 M4_PB_00002.0954 Meck4_00093.0021 PTRG_00712 SD20_00309.0003
OG0000735: 11137_00194.0002 134_00188.0023 239_00291.0002 5213_00280.0002 86-124-MTG2_scaffold_00293.0016 ARCrossB10_scaffold_00297.0017 BFPV2_DS231618.0619 DW5-DMS0790_scaffold_00192.0001 DW5_00299.0014 DW7_00279.0001 M4_PB_00001.2091 Meck4_00180.0002 PTRG_05077 PTRG_05078 SD20_01872.0001
OG0000736: 11137_00194.0001 134_00188.0024 134_00188.0025 239_00291.0001 5213_00280.0001 86-124-MTG2_scaffold_00293.0017 ARCrossB10_scaffold_01178.0001 BFPV2_DS231618.0618 DW5-DMS0790_scaffold_01202.0001 DW5_01341.0001 DW7_01885.0001 M4_PB_00001.2090 Meck4_00180.0001 PTRG_05076 SD20_01601.0001
OG0000737: 11137_00038.0027 134_00081.0027 239_00427.0002 5213_00163.0016 86-124-MTG2_scaffold_00295.0003 ARCrossB10_scaffold_00636.0002 BFPV2_DS231615.1293 DW5-DMS0790_scaffold_00681.0002 DW5_00761.0002 DW7_00977.0002 M4_PB_00002.1598 M4_PB_00002.1599 Meck4_00190.0016 PTRG_01340 SD20_02295.0001
OG0000738: 11137_00080.0037 134_00075.0006 239_00076.0036 239_00575.0005 5213_00078.0037 86-124-MTG2_scaffold_00303.0006 ARCrossB10_scaffold_00062.0006 BFPV2_DS231622.0489 DW5-DMS0790_scaffold_00297.0006 DW5_00295.0010 DW7_00239.0006 M4_PB_00007.0634 Meck4_00295.0010 PTRG_08016 SD20_00181.0004
OG0000739: 11137_00285.0012 134_00272.0011 239_00304.0004 5213_00253.0006 86-124-MTG2_scaffold_00306.0004 ARCrossB10_scaffold_00181.0012 BFPV2_DS231629.0013 DW5-DMS0790_scaffold_00168.0011 DW5_00142.0008 DW7_00082.0008 M4_PB_00012.0366 M4_PB_00012.0367 Meck4_00114.0010 PTRG_10776 SD20_00614.0001
OG0000740: 11137_00035.0017 134_00012.0022 239_00109.0022 5213_00029.0022 86-124-MTG2_scaffold_00307.0012 86-124-MTG2_scaffold_00852.0002 ARCrossB10_scaffold_00560.0003 BFPV2_DS231622.0225 DW5-DMS0790_scaffold_00303.0012 DW5_00203.0003 DW7_00254.0003 M4_PB_00007.0344 Meck4_00258.0002 PTRG_07741 SD20_02892.0001
OG0000741: 11137_00035.0016 134_00012.0023 239_00109.0023 5213_00029.0023 86-124-MTG2_scaffold_00307.0013 ARCrossB10_scaffold_00560.0002 BFPV2_DS231622.0224 DW5-DMS0790_scaffold_00303.0013 DW5_00203.0002 DW7_00254.0002 M4_PB_00007.0343 Meck4_00258.0001 Meck4_00683.0002 PTRG_07740 SD20_00674.0003
OG0000742: 11137_00193.0010 134_00795.0001 239_00102.0007 239_00102.0008 239_00739.0002 5213_00643.0001 5213_00669.0002 86-124-MTG2_scaffold_00312.0002 BFPV2_DS231637.0026 M4_PB_00004.0481 M4_PB_00004.0498 Meck4_00402.0001 Meck4_00599.0001 PTRG_11957 SD20_00891.0003
OG0000743: 11137_00105.0027 134_00298.0013 239_00509.0002 5213_00317.0003 86-124-MTG2_scaffold_00314.0003 86-124-MTG2_scaffold_00314.0004 ARCrossB10_scaffold_00641.0003 BFPV2_DS231619.0668 DW5-DMS0790_scaffold_00309.0012 DW5_00304.0011 DW7_00261.0011 M4_PB_00004.0313 Meck4_00616.0002 PTRG_05974 SD20_00268.0001
OG0000744: 11137_00427.0003 134_00304.0003 239_00309.0003 5213_00319.0010 86-124-MTG2_scaffold_00317.0003 ARCrossB10_scaffold_00320.0003 BFPV2_DS231616.0890 DW5-DMS0790_scaffold_00314.0012 DW5_00311.0010 DW7_00272.0010 M4_PB_00001.1192 Meck4_00312.0004 PTRG_03222 PTRG_03223 SD20_00011.0007
OG0000745: 11137_00500.0003 134_00304.0010 239_00309.0010 5213_00319.0003 86-124-MTG2_scaffold_00317.0012 ARCrossB10_scaffold_00320.0012 BFPV2_DS231616.0883 DW5-DMS0790_scaffold_00314.0004 DW5_00311.0003 DW7_00272.0003 M4_PB_00001.1184 M4_PB_00001.1185 Meck4_00312.0011 PTRG_03214 SD20_00011.0013
OG0000746: 11137_00009.0001 134_00091.0029 239_00087.0027 239_00157.0002 5213_00005.0084 86-124-MTG2_scaffold_00318.0001 ARCrossB10_scaffold_00037.0010 BFPV2_DS231621.0119 DW5-DMS0790_scaffold_00001.0001 DW5_00331.0001 DW7_00301.0008 M4_PB_00010.0540 Meck4_00075.0001 PTRG_06982 SD20_01469.0001
OG0000747: 11137_00009.0010 134_00091.0020 239_00087.0019 5213_00005.0075 86-124-MTG2_scaffold_00318.0011 ARCrossB10_scaffold_00037.0001 BFPV2_DS231621.0128 DW5-DMS0790_scaffold_00001.0011 DW5-DMS0790_scaffold_00001.0012 DW7_00863.0001 M4_PB_00010.0530 Meck4_00075.0010 PTRG_06991 PTRG_06992 SD20_01507.0002
OG0000748: 11137_00184.0010 134_00168.0010 239_00140.0016 5213_00142.0010 86-124-MTG2_scaffold_00323.0003 86-124-MTG2_scaffold_00323.0004 ARCrossB10_scaffold_00328.0010 BFPV2_DS231621.0599 DW5-DMS0790_scaffold_00474.0006 DW5_00180.0018 DW7_00623.0003 M4_PB_00010.0027 Meck4_00322.0010 PTRG_07496 SD20_01078.0004
OG0000749: 11137_00170.0007 134_00475.0007 239_00521.0001 5213_00456.0007 86-124-MTG2_scaffold_00324.0006 ARCrossB10_scaffold_00329.0007 BFPV2_DS231621.0562 DW5-DMS0790_scaffold_00175.0006 DW5_00674.0006 DW5_02266.0001 DW7_01935.0001 M4_PB_00010.0068 Meck4_01228.0001 Meck4_01426.0001 PTRG_07451
OG0000750: 11137_00170.0003 134_00475.0003 239_00521.0005 5213_00456.0003 86-124-MTG2_scaffold_00324.0010 ARCrossB10_scaffold_00329.0003 BFPV2_DS231621.0558 DW5-DMS0790_scaffold_00175.0002 DW5_00674.0002 DW7_01033.0004 M4_PB_00010.0072 M4_PB_00034.0007 Meck4_00631.0004 PTRG_07447 SD20_00942.0001
OG0000751: 11137_00050.0002 134_00066.0002 239_00067.0027 5213_00333.0007 86-124-MTG2_scaffold_00325.0007 ARCrossB10_scaffold_00036.0002 BFPV2_DS231618.0035 DW5-DMS0790_scaffold_00124.0002 DW5_00100.0003 DW7_00045.0003 DW7_00045.0004 M4_PB_00001.1455 Meck4_00129.0015 PTRG_04486 SD20_02032.0001
OG0000752: 11137_00301.0010 134_00310.0001 239_00310.0001 5213_00324.0001 86-124-MTG2_scaffold_00326.0001 ARCrossB10_scaffold_00327.0001 ARCrossB10_scaffold_00327.0002 BFPV2_DS231626.0336 DW5-DMS0790_scaffold_00323.0001 DW5_00323.0001 DW7_00167.0005 M4_PB_00003.0801 Meck4_00314.0001 PTRG_10087 SD20_02488.0001
OG0000753: 11137_00156.0013 134_00147.0013 239_00051.0005 5213_00176.0005 86-124-MTG2_scaffold_00328.0003 ARCrossB10_scaffold_00330.0003 BFPV2_DS231616.0741 DW5-DMS0790_scaffold_00383.0003 DW5_00393.0002 DW7_00647.0004 DW7_01228.0002 M4_PB_00001.1024 Meck4_00134.0005 PTRG_03066 SD20_01733.0002
OG0000754: 11137_00305.0006 134_00454.0003 239_00320.0003 5213_00336.0003 86-124-MTG2_scaffold_00329.0006 ARCrossB10_scaffold_00331.0006 BFPV2_DS231617.0532 DW5-DMS0790_scaffold_00467.0001 DW5_00326.0006 DW7_00954.0001 M4_PB_00005.0576 Meck4_00320.0003 PTRG_03951 SD20_00334.0001 SD20_01368.0001
OG0000755: 11137_00270.0007 134_00003.0005 239_00003.0008 5213_00026.0045 86-124-MTG2_scaffold_00330.0005 ARCrossB10_scaffold_00193.0012 BFPV2_DS231619.0218 DW5-DMS0790_scaffold_00185.0012 DW5_00003.0008 DW7_00193.0011 M4_PB_00004.0884 M4_PB_00004.0885 Meck4_00022.0008 PTRG_05527 SD20_01225.0002
OG0000756: 11137_00803.0001 134_00276.0011 239_00112.0001 5213_00284.0001 86-124-MTG2_scaffold_00331.0001 ARCrossB10_scaffold_00384.0007 BFPV2_DS231621.0555 DW5-DMS0790_scaffold_00100.0001 DW5_00250.0002 DW7_00289.0002 M4_PB_00010.0075 M4_PB_00034.0005 Meck4_00285.0011 PTRG_07444 SD20_01641.0002
OG0000757: 11137_00290.0009 134_00276.0009 239_00112.0003 5213_00284.0003 86-124-MTG2_scaffold_00331.0003 ARCrossB10_scaffold_00384.0005 BFPV2_DS231621.0553 DW5-DMS0790_scaffold_00100.0003 DW5_00250.0004 DW7_00289.0004 M4_PB_00010.0077 M4_PB_00034.0003 Meck4_00285.0009 PTRG_07442 SD20_00630.0004
OG0000758: 11137_00290.0007 134_00276.0007 239_00112.0005 5213_00284.0005 86-124-MTG2_scaffold_00331.0005 ARCrossB10_scaffold_00384.0003 BFPV2_DS231621.0551 DW5-DMS0790_scaffold_00100.0005 DW5_00250.0006 DW7_00289.0006 M4_PB_00010.0079 Meck4_00285.0007 PTRG_07439 SD20_00630.0002 SD20_02923.0001
OG0000759: 11137_00136.0012 134_00189.0005 239_00213.0005 5213_00132.0012 86-124-MTG2_scaffold_00334.0006 ARCrossB10_scaffold_00339.0005 BFPV2_DS231615.1771 DW5-DMS0790_scaffold_00333.0007 DW5_00099.0011 DW7_00306.0005 M4_PB_00006.0690 M4_PB_00006.0691 Meck4_00326.0005 PTRG_01829 SD20_00885.0003
OG0000760: 11137_00052.0001 134_00440.0006 239_00447.0001 5213_00119.0020 86-124-MTG2_scaffold_00336.0001 ARCrossB10_scaffold_00459.0007 BFPV2_DS231631.0085 DW5-DMS0790_scaffold_00485.0001 DW5_00538.0006 DW7_01276.0003 M4_PB_00002.0111 Meck4_00156.0001 PTRG_11434 PTRG_11435 SD20_01448.0001
OG0000761: 11137_00329.0004 134_00349.0006 239_00231.0009 5213_00372.0004 86-124-MTG2_scaffold_00337.0006 ARCrossB10_scaffold_00380.0006 BFPV2_DS231615.0228 DW5-DMS0790_scaffold_00386.0006 DW5_00365.0006 DW7_00486.0004 M4_PB_00002.0455 M4_PB_00002.0456 Meck4_00346.0004 PTRG_00227 SD20_00642.0001
OG0000762: 11137_00329.0008 134_00349.0002 239_00231.0013 5213_00372.0008 86-124-MTG2_scaffold_00337.0010 ARCrossB10_scaffold_00380.0010 BFPV2_DS231615.0224 DW5-DMS0790_scaffold_00386.0002 DW5_00365.0002 DW7_01457.0002 M4_PB_00002.0451 Meck4_00346.0008 PTRG_00223 SD20_00642.0005 SD20_02791.0002
OG0000763: 11137_00528.0004 134_00312.0004 239_00324.0011 5213_00671.0001 86-124-MTG2_scaffold_00340.0011 ARCrossB10_scaffold_00326.0004 BFPV2_DS231615.1123 DW5-DMS0790_scaffold_00354.0003 DW5_00320.0011 DW7_00339.0003 M4_PB_00002.1408 M4_PB_00002.1409 Meck4_00329.0011 PTRG_01167 SD20_00455.0006
OG0000764: 11137_00228.0004 134_00248.0011 239_00230.0013 5213_00233.0013 86-124-MTG2_scaffold_00344.0004 ARCrossB10_scaffold_00273.0007 BFPV2_DS231615.2020 DW5-DMS0790_scaffold_00343.0004 DW5_00050.0004 DW7_00320.0004 M4_PB_00006.0406 Meck4_00104.0004 PTRG_02092 SD20_00611.0005 SD20_01511.0002
OG0000765: 11137_00333.0005 134_00353.0005 239_00385.0005 5213_00378.0004 86-124-MTG2_scaffold_00368.0005 ARCrossB10_scaffold_00290.0005 BFPV2_DS231615.1992 DW5-DMS0790_scaffold_00376.0005 DW5-DMS0790_scaffold_00376.0006 DW5_00410.0005 DW7_00662.0001 M4_PB_00006.0442 Meck4_00515.0001 PTRG_02072 SD20_01263.0001
OG0000766: 11137_00568.0006 134_00614.0001 239_00630.0001 5213_00840.0001 86-124-MTG2_scaffold_00372.0010 ARCrossB10_scaffold_00311.0001 BFPV2_DS231620.0336 DW5-DMS0790_scaffold_00660.0001 DW5-DMS0790_scaffold_00660.0002 DW5_00739.0007 DW7_00923.0001 M4_PB_00009.0349 Meck4_00634.0007 PTRG_06565 SD20_00623.0003
OG0000767: 11137_00186.0014 134_00178.0010 239_00183.0010 5213_00330.0005 86-124-MTG2_scaffold_00377.0005 ARCrossB10_scaffold_00177.0010 BFPV2_DS231625.0248 DW5-DMS0790_scaffold_00313.0010 DW5_00318.0010 DW7_00286.0010 M4_PB_00014.0099 Meck4_00169.0010 PTRG_09496 PTRG_09497 SD20_00226.0009
OG0000768: 11137_00186.0016 134_00178.0008 239_00183.0008 5213_00330.0007 86-124-MTG2_scaffold_00377.0007 ARCrossB10_scaffold_00177.0008 BFPV2_DS231625.0246 DW5-DMS0790_scaffold_00313.0008 DW5_00318.0008 DW7_00286.0008 M4_PB_00014.0101 M4_PB_00014.0102 Meck4_00169.0008 PTRG_09494 SD20_00226.0011
OG0000769: 11137_00381.0002 134_00187.0011 239_00157.0004 239_00187.0012 5213_00294.0004 86-124-MTG2_scaffold_00385.0002 ARCrossB10_scaffold_00397.0002 BFPV2_DS231620.0533 DW5-DMS0790_scaffold_00179.0002 DW5_00594.0002 DW7_00720.0001 M4_PB_00009.0120 Meck4_00289.0004 PTRG_06770 SD20_02023.0001
OG0000770: 11137_00001.0126 134_00030.0053 239_00001.0053 5213_00001.0053 86-124-MTG2_scaffold_00392.0002 86-124-MTG2_scaffold_00392.0003 ARCrossB10_scaffold_00034.0009 BFPV2_DS231616.0681 DW5-DMS0790_scaffold_00013.0008 DW5_00013.0031 DW7_00017.0028 M4_PB_00001.0955 Meck4_00001.0053 PTRG_03000 SD20_01467.0001
OG0000771: 11137_00368.0006 134_00391.0006 239_00390.0006 5213_00409.0002 86-124-MTG2_scaffold_00393.0002 ARCrossB10_scaffold_00410.0006 ARCrossB10_scaffold_00410.0007 BFPV2_DS231628.0309 DW5-DMS0790_scaffold_00404.0002 DW5_00775.0002 DW7_00995.0002 M4_PB_00003.0725 Meck4_00393.0006 PTRG_10754 SD20_00224.0002
OG0000772: 11137_00152.0004 134_00123.0004 239_00062.0004 5213_00134.0022 86-124-MTG2_scaffold_00403.0004 ARCrossB10_scaffold_00408.0004 BFPV2_DS231623.0245 DW5-DMS0790_scaffold_00413.0004 DW5_00376.0009 DW7_00658.0003 M4_PB_00008.0444 Meck4_00052.0003 PTRG_08361 PTRG_08362 SD20_00373.0001
OG0000773: 11137_00315.0005 134_00356.0003 239_00283.0007 5213_00181.0014 86-124-MTG2_scaffold_00423.0003 ARCrossB10_scaffold_00312.0003 BFPV2_DS231625.0191 DW5-DMS0790_scaffold_00498.0003 DW5_00636.0002 DW7_00742.0002 M4_PB_00014.0157 Meck4_00359.0003 PTRG_09436 PTRG_09437 SD20_01700.0001
OG0000774: 11137_00035.0012 134_00012.0027 239_00061.0033 5213_00029.0027 86-124-MTG2_scaffold_00427.0001 ARCrossB10_scaffold_00257.0008 BFPV2_DS231622.0220 DW5-DMS0790_scaffold_00128.0003 DW5_00459.0006 DW7_00506.0001 M4_PB_00007.0339 Meck4_00055.0002 PTRG_07735 PTRG_07736 SD20_00512.0001
OG0000775: 11137_00035.0009 134_00012.0031 239_00061.0030 5213_00029.0031 86-124-MTG2_scaffold_00427.0005 ARCrossB10_scaffold_00257.0004 BFPV2_DS231622.0217 DW5-DMS0790_scaffold_00128.0007 DW5_00459.0003 DW7_00506.0005 M4_PB_00007.0335 Meck4_00055.0006 PTRG_07732 SD20_00512.0004 SD20_02792.0002
OG0000776: 11137_00551.0003 134_00596.0003 239_00049.0003 5213_00587.0003 86-124-MTG2_scaffold_00444.0004 ARCrossB10_scaffold_00451.0001 BFPV2_DS231616.0075 DW5-DMS0790_scaffold_00154.0017 DW5_00711.0003 DW7_01790.0001 M4_PB_00001.0300 Meck4_00617.0003 PTRG_02371 SD20_00667.0001 SD20_02907.0001
OG0000777: 11137_00136.0002 134_00189.0014 239_00398.0005 5213_00132.0002 86-124-MTG2_scaffold_00448.0002 ARCrossB10_scaffold_00409.0002 BFPV2_DS231615.1761 DW5-DMS0790_scaffold_00417.0002 DW5_00099.0019 DW7_00500.0002 M4_PB_00006.0703 Meck4_00406.0002 PTRG_01818 SD20_00400.0001 SD20_00400.0002
OG0000778: 11137_00413.0009 134_00433.0009 239_00461.0001 5213_00441.0009 86-124-MTG2_scaffold_00452.0001 ARCrossB10_scaffold_00458.0001 BFPV2_DS231615.0039 DW5-DMS0790_scaffold_00464.0010 DW5_00469.0001 DW7_00546.0001 M4_PB_00002.0251 Meck4_00446.0009 PTRG_00035 PTRG_00037 SD20_00975.0004
OG0000779: 11137_00336.0005 134_00050.0001 134_00050.0002 239_00449.0002 5213_00043.0004 86-124-MTG2_scaffold_00459.0002 ARCrossB10_scaffold_00381.0006 BFPV2_DS231618.0291 DW5-DMS0790_scaffold_00076.0035 DW5_00220.0012 DW7_00166.0012 M4_PB_00001.1732 Meck4_00365.0004 PTRG_04751 SD20_00261.0005
OG0000780: 11137_00019.0004 134_00001.0004 239_00600.0001 5213_00374.0004 86-124-MTG2_scaffold_00462.0003 ARCrossB10_scaffold_00495.0002 BFPV2_DS231632.0064 DW5-DMS0790_scaffold_00425.0004 DW5_00029.0041 DW5_00703.0004 DW7_00477.0004 M4_PB_00006.0116 Meck4_00029.0004 PTRG_11610 SD20_02195.0001
OG0000781: 11137_00249.0004 134_00237.0012 239_00158.0010 5213_00248.0012 86-124-MTG2_scaffold_00469.0004 ARCrossB10_scaffold_00018.0011 BFPV2_DS231617.0883 DW5-DMS0790_scaffold_00462.0004 DW5_00477.0002 DW7_00553.0002 M4_PB_00005.0962 Meck4_00574.0004 PTRG_04321 PTRG_04322 SD20_00349.0001
OG0000782: 11137_00436.0001 134_00468.0007 239_00228.0007 5213_00230.0007 86-124-MTG2_scaffold_00476.0009 ARCrossB10_scaffold_00967.0001 BFPV2_DS231618.0724 DW5-DMS0790_scaffold_01037.0001 DW5_00517.0007 DW7_01649.0001 M4_PB_00001.2199 Meck4_00223.0014 PTRG_05179 SD20_02822.0001 SD20_03327.0001
OG0000783: 11137_00437.0001 134_00459.0006 239_00467.0006 5213_00477.0006 86-124-MTG2_scaffold_00477.0006 ARCrossB10_scaffold_00574.0006 ARCrossB10_scaffold_00891.0001 BFPV2_DS231620.0243 DW5-DMS0790_scaffold_00491.0006 DW5_00529.0006 DW7_00614.0006 M4_PB_00009.0447 Meck4_00480.0001 PTRG_06469 SD20_00434.0006
OG0000784: 11137_00435.0008 134_00457.0008 239_00465.0008 5213_00476.0008 86-124-MTG2_scaffold_00483.0008 ARCrossB10_scaffold_00487.0008 BFPV2_DS231626.0263 DW5-DMS0790_scaffold_00502.0008 DW5_00523.0002 DW7_00609.0008 M4_PB_00003.0882 Meck4_00479.0008 PTRG_10010 PTRG_10011 SD20_00289.0002
OG0000785: 11137_00432.0007 134_00436.0007 239_00443.0001 5213_00447.0001 86-124-MTG2_scaffold_00484.0007 ARCrossB10_scaffold_00477.0001 BFPV2_DS231616.0280 DW5-DMS0790_scaffold_00505.0001 DW5_00519.0001 DW7_00750.0006 M4_PB_00001.0531 Meck4_00007.0084 PTRG_02585 PTRG_02586 SD20_01211.0001
OG0000786: 11137_00439.0001 134_00245.0001 239_00033.0019 5213_00024.0019 86-124-MTG2_scaffold_00486.0007 ARCrossB10_scaffold_00489.0001 BFPV2_DS231616.1005 BFPV2_DS231616.1006 DW5-DMS0790_scaffold_00504.0001 DW5_00525.0001 DW7_00088.0014 M4_PB_00001.1308 Meck4_00481.0001 PTRG_03340 SD20_00351.0001
OG0000787: 11137_00449.0002 134_00469.0007 239_00473.0002 5213_00487.0002 86-124-MTG2_scaffold_00490.0003 ARCrossB10_scaffold_00502.0002 BFPV2_DS231615.1895 DW5-DMS0790_scaffold_00507.0007 DW5_00542.0002 DW7_01912.0002 M4_PB_00006.0549 Meck4_00496.0007 PTRG_01965 SD20_01376.0003 SD20_03352.0001
OG0000788: 11137_00460.0004 134_00480.0002 239_00231.0002 5213_00494.0002 86-124-MTG2_scaffold_00508.0004 ARCrossB10_scaffold_00509.0004 BFPV2_DS231615.0235 DW5-DMS0790_scaffold_00531.0004 DW5_00562.0002 DW7_00809.0002 M4_PB_00002.0464 Meck4_00508.0002 PTRG_00235 SD20_00064.0012 SD20_01984.0002
OG0000789: 11137_00218.0017 134_00212.0001 239_00228.0008 5213_00230.0008 86-124-MTG2_scaffold_00511.0001 ARCrossB10_scaffold_00942.0001 BFPV2_DS231618.0723 DW5-DMS0790_scaffold_00534.0001 DW5_00555.0001 DW7_00659.0001 M4_PB_00001.2198 Meck4_00223.0013 PTRG_05178 SD20_01800.0004 SD20_03908.0001
OG0000790: 11137_00322.0004 134_00321.0003 239_00347.0006 5213_00365.0004 86-124-MTG2_scaffold_00520.0003 ARCrossB10_scaffold_00363.0004 BFPV2_DS231617.0703 DW5-DMS0790_scaffold_00378.0006 DW5_00381.0003 DW7_00903.0003 M4_PB_00005.0773 Meck4_00286.0004 PTRG_04131 SD20_00366.0007 SD20_01480.0002
OG0000791: 11137_00066.0036 134_00062.0003 239_00114.0003 5213_00061.0037 86-124-MTG2_scaffold_00533.0003 ARCrossB10_scaffold_00559.0003 BFPV2_DS231615.1658 DW5-DMS0790_scaffold_00580.0003 DW5_00031.0038 DW7_00870.0003 M4_PB_00002.2009 M4_PB_00002.2010 Meck4_00048.0003 PTRG_01715 SD20_01048.0003
OG0000792: 11137_00547.0001 134_00590.0001 239_00601.0004 5213_00584.0001 86-124-MTG2_scaffold_00536.0005 ARCrossB10_scaffold_00550.0005 BFPV2_DS231627.0034 DW5-DMS0790_scaffold_00555.0001 DW5_00701.0004 DW7_00619.0002 M4_PB_00003.0070 Meck4_00614.0004 PTRG_10153 SD20_01030.0001 SD20_03293.0001
OG0000793: 11137_00286.0007 134_00295.0005 239_00274.0006 5213_00309.0007 86-124-MTG2_scaffold_00537.0008 ARCrossB10_scaffold_00552.0008 BFPV2_DS231615.1581 DW5-DMS0790_scaffold_00636.0005 DW5_00692.0001 DW7_00884.0004 M4_PB_00002.1931 Meck4_00600.0001 PTRG_01652 SD20_00697.0006 SD20_02711.0001
OG0000794: 11137_00006.0094 134_00363.0005 239_00034.0044 5213_00025.0003 86-124-MTG2_scaffold_00545.0002 ARCrossB10_scaffold_00145.0002 BFPV2_DS231615.1477 DW5-DMS0790_scaffold_00099.0023 DW5_00344.0002 DW7_00333.0002 M4_PB_00002.1806 M4_PB_00002.1807 Meck4_00101.0003 PTRG_01541 SD20_00609.0001
OG0000795: 11137_00565.0001 134_00216.0004 239_00617.0004 5213_00223.0004 86-124-MTG2_scaffold_00571.0005 ARCrossB10_scaffold_00607.0001 ARCrossB10_scaffold_00607.0002 BFPV2_DS231624.0515 DW5-DMS0790_scaffold_00632.0004 DW5_00170.0004 DW7_00867.0001 M4_PB_00011.0070 Meck4_00211.0013 PTRG_09215 SD20_00792.0003
OG0000796: 11137_00076.0002 134_00292.0007 239_00125.0021 239_00125.0022 5213_00044.0002 86-124-MTG2_scaffold_00572.0002 ARCrossB10_scaffold_00121.0002 BFPV2_DS231615.0856 DW5-DMS0790_scaffold_00040.0002 DW5_00098.0002 DW7_00962.0002 M4_PB_00002.1122 Meck4_00119.0002 PTRG_00872 SD20_01097.0002
OG0000797: 11137_00515.0003 134_00552.0003 239_00564.0003 5213_00546.0003 86-124-MTG2_scaffold_00578.0003 ARCrossB10_scaffold_00599.0003 BFPV2_DS231623.0014 DW5-DMS0790_scaffold_00688.0001 DW5_00778.0003 DW7_01145.0003 DW7_01969.0001 M4_PB_00008.0700 Meck4_00581.0003 PTRG_08130 SD20_01148.0001
OG0000798: 11137_00544.0003 134_00578.0001 239_00423.0002 5213_00437.0004 86-124-MTG2_scaffold_00588.0001 ARCrossB10_scaffold_00608.0001 BFPV2_DS231619.0588 DW5-DMS0790_scaffold_00529.0001 DW5_00698.0003 DW7_00864.0001 M4_PB_00004.0408 M4_PB_00004.0409 Meck4_00432.0002 PTRG_05898 SD20_00071.0008
OG0000799: 11137_00229.0002 134_00005.0078 239_00006.0002 5213_00007.0002 86-124-MTG2_scaffold_00594.0005 ARCrossB10_scaffold_00148.0027 BFPV2_DS231621.0287 BFPV2_DS231653.0003 DW5-DMS0790_scaffold_00055.0028 DW5_00079.0013 DW7_00047.0025 M4_PB_00010.0358 Meck4_00229.0017 PTRG_12157 SD20_00032.0003
OG0000800: 11137_00375.0006 134_00760.0001 239_00400.0002 5213_00417.0002 86-124-MTG2_scaffold_00602.0002 ARCrossB10_scaffold_00625.0002 BFPV2_DS231627.0019 DW5-DMS0790_scaffold_00631.0002 DW5_00862.0001 DW7_01162.0001 M4_PB_00003.0052 Meck4_00319.0002 PTRG_10139 SD20_01971.0002 SD20_03166.0001
OG0000801: 11137_00375.0007 134_00760.0002 239_00400.0001 5213_00417.0001 86-124-MTG2_scaffold_00602.0003 ARCrossB10_scaffold_00625.0003 BFPV2_DS231627.0020 DW5-DMS0790_scaffold_00631.0001 DW5_00862.0002 DW7_01162.0002 M4_PB_00003.0053 Meck4_00319.0001 PTRG_10140 SD20_01971.0001 SD20_03896.0001
OG0000802: 11137_00489.0002 134_00498.0002 239_00497.0002 5213_00506.0002 86-124-MTG2_scaffold_00604.0001 ARCrossB10_scaffold_00485.0002 BFPV2_DS231623.0020 DW5-DMS0790_scaffold_00702.0001 DW5_00908.0001 DW7_01666.0001 M4_PB_00008.0689 Meck4_00810.0001 PTRG_08135 SD20_02580.0001 SD20_03824.0001
OG0000803: 11137_00591.0001 134_00547.0003 239_00556.0003 5213_00548.0003 86-124-MTG2_scaffold_00605.0003 ARCrossB10_scaffold_00681.0003 BFPV2_DS231630.0005 DW5-DMS0790_scaffold_00646.0003 DW5_00649.0002 DW7_00040.0001 M4_PB_00013.0258 Meck4_00580.0003 PTRG_11091 PTRG_11092 SD20_00728.0002
OG0000804: 11137_00400.0006 134_00423.0002 239_00425.0002 5213_00666.0002 86-124-MTG2_scaffold_00612.0002 86-124-MTG2_scaffold_00612.0003 ARCrossB10_scaffold_00635.0004 BFPV2_DS231623.0499 DW5-DMS0790_scaffold_00486.0007 DW5_00364.0002 DW7_00560.0008 M4_PB_00008.0177 Meck4_00639.0002 PTRG_08621 SD20_00354.0002
OG0000805: 11137_00374.0003 134_00400.0003 239_00631.0003 5213_00532.0003 86-124-MTG2_scaffold_00616.0002 ARCrossB10_scaffold_00388.0002 BFPV2_DS231618.0408 BFPV2_DS231618.0409 DW5-DMS0790_scaffold_00654.0002 DW5_00620.0005 DW7_01528.0001 M4_PB_00001.1858 Meck4_00430.0003 PTRG_04868 SD20_02574.0001
OG0000806: 11137_00604.0001 134_00473.0001 134_00598.0002 239_00663.0002 5213_00634.0001 86-124-MTG2_scaffold_00623.0001 ARCrossB10_scaffold_00613.0001 BFPV2_DS231635.0020 DW5-DMS0790_scaffold_00706.0001 DW5_00783.0001 DW7_00346.0002 M4_PB_00004.1155 M4_PB_00018.0004 M4_PB_00021.0006 Meck4_00674.0001
OG0000807: 11137_00604.0002 134_00598.0001 239_00663.0001 5213_00634.0002 86-124-MTG2_scaffold_00623.0002 ARCrossB10_scaffold_00613.0002 BFPV2_DS231635.0021 DW5-DMS0790_scaffold_00706.0003 DW5_00783.0002 DW7_00346.0001 M4_PB_00004.1154 M4_PB_00018.0002 M4_PB_00021.0008 Meck4_00674.0002 PTRG_11829
OG0000808: 11137_00586.0001 134_00611.0004 239_00635.0004 5213_00617.0004 86-124-MTG2_scaffold_00633.0001 ARCrossB10_scaffold_00658.0001 BFPV2_DS231621.0013 DW5-DMS0790_scaffold_00655.0001 DW5_00619.0001 DW7_01016.0001 M4_PB_00010.0657 Meck4_00550.0001 PTRG_06871 SD20_00509.0004 SD20_03529.0001
OG0000809: 11137_00398.0002 11137_00587.0001 134_00419.0002 134_00512.0001 239_00416.0004 239_00591.0001 5213_00306.0007 5213_00428.0004 86-124-MTG2_scaffold_00635.0002 86-124-MTG2_scaffold_00657.0002 ARCrossB10_scaffold_00655.0002 BFPV2_DS231633.0028 M4_PB_00001.0223 Meck4_00429.0004 PTRG_11747
OG0000810: 11137_00553.0004 239_00988.0001 239_01202.0001 5213_00135.0004 86-124-MTG2_scaffold_00640.0002 ARCrossB10_scaffold_00787.0002 BFPV2_DS231637.0032 BFPV2_DS231641.0008 M4_PB_00004.0490 M4_PB_00008.0036 Meck4_01033.0002 Meck4_01039.0001 PTRG_11963 PTRG_12059 SD20_00736.0002
OG0000811: 11137_00340.0007 134_00317.0008 239_00283.0001 5213_00181.0008 86-124-MTG2_scaffold_00670.0002 ARCrossB10_scaffold_00699.0002 BFPV2_DS231625.0197 DW5-DMS0790_scaffold_00774.0002 DW5_00881.0003 DW7_01163.0001 M4_PB_00014.0150 Meck4_00684.0004 PTRG_09443 SD20_01354.0003 SD20_01354.0004
OG0000812: 11137_00646.0001 134_00595.0001 239_00157.0001 239_00711.0001 5213_00683.0001 86-124-MTG2_scaffold_00692.0001 ARCrossB10_scaffold_00730.0001 BFPV2_DS231627.0045 DW5-DMS0790_scaffold_00630.0001 DW5_00732.0001 DW7_00759.0002 M4_PB_00003.0081 Meck4_00618.0001 PTRG_10164 SD20_01043.0001
OG0000813: 11137_00334.0010 134_00563.0003 239_00578.0003 5213_00523.0003 86-124-MTG2_scaffold_00705.0003 ARCrossB10_scaffold_00624.0003 BFPV2_DS231626.0339 BFPV2_DS231626.0340 DW5-DMS0790_scaffold_00746.0001 DW5_00854.0001 DW7_01117.0003 M4_PB_00003.0794 Meck4_00734.0003 PTRG_10091 SD20_02002.0001
OG0000814: 11137_00003.0037 134_00070.0037 239_00008.0002 5213_00008.0038 86-124-MTG2_scaffold_00752.0003 ARCrossB10_scaffold_00431.0003 BFPV2_DS231615.0516 DW5-DMS0790_scaffold_00050.0041 DW5_00039.0004 DW7_00008.0003 M4_PB_00002.0758 Meck4_00060.0038 PTRG_00518 SD20_00253.0009 SD20_01612.0001
OG0000815: 11137_00562.0001 134_00603.0003 239_00698.0001 5213_00260.0003 86-124-MTG2_scaffold_00765.0002 ARCrossB10_scaffold_00821.0001 BFPV2_DS231617.0555 DW5-DMS0790_scaffold_00718.0003 DW5_00773.0003 DW7_01037.0001 M4_PB_00005.0605 Meck4_00798.0002 PTRG_03976 SD20_01559.0002 SD20_02714.0001
OG0000816: 11137_00066.0032 134_00062.0007 239_00114.0007 5213_00061.0033 86-124-MTG2_scaffold_00772.0003 ARCrossB10_scaffold_00780.0003 BFPV2_DS231615.1653 DW5-DMS0790_scaffold_00059.0003 DW5_00031.0034 DW7_00508.0004 M4_PB_00002.2004 Meck4_00048.0007 PTRG_01709 SD20_00150.0009 SD20_00849.0005
OG0000817: 11137_00681.0001 134_00667.0001 239_00694.0001 5213_00516.0001 86-124-MTG2_scaffold_00788.0001 ARCrossB10_scaffold_00766.0001 BFPV2_DS231650.0008 BFPV2_DS231650.0009 DW5-DMS0790_scaffold_00738.0001 DW5_00843.0002 DW7_01270.0001 M4_PB_00003.1198 Meck4_00706.0001 PTRG_12153 SD20_01942.0001
OG0000818: 11137_00714.0002 239_00777.0001 5213_00747.0002 86-124-MTG2_scaffold_00800.0001 ARCrossB10_scaffold_00868.0001 ARCrossB10_scaffold_01355.0001 BFPV2_DS231618.0614 DW5-DMS0790_scaffold_00724.0001 DW5_00929.0003 DW7_01242.0001 M4_PB_00001.2083 M4_PB_00001.2084 Meck4_00964.0001 PTRG_05074 SD20_02402.0001
OG0000819: 11137_00703.0001 134_00756.0001 239_00763.0001 5213_00737.0002 86-124-MTG2_scaffold_00856.0002 ARCrossB10_scaffold_00857.0002 BFPV2_DS231621.0366 DW5-DMS0790_scaffold_00911.0001 DW5_00938.0001 DW7_01436.0001 M4_PB_00010.0277 Meck4_00774.0002 PTRG_07248 SD20_00143.0002 SD20_01169.0002
OG0000820: 11137_00882.0001 134_00873.0001 239_00829.0001 5213_01044.0001 86-124-MTG2_scaffold_00858.0002 ARCrossB10_scaffold_00791.0002 BFPV2_DS231639.0015 DW5-DMS0790_scaffold_00932.0001 DW5_01146.0001 DW7_01363.0001 M4_PB_00004.0025 M4_PB_00004.1113 Meck4_00976.0001 PTRG_11991 SD20_01673.0001
OG0000821: 11137_00832.0001 134_00893.0001 239_00907.0001 5213_00855.0001 86-124-MTG2_scaffold_00875.0001 ARCrossB10_scaffold_00888.0001 BFPV2_DS231635.0027 DW5-DMS0790_scaffold_01065.0001 DW5_01310.0001 DW7_01529.0001 M4_PB_00007.0001 M4_PB_00020.0015 M4_PB_00029.0008 Meck4_00934.0001 PTRG_11831
OG0000822: 11137_00298.0004 134_00538.0004 239_00534.0004 5213_00397.0003 86-124-MTG2_scaffold_00882.0001 86-124-MTG2_scaffold_01433.0001 ARCrossB10_scaffold_00422.0007 BFPV2_DS231631.0033 DW5-DMS0790_scaffold_00542.0005 DW5_00826.0002 DW7_01106.0002 M4_PB_00002.0058 Meck4_00523.0004 PTRG_11376 SD20_01550.0001
OG0000823: 11137_00300.0002 134_00354.0008 239_00276.0002 5213_00331.0012 86-124-MTG2_scaffold_00970.0001 ARCrossB10_scaffold_00334.0001 BFPV2_DS231618.0791 DW5-DMS0790_scaffold_00402.0001 DW5_00579.0001 DW7_01562.0001 M4_PB_00001.2272 Meck4_00310.0012 PTRG_05246 SD20_00048.0016 SD20_02776.0001
OG0000824: 11137_00618.0002 134_00669.0001 134_00669.0002 239_00690.0002 5213_01066.0001 86-124-MTG2_scaffold_01153.0001 ARCrossB10_scaffold_01030.0001 BFPV2_DS231639.0019 DW5-DMS0790_scaffold_01175.0001 DW5_01344.0001 DW7_02264.0001 M4_PB_00004.0035 Meck4_01171.0001 PTRG_11994 SD20_01462.0001
OG0000825: 11137_00218.0009 134_00212.0009 239_00228.0016 5213_00230.0016 86-124-MTG2_scaffold_01180.0001 ARCrossB10_scaffold_00549.0008 BFPV2_DS231618.0715 DW5-DMS0790_scaffold_01135.0001 DW5_00671.0006 DW7_01766.0001 M4_PB_00001.2188 Meck4_00223.0005 PTRG_05170 SD20_03321.0001 SD20_04072.0001
OG0000826: 11137_01019.0001 134_01084.0001 239_01084.0001 5213_01051.0001 86-124-MTG2_scaffold_01186.0001 ARCrossB10_scaffold_00660.0007 BFPV2_DS231615.1843 DW5-DMS0790_scaffold_01139.0001 DW5_01311.0001 DW7_01831.0001 M4_PB_00006.0607 M4_PB_00006.0610 Meck4_01119.0001 PTRG_01910 SD20_02178.0001
OG0000827: 11137_01172.0001 134_01399.0001 239_01436.0001 5213_01394.0001 86-124-MTG2_scaffold_01312.0001 ARCrossB10_scaffold_01223.0001 BFPV2_DS231633.0001 BFPV2_DS231635.0007 DW5_01291.0001 DW7_01900.0001 M4_PB_00001.0018 M4_PB_00004.1136 Meck4_01118.0001 PTRG_11720 PTRG_11815
OG0000828: 11137_01009.0001 134_01112.0001 5213_01043.0001 86-124-MTG2_scaffold_01432.0001 ARCrossB10_scaffold_00645.0002 BFPV2_DS231635.0010 BFPV2_DS231642.0013 DW5-DMS0790_scaffold_00671.0002 M4_PB_00004.1139 M4_PB_00007.0010 M4_PB_00018.0022 M4_PB_00020.0005 Meck4_00932.0001 PTRG_11820 PTRG_12080
OG0000829: 11137_01151.0001 134_01245.0001 239_01251.0001 5213_01207.0001 86-124-MTG2_scaffold_01473.0001 ARCrossB10_scaffold_01230.0001 BFPV2_DS231617.0771 DW5-DMS0790_scaffold_01340.0001 DW5_01527.0001 DW7_01743.0001 M4_PB_00005.0844 M4_PB_00005.0845 Meck4_01305.0001 PTRG_04204 SD20_00556.0004
OG0000830: 11137_00585.0002 134_01287.0001 239_01036.0001 5213_01599.0001 86-124-MTG2_scaffold_01518.0001 ARCrossB10_scaffold_00610.0001 BFPV2_DS231617.0350 BFPV2_DS231639.0008 DW5-DMS0790_scaffold_01026.0002 DW5_02010.0001 DW7_01079.0003 M4_PB_00004.0018 PTRG_03764 PTRG_11985 SD20_03487.0001
OG0000831: 11137_00938.0001 134_00710.0002 239_00152.0001 5213_00116.0030 86-124-MTG2_scaffold_01615.0001 ARCrossB10_scaffold_00850.0001 ARCrossB10_scaffold_01552.0001 BFPV2_DS231624.0415 BFPV2_DS231637.0045 DW5-DMS0790_scaffold_00871.0001 DW5-DMS0790_scaffold_01423.0001 DW5_00998.0001 DW7_01231.0001 M4_PB_00011.0186 SD20_02607.0001
OG0000832: 11137_01495.0001 134_00969.0001 239_01645.0001 5213_01632.0001 86-124-MTG2_scaffold_02084.0001 ARCrossB10_scaffold_01880.0001 BFPV2_DS231618.0612 DW5-DMS0790_scaffold_00724.0003 DW5_00929.0001 DW7_01242.0003 M4_PB_00001.1392 M4_PB_00001.2081 Meck4_01746.0001 PTRG_05072 SD20_01327.0002
OG0000833: 11137_01502.0001 134_01510.0001 134_01636.0001 239_01550.0001 5213_01588.0001 ARCrossB10_scaffold_01492.0001 BFPV2_DS231631.0001 DW5-DMS0790_scaffold_01284.0001 DW5-DMS0790_scaffold_01355.0001 M4_PB_00001.1382 M4_PB_00004.0014 M4_PB_00004.0015 PTRG_11346 PTRG_11771 PTRG_11773
OG0000834: 11137_00207.0018 134_00004.0080 239_00141.0001 5213_00206.0019 86-124-MTG2_scaffold_00001.0001 ARCrossB10_scaffold_00012.0001 BFPV2_DS231622.0367 DW5-DMS0790_scaffold_00015.0001 DW5_00007.0059 DW7_00109.0001 M4_PB_00007.0497 Meck4_00006.0001 PTRG_07881 SD20_00146.0001
OG0000835: 11137_00207.0017 134_00004.0079 239_00141.0002 5213_00206.0018 86-124-MTG2_scaffold_00001.0002 ARCrossB10_scaffold_00012.0002 BFPV2_DS231622.0366 DW5-DMS0790_scaffold_00015.0002 DW5_00007.0058 DW7_00109.0002 M4_PB_00007.0496 Meck4_00006.0002 PTRG_07880 SD20_00146.0002
OG0000836: 11137_00207.0016 134_00004.0078 239_00141.0003 5213_00206.0017 86-124-MTG2_scaffold_00001.0003 ARCrossB10_scaffold_00012.0003 BFPV2_DS231622.0365 DW5-DMS0790_scaffold_00015.0003 DW5_00007.0057 DW7_00109.0003 M4_PB_00007.0494 Meck4_00006.0003 PTRG_07879 SD20_00146.0003
OG0000837: 11137_00207.0015 134_00004.0077 239_00141.0004 5213_00206.0016 86-124-MTG2_scaffold_00001.0004 ARCrossB10_scaffold_00012.0004 BFPV2_DS231622.0364 DW5-DMS0790_scaffold_00015.0004 DW5_00007.0056 DW7_00109.0004 M4_PB_00007.0493 Meck4_00006.0004 PTRG_07878 SD20_00146.0004
OG0000838: 11137_00207.0014 134_00004.0076 239_00141.0005 5213_00206.0015 86-124-MTG2_scaffold_00001.0005 ARCrossB10_scaffold_00012.0005 BFPV2_DS231622.0363 DW5-DMS0790_scaffold_00015.0005 DW5_00007.0055 DW7_00109.0005 M4_PB_00007.0491 Meck4_00006.0005 PTRG_07877 SD20_00146.0005
OG0000839: 11137_00207.0013 134_00004.0075 239_00141.0006 5213_00206.0014 86-124-MTG2_scaffold_00001.0006 ARCrossB10_scaffold_00012.0006 BFPV2_DS231622.0362 DW5-DMS0790_scaffold_00015.0006 DW5_00007.0054 DW7_00109.0006 M4_PB_00007.0490 Meck4_00006.0006 PTRG_07876 SD20_00146.0006
OG0000840: 11137_00207.0012 134_00004.0074 239_00141.0007 5213_00206.0013 86-124-MTG2_scaffold_00001.0007 ARCrossB10_scaffold_00012.0007 BFPV2_DS231622.0361 DW5-DMS0790_scaffold_00015.0007 DW5_00007.0053 DW7_00109.0007 M4_PB_00007.0489 Meck4_00006.0007 PTRG_07874 SD20_00146.0007
OG0000841: 11137_00207.0011 134_00004.0073 239_00141.0008 5213_00206.0011 86-124-MTG2_scaffold_00001.0008 ARCrossB10_scaffold_00012.0009 BFPV2_DS231622.0360 DW5-DMS0790_scaffold_00015.0008 DW5_00007.0052 DW7_00109.0008 M4_PB_00007.0488 Meck4_00006.0009 PTRG_07872 SD20_00146.0008
OG0000842: 11137_00207.0008 134_00004.0070 239_00141.0011 5213_00206.0008 86-124-MTG2_scaffold_00001.0011 ARCrossB10_scaffold_00012.0012 BFPV2_DS231622.0357 DW5-DMS0790_scaffold_00015.0011 DW5_00007.0049 DW7_00109.0011 M4_PB_00007.0485 Meck4_00006.0011 PTRG_07869 SD20_00393.0008
OG0000843: 11137_00207.0007 134_00004.0069 239_00141.0012 5213_00206.0007 86-124-MTG2_scaffold_00001.0012 ARCrossB10_scaffold_00012.0013 BFPV2_DS231622.0356 DW5-DMS0790_scaffold_00015.0012 DW5_00007.0048 DW7_00109.0012 M4_PB_00007.0484 Meck4_00006.0012 PTRG_07868 SD20_00393.0007
OG0000844: 11137_00207.0006 134_00004.0068 239_00141.0013 5213_00206.0006 86-124-MTG2_scaffold_00001.0013 ARCrossB10_scaffold_00012.0014 BFPV2_DS231622.0355 DW5-DMS0790_scaffold_00015.0013 DW5_00007.0047 DW7_00109.0013 M4_PB_00007.0483 Meck4_00006.0013 PTRG_07867 SD20_00393.0006
OG0000845: 11137_00207.0005 134_00004.0067 239_00141.0014 5213_00206.0005 86-124-MTG2_scaffold_00001.0014 ARCrossB10_scaffold_00012.0015 BFPV2_DS231622.0354 DW5-DMS0790_scaffold_00015.0014 DW5_00007.0046 DW7_00109.0014 M4_PB_00007.0482 Meck4_00006.0014 PTRG_07866 SD20_00393.0005
OG0000846: 11137_00207.0004 134_00004.0066 239_00141.0015 5213_00206.0004 86-124-MTG2_scaffold_00001.0015 ARCrossB10_scaffold_00012.0016 BFPV2_DS231622.0353 DW5-DMS0790_scaffold_00015.0015 DW5_00007.0045 DW7_00109.0015 M4_PB_00007.0481 Meck4_00006.0015 PTRG_07865 SD20_00393.0004
OG0000847: 11137_00207.0002 134_00004.0064 239_00141.0017 5213_00206.0002 86-124-MTG2_scaffold_00001.0017 ARCrossB10_scaffold_00012.0018 BFPV2_DS231622.0351 DW5-DMS0790_scaffold_00015.0017 DW5_00007.0043 DW7_00109.0016 M4_PB_00007.0479 Meck4_00006.0017 PTRG_07863 SD20_00393.0003
OG0000848: 11137_00207.0001 134_00004.0063 239_00141.0018 5213_00206.0001 86-124-MTG2_scaffold_00001.0018 ARCrossB10_scaffold_00012.0019 BFPV2_DS231622.0350 DW5-DMS0790_scaffold_00015.0018 DW5_00007.0042 DW7_00109.0017 M4_PB_00007.0478 Meck4_00006.0018 PTRG_07862 SD20_00393.0002
OG0000849: 11137_00010.0003 134_00004.0060 239_00141.0021 5213_00004.0003 86-124-MTG2_scaffold_00001.0022 ARCrossB10_scaffold_00012.0023 BFPV2_DS231622.0347 DW5-DMS0790_scaffold_00015.0022 DW5_00007.0039 DW7_00003.0040 M4_PB_00007.0474 Meck4_00006.0021 PTRG_07858 SD20_00038.0001
OG0000850: 11137_00010.0004 134_00004.0059 239_00141.0022 5213_00004.0004 86-124-MTG2_scaffold_00001.0023 ARCrossB10_scaffold_00012.0024 BFPV2_DS231622.0346 DW5-DMS0790_scaffold_00015.0023 DW5_00007.0038 DW7_00003.0039 M4_PB_00007.0473 Meck4_00006.0022 PTRG_07857 SD20_00038.0002
OG0000851: 11137_00010.0005 134_00004.0058 239_00141.0023 5213_00004.0005 86-124-MTG2_scaffold_00001.0024 ARCrossB10_scaffold_00012.0025 BFPV2_DS231622.0345 DW5-DMS0790_scaffold_00015.0024 DW5_00007.0037 DW7_00003.0038 M4_PB_00007.0472 Meck4_00006.0023 PTRG_07856 SD20_00038.0003
OG0000852: 11137_00010.0006 134_00004.0057 239_00009.0067 5213_00004.0006 86-124-MTG2_scaffold_00001.0025 ARCrossB10_scaffold_00012.0026 BFPV2_DS231622.0344 DW5-DMS0790_scaffold_00015.0025 DW5_00007.0036 DW7_00003.0037 M4_PB_00007.0471 Meck4_00006.0024 PTRG_07855 SD20_00038.0004
OG0000853: 11137_00010.0007 134_00004.0056 239_00009.0066 5213_00004.0007 86-124-MTG2_scaffold_00001.0026 ARCrossB10_scaffold_00012.0027 BFPV2_DS231622.0343 DW5-DMS0790_scaffold_00015.0026 DW5_00007.0035 DW7_00003.0036 M4_PB_00007.0469 Meck4_00006.0025 PTRG_07854 SD20_00038.0005
OG0000854: 11137_00010.0008 134_00004.0055 239_00009.0065 5213_00004.0008 86-124-MTG2_scaffold_00001.0028 ARCrossB10_scaffold_00012.0029 BFPV2_DS231622.0342 DW5-DMS0790_scaffold_00015.0028 DW5_00007.0034 DW7_00003.0035 M4_PB_00007.0468 Meck4_00006.0026 PTRG_07853 SD20_00038.0006
OG0000855: 11137_00010.0009 134_00004.0054 239_00009.0064 5213_00004.0009 86-124-MTG2_scaffold_00001.0029 ARCrossB10_scaffold_00012.0030 BFPV2_DS231622.0341 DW5-DMS0790_scaffold_00015.0029 DW5_00007.0033 DW7_00003.0034 M4_PB_00007.0467 Meck4_00006.0027 PTRG_07852 SD20_00038.0007
OG0000856: 11137_00010.0010 134_00004.0053 239_00009.0063 5213_00004.0010 86-124-MTG2_scaffold_00001.0030 ARCrossB10_scaffold_00012.0031 BFPV2_DS231622.0340 DW5-DMS0790_scaffold_00015.0030 DW5_00007.0032 DW7_00003.0033 M4_PB_00007.0466 Meck4_00006.0028 PTRG_07851 SD20_00038.0008
OG0000857: 11137_00010.0011 134_00004.0052 239_00009.0062 5213_00004.0011 86-124-MTG2_scaffold_00001.0031 ARCrossB10_scaffold_00012.0032 BFPV2_DS231622.0339 DW5-DMS0790_scaffold_00015.0031 DW5_00007.0031 DW7_00003.0032 M4_PB_00007.0465 Meck4_00006.0029 PTRG_07850 SD20_00038.0009
OG0000858: 11137_00010.0012 134_00004.0051 239_00009.0061 5213_00004.0012 86-124-MTG2_scaffold_00001.0032 ARCrossB10_scaffold_00012.0033 BFPV2_DS231622.0338 DW5-DMS0790_scaffold_00015.0032 DW5_00007.0030 DW7_00003.0031 M4_PB_00007.0464 Meck4_00006.0030 PTRG_07849 SD20_00038.0010
OG0000859: 11137_00010.0013 134_00004.0050 239_00009.0060 5213_00004.0013 86-124-MTG2_scaffold_00001.0033 ARCrossB10_scaffold_00012.0034 BFPV2_DS231622.0337 DW5-DMS0790_scaffold_00015.0033 DW5_00007.0029 DW7_00003.0030 M4_PB_00007.0463 Meck4_00006.0031 PTRG_07848 SD20_00038.0011
OG0000860: 11137_00010.0014 134_00004.0049 239_00009.0059 5213_00004.0014 86-124-MTG2_scaffold_00001.0034 ARCrossB10_scaffold_00012.0035 BFPV2_DS231622.0336 DW5-DMS0790_scaffold_00015.0034 DW5_00007.0028 DW7_00003.0029 M4_PB_00007.0462 Meck4_00006.0032 PTRG_07847 SD20_00038.0012
OG0000861: 11137_00010.0015 134_00004.0048 239_00009.0058 5213_00004.0015 86-124-MTG2_scaffold_00001.0035 ARCrossB10_scaffold_00012.0036 BFPV2_DS231622.0335 DW5-DMS0790_scaffold_00015.0035 DW5_00007.0027 DW7_00003.0028 M4_PB_00007.0461 Meck4_00006.0033 PTRG_07846 SD20_00038.0013
OG0000862: 11137_00010.0016 134_00004.0047 239_00009.0057 5213_00004.0016 86-124-MTG2_scaffold_00001.0036 ARCrossB10_scaffold_00012.0037 BFPV2_DS231622.0333 DW5-DMS0790_scaffold_00015.0036 DW5_00007.0026 DW7_00003.0027 M4_PB_00007.0459 Meck4_00006.0034 PTRG_07844 SD20_00038.0014
OG0000863: 11137_00010.0017 134_00004.0046 239_00009.0056 5213_00004.0017 86-124-MTG2_scaffold_00001.0037 ARCrossB10_scaffold_00012.0038 BFPV2_DS231622.0332 DW5-DMS0790_scaffold_00015.0037 DW5_00007.0025 DW7_00003.0026 M4_PB_00007.0458 Meck4_00006.0035 PTRG_07843 SD20_00038.0015
OG0000864: 11137_00010.0018 134_00004.0045 239_00009.0055 5213_00004.0018 86-124-MTG2_scaffold_00001.0038 ARCrossB10_scaffold_00012.0039 BFPV2_DS231622.0331 DW5-DMS0790_scaffold_00015.0038 DW5_00007.0024 DW7_00003.0025 M4_PB_00007.0457 Meck4_00006.0036 PTRG_07842 SD20_00038.0016
OG0000865: 11137_00010.0019 134_00004.0043 239_00009.0053 5213_00004.0019 86-124-MTG2_scaffold_00001.0039 ARCrossB10_scaffold_00012.0040 BFPV2_DS231622.0329 DW5-DMS0790_scaffold_00015.0039 DW5_00007.0022 DW7_00003.0023 M4_PB_00007.0455 Meck4_00006.0037 PTRG_07840 SD20_01879.0001
OG0000866: 11137_00010.0021 134_00004.0041 239_00009.0051 5213_00004.0021 86-124-MTG2_scaffold_00001.0041 ARCrossB10_scaffold_00012.0042 BFPV2_DS231622.0327 DW5-DMS0790_scaffold_00015.0041 DW5_00007.0020 DW7_00003.0020 M4_PB_00007.0452 Meck4_00006.0039 PTRG_07837 SD20_00427.0001
OG0000867: 11137_00010.0022 134_00004.0040 239_00009.0050 5213_00004.0022 86-124-MTG2_scaffold_00001.0042 ARCrossB10_scaffold_00012.0043 BFPV2_DS231622.0326 DW5-DMS0790_scaffold_00015.0042 DW5_00007.0019 DW7_00003.0019 M4_PB_00007.0451 Meck4_00006.0040 PTRG_07836 SD20_00427.0002
OG0000868: 11137_00010.0023 134_00004.0039 239_00009.0049 5213_00004.0023 86-124-MTG2_scaffold_00001.0043 ARCrossB10_scaffold_00012.0044 BFPV2_DS231622.0325 DW5-DMS0790_scaffold_00015.0043 DW5_00007.0018 DW7_00003.0018 M4_PB_00007.0450 Meck4_00006.0041 PTRG_07835 SD20_00427.0003
OG0000869: 11137_00010.0025 134_00004.0037 239_00009.0047 5213_00004.0025 86-124-MTG2_scaffold_00001.0045 ARCrossB10_scaffold_00012.0046 BFPV2_DS231622.0323 DW5-DMS0790_scaffold_00015.0045 DW5_00007.0016 DW7_00003.0016 M4_PB_00007.0448 Meck4_00006.0043 PTRG_07834 SD20_00427.0005
OG0000870: 11137_00010.0026 134_00004.0036 239_00009.0046 5213_00004.0026 86-124-MTG2_scaffold_00001.0046 ARCrossB10_scaffold_00012.0047 BFPV2_DS231622.0322 DW5-DMS0790_scaffold_00015.0046 DW5_00007.0015 DW7_00003.0015 M4_PB_00007.0447 Meck4_00006.0044 PTRG_07833 SD20_00427.0006
OG0000871: 11137_00010.0027 134_00004.0035 239_00009.0045 5213_00004.0027 86-124-MTG2_scaffold_00001.0047 ARCrossB10_scaffold_00012.0048 BFPV2_DS231622.0321 DW5-DMS0790_scaffold_00015.0047 DW5_00007.0014 DW7_00003.0014 M4_PB_00007.0446 Meck4_00006.0045 PTRG_07832 SD20_00427.0007
OG0000872: 11137_00010.0028 134_00004.0034 239_00009.0044 5213_00004.0028 86-124-MTG2_scaffold_00001.0048 ARCrossB10_scaffold_00012.0049 BFPV2_DS231622.0320 DW5-DMS0790_scaffold_00015.0048 DW5_00007.0013 DW7_00003.0013 M4_PB_00007.0445 Meck4_00006.0046 PTRG_07831 SD20_00427.0008
OG0000873: 11137_00010.0029 134_00004.0033 239_00009.0043 5213_00004.0029 86-124-MTG2_scaffold_00001.0049 ARCrossB10_scaffold_00012.0050 BFPV2_DS231622.0319 DW5-DMS0790_scaffold_00015.0049 DW5_00007.0012 DW7_00003.0012 M4_PB_00007.0444 Meck4_00006.0047 PTRG_07830 SD20_00427.0009
OG0000874: 11137_00010.0031 134_00004.0031 239_00009.0041 5213_00004.0031 86-124-MTG2_scaffold_00001.0052 ARCrossB10_scaffold_00012.0053 BFPV2_DS231622.0317 DW5-DMS0790_scaffold_00015.0051 DW5_00007.0010 DW7_00003.0010 M4_PB_00007.0442 Meck4_00006.0049 PTRG_07828 SD20_00310.0002
OG0000875: 11137_00010.0033 134_00004.0028 239_00009.0038 5213_00004.0033 86-124-MTG2_scaffold_00001.0055 ARCrossB10_scaffold_00012.0055 BFPV2_DS231622.0314 DW5-DMS0790_scaffold_00015.0054 DW5_00007.0007 DW7_00003.0007 M4_PB_00007.0439 Meck4_00006.0051 PTRG_07824 SD20_00310.0004
OG0000876: 11137_00010.0034 134_00004.0027 239_00009.0037 5213_00004.0034 86-124-MTG2_scaffold_00001.0056 ARCrossB10_scaffold_00012.0056 BFPV2_DS231622.0313 DW5-DMS0790_scaffold_00015.0055 DW5_00007.0006 DW7_00003.0006 M4_PB_00007.0438 Meck4_00006.0052 PTRG_07823 SD20_00310.0005
OG0000877: 11137_00010.0036 134_00004.0025 239_00009.0035 5213_00004.0036 86-124-MTG2_scaffold_00001.0059 ARCrossB10_scaffold_00012.0059 BFPV2_DS231622.0311 DW5-DMS0790_scaffold_00015.0058 DW5_00007.0004 DW7_00003.0004 M4_PB_00007.0436 Meck4_00006.0054 PTRG_07821 SD20_00105.0001
OG0000878: 11137_00010.0037 134_00004.0024 239_00009.0034 5213_00004.0037 86-124-MTG2_scaffold_00001.0060 ARCrossB10_scaffold_00012.0060 BFPV2_DS231622.0310 DW5-DMS0790_scaffold_00015.0059 DW5_00007.0003 DW7_00003.0003 M4_PB_00007.0435 Meck4_00006.0055 PTRG_07820 SD20_00105.0002
OG0000879: 11137_00010.0038 134_00004.0023 239_00009.0033 5213_00004.0038 86-124-MTG2_scaffold_00001.0061 ARCrossB10_scaffold_00012.0061 BFPV2_DS231622.0309 DW5-DMS0790_scaffold_00015.0060 DW5_00007.0002 DW7_00003.0002 M4_PB_00007.0434 Meck4_00006.0056 PTRG_07819 SD20_00105.0003
OG0000880: 11137_00010.0039 134_00004.0022 239_00009.0032 5213_00004.0039 86-124-MTG2_scaffold_00001.0062 ARCrossB10_scaffold_00012.0062 BFPV2_DS231622.0308 DW5-DMS0790_scaffold_00015.0061 DW5_00007.0001 DW7_00003.0001 M4_PB_00007.0433 Meck4_00006.0057 PTRG_07818 SD20_00105.0004
OG0000881: 11137_00010.0040 134_00004.0021 239_00009.0031 5213_00004.0040 86-124-MTG2_scaffold_00001.0063 ARCrossB10_scaffold_00678.0001 BFPV2_DS231622.0307 DW5-DMS0790_scaffold_00066.0036 DW5_00141.0018 DW7_00083.0017 M4_PB_00007.0432 Meck4_00006.0058 PTRG_07817 SD20_00105.0005
OG0000882: 11137_00010.0041 134_00004.0020 239_00009.0030 5213_00004.0041 86-124-MTG2_scaffold_00001.0064 ARCrossB10_scaffold_00084.0001 BFPV2_DS231622.0306 DW5-DMS0790_scaffold_00066.0035 DW5_00141.0017 DW7_00083.0016 M4_PB_00007.0431 Meck4_00006.0059 PTRG_07816 SD20_00105.0006
OG0000883: 11137_00010.0045 134_00004.0016 239_00009.0026 5213_00004.0045 86-124-MTG2_scaffold_00001.0069 ARCrossB10_scaffold_00084.0007 BFPV2_DS231622.0302 DW5-DMS0790_scaffold_00066.0028 DW5_00141.0013 DW7_00083.0012 M4_PB_00007.0425 Meck4_00006.0063 PTRG_07813 SD20_00927.0002
OG0000884: 11137_00010.0048 134_00004.0014 239_00009.0024 5213_00004.0048 86-124-MTG2_scaffold_00001.0072 ARCrossB10_scaffold_00084.0010 BFPV2_DS231622.0299 DW5-DMS0790_scaffold_00066.0026 DW5_00141.0011 DW7_00083.0010 M4_PB_00007.0423 Meck4_00006.0066 PTRG_07811 SD20_00927.0004
OG0000885: 11137_00010.0050 134_00004.0012 239_00009.0022 5213_00004.0050 86-124-MTG2_scaffold_00001.0074 ARCrossB10_scaffold_00084.0012 BFPV2_DS231622.0297 DW5-DMS0790_scaffold_00066.0022 DW5_00141.0008 DW7_00083.0008 M4_PB_00007.0421 Meck4_00006.0068 PTRG_07809 SD20_00410.0007
OG0000886: 11137_00010.0052 134_00004.0010 239_00009.0020 5213_00004.0052 86-124-MTG2_scaffold_00001.0075 ARCrossB10_scaffold_00084.0013 BFPV2_DS231622.0295 DW5-DMS0790_scaffold_00066.0020 DW5_00141.0006 DW7_00083.0006 M4_PB_00007.0419 Meck4_00006.0070 PTRG_07808 SD20_00410.0006
OG0000887: 11137_00010.0053 134_00004.0009 239_00009.0019 5213_00004.0053 86-124-MTG2_scaffold_00001.0076 ARCrossB10_scaffold_00084.0014 BFPV2_DS231622.0294 DW5-DMS0790_scaffold_00066.0019 DW5_00141.0005 DW7_00083.0005 M4_PB_00007.0418 Meck4_00006.0071 PTRG_07807 SD20_00410.0005
OG0000888: 11137_00010.0054 134_00004.0008 239_00009.0018 5213_00004.0054 86-124-MTG2_scaffold_00001.0077 ARCrossB10_scaffold_00084.0015 BFPV2_DS231622.0293 DW5-DMS0790_scaffold_00066.0018 DW5_00141.0004 DW7_00083.0004 M4_PB_00007.0417 Meck4_00006.0072 PTRG_07806 SD20_00410.0004
OG0000889: 11137_00010.0055 134_00004.0007 239_00009.0017 5213_00004.0055 86-124-MTG2_scaffold_00001.0078 ARCrossB10_scaffold_00084.0016 BFPV2_DS231622.0292 DW5-DMS0790_scaffold_00066.0017 DW5_00141.0003 DW7_00083.0003 M4_PB_00007.0416 Meck4_00006.0073 PTRG_07805 SD20_00410.0003
OG0000890: 11137_00010.0056 134_00004.0006 239_00009.0016 5213_00004.0056 86-124-MTG2_scaffold_00001.0079 ARCrossB10_scaffold_00084.0017 BFPV2_DS231622.0291 DW5-DMS0790_scaffold_00066.0016 DW5_00141.0002 DW7_00083.0002 M4_PB_00007.0415 Meck4_00006.0074 PTRG_07804 SD20_00410.0002
OG0000891: 11137_00010.0057 134_00004.0005 239_00009.0015 5213_00004.0057 86-124-MTG2_scaffold_00001.0080 ARCrossB10_scaffold_00084.0018 BFPV2_DS231622.0290 DW5-DMS0790_scaffold_00066.0015 DW5_00141.0001 DW7_00083.0001 M4_PB_00007.0414 Meck4_00006.0075 PTRG_07803 SD20_00410.0001
OG0000892: 11137_00010.0058 134_00004.0004 239_00009.0014 5213_00004.0058 86-124-MTG2_scaffold_00001.0081 ARCrossB10_scaffold_00084.0019 BFPV2_DS231622.0289 DW5-DMS0790_scaffold_00066.0014 DW5_00055.0001 DW7_00695.0004 M4_PB_00007.0413 Meck4_00006.0076 PTRG_07802 SD20_00643.0003
OG0000893: 11137_00010.0059 134_00004.0003 239_00009.0013 5213_00004.0059 86-124-MTG2_scaffold_00001.0082 ARCrossB10_scaffold_00084.0020 BFPV2_DS231622.0288 DW5-DMS0790_scaffold_00066.0013 DW5_00055.0002 DW7_00695.0003 M4_PB_00007.0412 Meck4_00006.0077 PTRG_07801 SD20_00643.0002
OG0000894: 11137_00010.0062 134_00109.0030 239_00009.0010 5213_00004.0063 86-124-MTG2_scaffold_00001.0085 ARCrossB10_scaffold_00084.0023 BFPV2_DS231622.0285 DW5-DMS0790_scaffold_00066.0010 DW5_00055.0005 DW7_00291.0002 M4_PB_00007.0409 Meck4_00006.0081 PTRG_07799 SD20_00295.0008
OG0000895: 11137_00010.0063 134_00109.0029 239_00009.0009 5213_00004.0064 86-124-MTG2_scaffold_00001.0086 ARCrossB10_scaffold_00084.0024 BFPV2_DS231622.0284 DW5-DMS0790_scaffold_00066.0009 DW5_00055.0006 DW7_00291.0003 M4_PB_00007.0408 Meck4_00006.0082 PTRG_07797 SD20_00295.0007
OG0000896: 11137_00010.0066 134_00109.0026 239_00009.0006 5213_00004.0067 86-124-MTG2_scaffold_00001.0089 ARCrossB10_scaffold_00084.0027 BFPV2_DS231622.0281 DW5-DMS0790_scaffold_00066.0006 DW5_00055.0009 DW7_00291.0006 M4_PB_00007.0405 Meck4_00006.0085 PTRG_07795 SD20_00295.0005
OG0000897: 11137_00010.0067 134_00109.0025 239_00009.0005 5213_00004.0068 86-124-MTG2_scaffold_00001.0090 ARCrossB10_scaffold_00084.0028 BFPV2_DS231622.0280 DW5-DMS0790_scaffold_00066.0005 DW5_00055.0010 DW7_00291.0007 M4_PB_00007.0404 Meck4_00006.0086 PTRG_07794 SD20_00295.0004
OG0000898: 11137_00010.0069 134_00109.0023 239_00009.0003 5213_00004.0070 86-124-MTG2_scaffold_00001.0092 ARCrossB10_scaffold_00084.0030 BFPV2_DS231622.0278 DW5-DMS0790_scaffold_00066.0003 DW5_00055.0012 DW7_00291.0009 M4_PB_00007.0402 Meck4_00006.0088 PTRG_07792 SD20_00295.0003
OG0000899: 11137_00010.0070 134_00109.0022 239_00009.0002 5213_00004.0071 86-124-MTG2_scaffold_00001.0093 ARCrossB10_scaffold_00084.0031 BFPV2_DS231622.0277 DW5-DMS0790_scaffold_00066.0002 DW5_00055.0013 DW7_00291.0010 M4_PB_00007.0401 Meck4_00006.0089 PTRG_07791 SD20_00295.0002
OG0000900: 11137_00010.0071 134_00109.0021 239_00009.0001 5213_00004.0072 86-124-MTG2_scaffold_00001.0094 ARCrossB10_scaffold_00084.0032 BFPV2_DS231622.0276 DW5-DMS0790_scaffold_00066.0001 DW5_00055.0014 DW7_00291.0011 M4_PB_00007.0400 Meck4_00006.0090 PTRG_07790 SD20_00295.0001
OG0000901: 11137_00004.0088 134_00002.0021 239_00005.0059 5213_00002.0088 86-124-MTG2_scaffold_00002.0001 ARCrossB10_scaffold_00002.0090 BFPV2_DS231616.0464 DW5-DMS0790_scaffold_00098.0017 DW5_00085.0013 DW7_00054.0007 M4_PB_00001.0724 Meck4_00003.0084 PTRG_02768 SD20_00063.0002
OG0000902: 11137_00004.0087 134_00002.0022 239_00005.0058 5213_00002.0087 86-124-MTG2_scaffold_00002.0003 ARCrossB10_scaffold_00002.0088 BFPV2_DS231616.0465 DW5-DMS0790_scaffold_00098.0015 DW5_00085.0014 DW7_00054.0008 M4_PB_00001.0725 Meck4_00003.0083 PTRG_02769 SD20_00063.0001
OG0000903: 11137_00004.0085 134_00002.0024 239_00005.0056 5213_00002.0085 86-124-MTG2_scaffold_00002.0004 ARCrossB10_scaffold_00002.0087 BFPV2_DS231616.0467 DW5-DMS0790_scaffold_00098.0014 DW5_00085.0016 DW7_00054.0010 M4_PB_00001.0727 Meck4_00003.0081 PTRG_02770 SD20_01413.0001
OG0000904: 11137_00004.0083 134_00002.0026 239_00005.0054 5213_00002.0083 86-124-MTG2_scaffold_00002.0006 ARCrossB10_scaffold_00002.0086 BFPV2_DS231616.0469 DW5-DMS0790_scaffold_00098.0013 DW5_00085.0018 DW7_00054.0012 M4_PB_00001.0729 Meck4_00003.0079 PTRG_02771 SD20_01623.0003
OG0000905: 11137_00004.0082 134_00002.0027 239_00005.0053 5213_00002.0082 86-124-MTG2_scaffold_00002.0007 ARCrossB10_scaffold_00002.0085 BFPV2_DS231616.0470 DW5-DMS0790_scaffold_00098.0012 DW5_00085.0019 DW7_00054.0013 M4_PB_00001.0730 Meck4_00003.0078 PTRG_02772 SD20_01623.0002
OG0000906: 11137_00004.0081 134_00002.0028 239_00005.0052 5213_00002.0081 86-124-MTG2_scaffold_00002.0008 ARCrossB10_scaffold_00002.0084 BFPV2_DS231616.0471 DW5-DMS0790_scaffold_00098.0011 DW5_00085.0020 DW7_00054.0014 M4_PB_00001.0731 Meck4_00003.0077 PTRG_02773 SD20_01623.0001
OG0000907: 11137_00004.0079 134_00002.0030 239_00005.0050 5213_00002.0079 86-124-MTG2_scaffold_00002.0010 ARCrossB10_scaffold_00002.0082 BFPV2_DS231616.0473 DW5-DMS0790_scaffold_00098.0009 DW5_00085.0022 DW7_00054.0016 M4_PB_00001.0733 Meck4_00003.0075 PTRG_02775 SD20_01735.0001
OG0000908: 11137_00004.0078 134_00002.0031 239_00005.0049 5213_00002.0078 86-124-MTG2_scaffold_00002.0011 ARCrossB10_scaffold_00002.0081 BFPV2_DS231616.0474 DW5-DMS0790_scaffold_00098.0008 DW5_00085.0023 DW7_00054.0017 M4_PB_00001.0734 Meck4_00003.0074 PTRG_02776 SD20_01735.0002
OG0000909: 11137_00004.0077 134_00002.0032 239_00005.0048 5213_00002.0077 86-124-MTG2_scaffold_00002.0012 ARCrossB10_scaffold_00002.0080 BFPV2_DS231616.0475 DW5-DMS0790_scaffold_00098.0007 DW5_00085.0024 DW7_00054.0018 M4_PB_00001.0735 Meck4_00003.0073 PTRG_02777 SD20_00795.0004
OG0000910: 11137_00004.0076 134_00002.0033 239_00005.0047 5213_00002.0076 86-124-MTG2_scaffold_00002.0013 ARCrossB10_scaffold_00002.0079 BFPV2_DS231616.0476 DW5-DMS0790_scaffold_00098.0006 DW5_00085.0025 DW7_00054.0019 M4_PB_00001.0736 Meck4_00003.0072 PTRG_02778 SD20_00795.0003
OG0000911: 11137_00004.0075 134_00002.0034 239_00005.0046 5213_00002.0075 86-124-MTG2_scaffold_00002.0014 ARCrossB10_scaffold_00002.0078 BFPV2_DS231616.0477 DW5-DMS0790_scaffold_00098.0005 DW5_00085.0026 DW7_00054.0020 M4_PB_00001.0737 Meck4_00003.0071 PTRG_02779 SD20_00795.0002
OG0000912: 11137_00004.0074 134_00002.0035 239_00005.0045 5213_00002.0074 86-124-MTG2_scaffold_00002.0015 ARCrossB10_scaffold_00002.0077 BFPV2_DS231616.0478 DW5-DMS0790_scaffold_00098.0004 DW5_00085.0027 DW7_00054.0021 M4_PB_00001.0738 Meck4_00003.0070 PTRG_02780 SD20_00795.0001
OG0000913: 11137_00004.0073 134_00002.0036 239_00005.0044 5213_00002.0073 86-124-MTG2_scaffold_00002.0016 ARCrossB10_scaffold_00002.0076 BFPV2_DS231616.0479 DW5-DMS0790_scaffold_00098.0003 DW5_00085.0028 DW7_00054.0022 M4_PB_00001.0739 Meck4_00003.0069 PTRG_02781 SD20_00195.0001
OG0000914: 11137_00004.0071 134_00002.0038 239_00005.0042 5213_00002.0071 86-124-MTG2_scaffold_00002.0019 ARCrossB10_scaffold_00002.0073 BFPV2_DS231616.0480 DW5-DMS0790_scaffold_00010.0069 DW5_00508.0009 DW7_00229.0014 M4_PB_00001.0741 Meck4_00003.0067 PTRG_02784 SD20_00195.0003
OG0000915: 11137_00004.0070 134_00002.0039 239_00005.0041 5213_00002.0070 86-124-MTG2_scaffold_00002.0020 ARCrossB10_scaffold_00002.0072 BFPV2_DS231616.0481 DW5-DMS0790_scaffold_00010.0068 DW5_00508.0008 DW7_00229.0013 M4_PB_00001.0742 Meck4_00003.0066 PTRG_02785 SD20_00195.0004
OG0000916: 11137_00004.0069 134_00002.0040 239_00005.0040 5213_00002.0069 86-124-MTG2_scaffold_00002.0021 ARCrossB10_scaffold_00002.0071 BFPV2_DS231616.0482 DW5-DMS0790_scaffold_00010.0067 DW5_00508.0007 DW7_00229.0012 M4_PB_00001.0743 Meck4_00003.0065 PTRG_02786 SD20_00195.0005
OG0000917: 11137_00004.0067 134_00002.0042 239_00005.0038 5213_00002.0067 86-124-MTG2_scaffold_00002.0023 ARCrossB10_scaffold_00002.0069 BFPV2_DS231616.0484 DW5-DMS0790_scaffold_00010.0065 DW5_00508.0005 DW7_00229.0010 M4_PB_00001.0745 Meck4_00003.0063 PTRG_02788 SD20_00195.0007
OG0000918: 11137_00004.0066 134_00002.0043 239_00005.0037 5213_00002.0066 86-124-MTG2_scaffold_00002.0024 ARCrossB10_scaffold_00002.0068 BFPV2_DS231616.0485 DW5-DMS0790_scaffold_00010.0064 DW5_00508.0004 DW7_00229.0009 M4_PB_00001.0746 Meck4_00003.0062 PTRG_02789 SD20_00195.0008
OG0000919: 11137_00004.0065 134_00002.0044 239_00005.0036 5213_00002.0065 86-124-MTG2_scaffold_00002.0025 ARCrossB10_scaffold_00002.0067 BFPV2_DS231616.0486 DW5-DMS0790_scaffold_00010.0063 DW5_00508.0003 DW7_00229.0008 M4_PB_00001.0747 Meck4_00003.0061 PTRG_02790 SD20_00195.0009
OG0000920: 11137_00004.0064 134_00002.0045 239_00005.0035 5213_00002.0064 86-124-MTG2_scaffold_00002.0026 ARCrossB10_scaffold_00002.0066 BFPV2_DS231616.0487 DW5-DMS0790_scaffold_00010.0062 DW5_00508.0002 DW7_00229.0007 M4_PB_00001.0748 Meck4_00003.0060 PTRG_02791 SD20_00195.0010
OG0000921: 11137_00004.0061 134_00002.0048 239_00005.0032 5213_00002.0061 86-124-MTG2_scaffold_00002.0029 ARCrossB10_scaffold_00002.0062 BFPV2_DS231616.0490 DW5-DMS0790_scaffold_00010.0058 DW5_00008.0002 DW7_00229.0004 M4_PB_00001.0751 Meck4_00003.0057 PTRG_02795 SD20_00598.0004
OG0000922: 11137_00004.0060 134_00002.0049 239_00005.0031 5213_00002.0060 86-124-MTG2_scaffold_00002.0030 ARCrossB10_scaffold_00002.0061 BFPV2_DS231616.0491 DW5-DMS0790_scaffold_00010.0057 DW5_00008.0003 DW7_00229.0003 M4_PB_00001.0752 Meck4_00003.0056 PTRG_02796 SD20_00598.0003
OG0000923: 11137_00004.0059 134_00002.0050 239_00005.0030 5213_00002.0059 86-124-MTG2_scaffold_00002.0031 ARCrossB10_scaffold_00002.0060 BFPV2_DS231616.0492 DW5-DMS0790_scaffold_00010.0056 DW5_00008.0004 DW7_00229.0002 M4_PB_00001.0753 Meck4_00003.0055 PTRG_02797 SD20_00598.0002
OG0000924: 11137_00004.0058 134_00002.0051 239_00005.0029 5213_00002.0058 86-124-MTG2_scaffold_00002.0032 ARCrossB10_scaffold_00002.0059 BFPV2_DS231616.0493 DW5-DMS0790_scaffold_00010.0055 DW5_00008.0005 DW7_00229.0001 M4_PB_00001.0754 Meck4_00003.0054 PTRG_02798 SD20_00598.0001
OG0000925: 11137_00004.0057 134_00002.0052 239_00005.0028 5213_00002.0057 86-124-MTG2_scaffold_00002.0033 ARCrossB10_scaffold_00002.0058 BFPV2_DS231616.0494 DW5-DMS0790_scaffold_00010.0054 DW5_00008.0006 DW7_00321.0007 M4_PB_00001.0755 Meck4_00003.0053 PTRG_02799 SD20_00481.0001
OG0000926: 11137_00004.0056 134_00002.0053 239_00005.0027 5213_00002.0056 86-124-MTG2_scaffold_00002.0035 ARCrossB10_scaffold_00002.0056 BFPV2_DS231616.0495 DW5-DMS0790_scaffold_00010.0052 DW5_00008.0007 DW7_00321.0006 M4_PB_00001.0757 Meck4_00003.0052 PTRG_02801 SD20_00481.0002
OG0000927: 11137_00004.0055 134_00002.0054 239_00005.0026 5213_00002.0055 86-124-MTG2_scaffold_00002.0036 ARCrossB10_scaffold_00002.0055 BFPV2_DS231616.0496 DW5-DMS0790_scaffold_00010.0051 DW5_00008.0008 DW7_00321.0005 M4_PB_00001.0758 Meck4_00003.0051 PTRG_02802 SD20_00481.0003
OG0000928: 11137_00004.0054 134_00002.0055 239_00005.0025 5213_00002.0054 86-124-MTG2_scaffold_00002.0037 ARCrossB10_scaffold_00002.0054 BFPV2_DS231616.0497 DW5-DMS0790_scaffold_00010.0050 DW5_00008.0009 DW7_00321.0004 M4_PB_00001.0759 Meck4_00003.0050 PTRG_02803 SD20_00481.0004
OG0000929: 11137_00004.0053 134_00002.0056 239_00005.0024 5213_00002.0053 86-124-MTG2_scaffold_00002.0038 ARCrossB10_scaffold_00002.0053 BFPV2_DS231616.0498 DW5-DMS0790_scaffold_00010.0049 DW5_00008.0010 DW7_00321.0003 M4_PB_00001.0760 Meck4_00003.0049 PTRG_02804 SD20_00481.0005
OG0000930: 11137_00004.0052 134_00002.0057 239_00005.0023 5213_00002.0052 86-124-MTG2_scaffold_00002.0039 ARCrossB10_scaffold_00002.0052 BFPV2_DS231616.0499 DW5-DMS0790_scaffold_00010.0048 DW5_00008.0011 DW7_00321.0002 M4_PB_00001.0761 Meck4_00003.0048 PTRG_02805 SD20_00481.0006
OG0000931: 11137_00004.0051 134_00002.0058 239_00005.0022 5213_00002.0051 86-124-MTG2_scaffold_00002.0040 ARCrossB10_scaffold_00002.0051 BFPV2_DS231616.0500 DW5-DMS0790_scaffold_00010.0047 DW5_00008.0012 DW7_00321.0001 M4_PB_00001.0762 Meck4_00003.0047 PTRG_02808 SD20_00589.0003
OG0000932: 11137_00004.0049 134_00002.0060 239_00005.0020 5213_00002.0049 86-124-MTG2_scaffold_00002.0043 ARCrossB10_scaffold_00002.0049 BFPV2_DS231616.0502 DW5-DMS0790_scaffold_00010.0045 DW5_00008.0014 DW7_00075.0002 M4_PB_00001.0764 Meck4_00003.0045 PTRG_02809 SD20_00280.0001
OG0000933: 11137_00004.0048 134_00002.0061 239_00005.0019 5213_00002.0048 86-124-MTG2_scaffold_00002.0044 ARCrossB10_scaffold_00002.0048 BFPV2_DS231616.0503 DW5-DMS0790_scaffold_00010.0044 DW5_00008.0015 DW7_00075.0003 M4_PB_00001.0765 Meck4_00003.0044 PTRG_02810 SD20_00280.0002
OG0000934: 11137_00004.0047 134_00002.0062 239_00005.0018 5213_00002.0047 86-124-MTG2_scaffold_00002.0045 ARCrossB10_scaffold_00002.0047 BFPV2_DS231616.0504 DW5-DMS0790_scaffold_00010.0043 DW5_00008.0016 DW7_00075.0004 M4_PB_00001.0766 Meck4_00003.0043 PTRG_02811 SD20_00280.0003
OG0000935: 11137_00004.0046 134_00002.0063 239_00005.0017 5213_00002.0046 86-124-MTG2_scaffold_00002.0046 ARCrossB10_scaffold_00002.0046 BFPV2_DS231616.0505 DW5-DMS0790_scaffold_00010.0042 DW5_00008.0017 DW7_00075.0005 M4_PB_00001.0767 Meck4_00003.0042 PTRG_02812 SD20_00280.0004
OG0000936: 11137_00004.0045 134_00002.0064 239_00005.0016 5213_00002.0045 86-124-MTG2_scaffold_00002.0047 ARCrossB10_scaffold_00002.0045 BFPV2_DS231616.0506 DW5-DMS0790_scaffold_00010.0041 DW5_00008.0018 DW7_00075.0006 M4_PB_00001.0768 Meck4_00003.0041 PTRG_02813 SD20_00280.0005
OG0000937: 11137_00004.0044 134_00002.0065 239_00005.0015 5213_00002.0044 86-124-MTG2_scaffold_00002.0048 ARCrossB10_scaffold_00002.0044 BFPV2_DS231616.0507 DW5-DMS0790_scaffold_00010.0040 DW5_00008.0019 DW7_00075.0007 M4_PB_00001.0769 Meck4_00003.0040 PTRG_02814 SD20_00280.0006
OG0000938: 11137_00004.0043 134_00002.0066 239_00005.0014 5213_00002.0043 86-124-MTG2_scaffold_00002.0049 ARCrossB10_scaffold_00002.0043 BFPV2_DS231616.0508 DW5-DMS0790_scaffold_00010.0039 DW5_00008.0020 DW7_00075.0008 M4_PB_00001.0770 Meck4_00003.0039 PTRG_02815 SD20_00280.0007
OG0000939: 11137_00004.0042 134_00002.0067 239_00005.0013 5213_00002.0042 86-124-MTG2_scaffold_00002.0050 ARCrossB10_scaffold_00002.0042 BFPV2_DS231616.0509 DW5-DMS0790_scaffold_00010.0038 DW5_00008.0021 DW7_00075.0009 M4_PB_00001.0771 Meck4_00003.0038 PTRG_02816 SD20_00280.0008
OG0000940: 11137_00004.0039 134_00002.0070 239_00005.0010 5213_00002.0039 86-124-MTG2_scaffold_00002.0053 ARCrossB10_scaffold_00002.0039 BFPV2_DS231616.0512 DW5-DMS0790_scaffold_00010.0034 DW5_00008.0023 DW7_00075.0012 M4_PB_00001.0774 Meck4_00003.0035 PTRG_02820 SD20_02400.0001
OG0000941: 11137_00004.0038 134_00002.0071 239_00005.0009 5213_00002.0038 86-124-MTG2_scaffold_00002.0054 ARCrossB10_scaffold_00002.0038 BFPV2_DS231616.0513 DW5-DMS0790_scaffold_00010.0033 DW5_00008.0024 DW7_00075.0013 M4_PB_00001.0775 Meck4_00003.0034 PTRG_02821 SD20_01663.0002
OG0000942: 11137_00004.0037 134_00002.0072 239_00005.0008 5213_00002.0037 86-124-MTG2_scaffold_00002.0055 ARCrossB10_scaffold_00002.0037 BFPV2_DS231616.0514 DW5-DMS0790_scaffold_00010.0032 DW5_00008.0025 DW7_00075.0014 M4_PB_00001.0776 Meck4_00003.0033 PTRG_02822 SD20_01663.0001
OG0000943: 11137_00004.0035 134_00002.0074 239_00005.0006 5213_00002.0035 86-124-MTG2_scaffold_00002.0057 ARCrossB10_scaffold_00002.0036 BFPV2_DS231616.0515 DW5-DMS0790_scaffold_00010.0031 DW5_00008.0026 DW7_00075.0016 M4_PB_00001.0778 Meck4_00003.0031 PTRG_02824 SD20_00662.0006
OG0000944: 11137_00004.0034 134_00002.0075 239_00005.0005 5213_00002.0034 86-124-MTG2_scaffold_00002.0058 ARCrossB10_scaffold_00002.0035 BFPV2_DS231616.0516 DW5-DMS0790_scaffold_00010.0030 DW5_00008.0027 DW7_00075.0017 M4_PB_00001.0779 Meck4_00003.0030 PTRG_02825 SD20_00662.0005
OG0000945: 11137_00004.0033 134_00002.0076 239_00005.0004 5213_00002.0033 86-124-MTG2_scaffold_00002.0059 ARCrossB10_scaffold_00002.0034 BFPV2_DS231616.0517 DW5-DMS0790_scaffold_00010.0029 DW5_00008.0028 DW7_00075.0018 M4_PB_00001.0780 Meck4_00003.0029 PTRG_02826 SD20_00662.0004
OG0000946: 11137_00004.0032 134_00002.0077 239_00005.0003 5213_00002.0032 86-124-MTG2_scaffold_00002.0060 ARCrossB10_scaffold_00002.0033 BFPV2_DS231616.0518 DW5-DMS0790_scaffold_00010.0028 DW5_00008.0029 DW7_01415.0003 M4_PB_00001.0781 Meck4_00003.0028 PTRG_02827 SD20_00662.0003
OG0000947: 11137_00004.0031 134_00002.0078 239_00005.0002 5213_00002.0031 86-124-MTG2_scaffold_00002.0061 ARCrossB10_scaffold_00002.0032 BFPV2_DS231616.0519 DW5-DMS0790_scaffold_00010.0027 DW5_00008.0030 DW7_01415.0002 M4_PB_00001.0782 Meck4_00003.0027 PTRG_02828 SD20_00662.0002
OG0000948: 11137_00004.0030 134_00002.0079 239_00005.0001 5213_00002.0030 86-124-MTG2_scaffold_00002.0062 ARCrossB10_scaffold_00002.0031 BFPV2_DS231616.0520 DW5-DMS0790_scaffold_00010.0026 DW5_00008.0031 DW7_01415.0001 M4_PB_00001.0783 Meck4_00003.0026 PTRG_02829 SD20_00662.0001
OG0000949: 11137_00004.0029 134_00002.0080 239_00136.0029 5213_00002.0029 86-124-MTG2_scaffold_00002.0063 ARCrossB10_scaffold_00002.0030 BFPV2_DS231616.0521 DW5-DMS0790_scaffold_00010.0025 DW5_00008.0032 DW7_00381.0001 M4_PB_00001.0784 Meck4_00003.0025 PTRG_02830 SD20_00449.0006
OG0000950: 11137_00004.0028 134_00002.0081 239_00136.0028 5213_00002.0028 86-124-MTG2_scaffold_00002.0064 ARCrossB10_scaffold_00002.0029 BFPV2_DS231616.0522 DW5-DMS0790_scaffold_00010.0024 DW5_00008.0033 DW7_00381.0002 M4_PB_00001.0785 Meck4_00003.0024 PTRG_02831 SD20_00449.0005
OG0000951: 11137_00004.0025 134_00002.0084 239_00136.0025 5213_00002.0025 86-124-MTG2_scaffold_00002.0068 ARCrossB10_scaffold_00002.0025 BFPV2_DS231616.0525 DW5-DMS0790_scaffold_00010.0021 DW5_00008.0036 DW7_00381.0004 M4_PB_00001.0789 Meck4_00003.0021 PTRG_02833 SD20_00449.0002
OG0000952: 11137_00004.0024 134_00002.0085 239_00136.0024 5213_00002.0024 86-124-MTG2_scaffold_00002.0069 ARCrossB10_scaffold_00002.0024 BFPV2_DS231616.0526 DW5-DMS0790_scaffold_00010.0020 DW5_00008.0037 DW7_00381.0005 M4_PB_00001.0790 Meck4_00003.0020 PTRG_02834 SD20_00449.0001
OG0000953: 11137_00004.0022 134_00002.0087 239_00136.0022 5213_00002.0022 86-124-MTG2_scaffold_00002.0071 ARCrossB10_scaffold_00002.0022 BFPV2_DS231616.0528 DW5-DMS0790_scaffold_00010.0018 DW5_00008.0039 DW7_00381.0007 M4_PB_00001.0792 Meck4_00003.0018 PTRG_02836 SD20_01451.0003
OG0000954: 11137_00004.0021 134_00002.0088 239_00136.0021 5213_00002.0021 86-124-MTG2_scaffold_00002.0072 ARCrossB10_scaffold_00002.0021 BFPV2_DS231616.0529 DW5-DMS0790_scaffold_00010.0017 DW5_00008.0040 DW7_00381.0008 M4_PB_00001.0793 Meck4_00003.0017 PTRG_02837 SD20_01451.0002
OG0000955: 11137_00004.0020 134_00002.0089 239_00136.0020 5213_00002.0020 86-124-MTG2_scaffold_00002.0073 ARCrossB10_scaffold_00002.0020 BFPV2_DS231616.0530 DW5-DMS0790_scaffold_00010.0016 DW5_00008.0041 DW7_00381.0009 M4_PB_00001.0794 Meck4_00003.0016 PTRG_02838 SD20_01451.0001
OG0000956: 11137_00004.0018 134_00002.0092 239_00136.0018 5213_00002.0018 86-124-MTG2_scaffold_00002.0076 ARCrossB10_scaffold_00002.0018 BFPV2_DS231616.0532 DW5-DMS0790_scaffold_00010.0014 DW5_00008.0044 DW7_00277.0004 M4_PB_00001.0796 Meck4_00003.0014 PTRG_02839 SD20_00347.0009
OG0000957: 11137_00004.0017 134_00002.0093 239_00136.0017 5213_00002.0017 86-124-MTG2_scaffold_00002.0077 ARCrossB10_scaffold_00002.0017 BFPV2_DS231616.0533 DW5-DMS0790_scaffold_00010.0013 DW5_00008.0045 DW7_00277.0005 M4_PB_00001.0797 Meck4_00003.0013 PTRG_02840 SD20_00347.0008
OG0000958: 11137_00004.0016 134_00002.0094 239_00136.0016 5213_00002.0016 86-124-MTG2_scaffold_00002.0078 ARCrossB10_scaffold_00002.0016 BFPV2_DS231616.0534 DW5-DMS0790_scaffold_00010.0012 DW5_00008.0046 DW7_00277.0006 M4_PB_00001.0798 Meck4_00003.0012 PTRG_02841 SD20_00347.0007
OG0000959: 11137_00004.0014 134_00002.0096 239_00136.0014 5213_00002.0014 86-124-MTG2_scaffold_00002.0080 ARCrossB10_scaffold_00002.0014 BFPV2_DS231616.0536 DW5-DMS0790_scaffold_00010.0010 DW5_00008.0048 DW7_00277.0008 M4_PB_00001.0800 Meck4_00003.0010 PTRG_02842 SD20_00347.0006
OG0000960: 11137_00004.0013 134_00002.0097 239_00136.0013 5213_00002.0013 86-124-MTG2_scaffold_00002.0081 ARCrossB10_scaffold_00002.0013 BFPV2_DS231616.0537 DW5-DMS0790_scaffold_00010.0009 DW5_00008.0049 DW7_00277.0009 M4_PB_00001.0801 Meck4_00003.0009 PTRG_02843 SD20_00347.0005
[truncated: 2,930,456 more chars]
