# Supplementary material for: Comparative genomics of the wheat fungal pathogen Pyrenophora tritici-repentis reveals chromosomal variations and genome plasticity
Source: BMC Genomics. 2018 Apr 23;19:279. doi: 10.1186/s12864-018-4680-3 (PMC5913888; doi:10.1186/s12864-018-4680-3)
Supplement: Supplementary file 16 — Enrichment scores for functional annotations of orthologous groups under diversifying selection. (XLSX 62 kb) [file 12864_2018_4680_MOESM16_ESM.xlsx]

## Sheet: Sheet1
S16 Table. Candidate effector genes Ka/Ks ratios
M4 Gene	Isolate Gene	Ka	Ks	Ka/Ks	P-Value (Fisher)	Length	S-Sites	N-Sites	Subs	S-Subs	N-Subs	DT	Subs-Rate-Ratio (rTC:rAG:rTA:rCG:rTG:rCA/rCA)	GC (1:2:3)	ML-Score
M4_PB_00001.0460	239_00002.0036	1.01e-05	0.0101	0.001	0	405	98.7573	306.243	1	0.996909	0.00309138	0.00246914	11.1711:30:10.9054:10.9054:0.01:1	0.552696(0.551471:0.507353:0.599265)	-543.707
M4_PB_00001.1460	SD20_01035.0001	1.68e-05	0.0168	0.001	0	576	120.743	455.257	2	1.99249	0.00751264	0.00353678	15.4731:30:13.3028:13.3028:0.01:1	0.556106(0.544554:0.440594:0.683168)	-734.789
M4_PB_00001.1460	PTRG_04493	0.0043	0.0181	0.237	0.03	573	122.108	450.892	4	2.13356	1.86644	0.00725039	2.1382:3.54271:2.0601:2.0601:9.84834:1	0.556106(0.539604:0.440594:0.688119)	-743.457
M4_PB_00001.1664	SD20_01077.0003	4.65e-06	0.00465	0.001	0	819	217.338	601.662	1	0.997239	0.00276068	0.00123764	29.978:21.1798:21.1569:21.1569:0.01:1	0.544404(0.540146:0.467153:0.625912)	-1076.18
M4_PB_00001.2076	134_00325.0008	7.04e-06	0.00704	0.001	0	921	153.059	767.941	1	0.995008	0.00499222	0.0011751	0.01:0.01:6.23051:7.8631:0.01:1	0.493506(0.516234:0.451299:0.512987)	-1259.59
M4_PB_00001.2317	134_00383.0005	7.04e-06	0.00704	0.001	0	570	141.53	428.47	1	0.996982	0.00301828	0.00175439	14.0892:30:13.9391:13.9391:0.01:1	0.515707(0.565445:0.376963:0.604712)	-766.073
M4_PB_00001.2317	11137_00358.0005	7.04e-06	0.00704	0.001	0	570	141.53	428.47	1	0.996982	0.00301828	0.00175439	14.0892:30:13.9391:13.9391:0.01:1	0.515707(0.565445:0.376963:0.604712)	-766.073
M4_PB_00002.0549	PTRG_00321	6.67e-06	0.00667	0.001	0	684	152.802	531.198	1	0.996536	0.00346433	0.00149614	30:20.161:20.1729:20.1729:0.01:1	0.580058(0.537118:0.480349:0.722707)	-899.361
M4_PB_00002.0549	134_00051.0043	6.67e-06	0.00667	0.001	0	684	152.802	531.198	1	0.996536	0.00346433	0.00149614	30:20.161:20.1729:20.1729:0.01:1	0.580058(0.537118:0.480349:0.722707)	-899.361
M4_PB_00002.0549	5213_00050.0044	6.67e-06	0.00667	0.001	0	684	152.802	531.198	1	0.996536	0.00346433	0.00149614	30:20.161:20.1729:20.1729:0.01:1	0.580058(0.537118:0.480349:0.722707)	-899.361
M4_PB_00002.0549	BFPV2_DS231615.0316	6.67e-06	0.00667	0.001	0	684	152.802	531.198	1	0.996536	0.00346433	0.00149614	30:20.161:20.1729:20.1729:0.01:1	0.580058(0.537118:0.480349:0.722707)	-899.361
M4_PB_00002.0549	DW5_00043.0005	6.67e-06	0.00667	0.001	0	684	152.802	531.198	1	0.996536	0.00346433	0.00149614	30:20.161:20.1729:20.1729:0.01:1	0.580058(0.537118:0.480349:0.722707)	-899.361
M4_PB_00002.0549	DW5-DMS0790_00051.0006	6.67e-06	0.00667	0.001	0	684	152.802	531.198	1	0.996536	0.00346433	0.00149614	30:20.161:20.1729:20.1729:0.01:1	0.580058(0.537118:0.480349:0.722707)	-899.361
M4_PB_00002.0549	SD20_00578.0002	6.67e-06	0.00667	0.001	0	684	152.802	531.198	1	0.996536	0.00346433	0.00149614	30:20.161:20.1729:20.1729:0.01:1	0.580058(0.537118:0.480349:0.722707)	-899.361
M4_PB_00002.0549	239_00053.0012	6.67e-06	0.00667	0.001	0	684	152.802	531.198	1	0.996536	0.00346433	0.00149614	30:20.161:20.1729:20.1729:0.01:1	0.580058(0.537118:0.480349:0.722707)	-899.361
M4_PB_00002.0549	86-124_00210.0009	6.67e-06	0.00667	0.001	0	684	152.802	531.198	1	0.996536	0.00346433	0.00149614	30:20.161:20.1729:20.1729:0.01:1	0.580058(0.537118:0.480349:0.722707)	-899.361
M4_PB_00002.0549	ARCrossB10_00210.0013	6.67e-06	0.00667	0.001	0	684	152.802	531.198	1	0.996536	0.00346433	0.00149614	30:20.161:20.1729:20.1729:0.01:1	0.580058(0.537118:0.480349:0.722707)	-899.361
M4_PB_00002.0549	11137_00227.0015	6.67e-06	0.00667	0.001	0	684	152.802	531.198	1	0.996536	0.00346433	0.00149614	30:20.161:20.1729:20.1729:0.01:1	0.580058(0.537118:0.480349:0.722707)	-899.361
M4_PB_00002.1229	SD20_00021.0019	4.89e-06	0.00489	0.001	0	762	206.539	555.461	1	0.997318	0.00268216	0.00132866	30:20.627:20.653:20.653:0.01:1	0.545752(0.537255:0.462745:0.637255)	-1016.2
M4_PB_00003.0575	SD20_00019.0009	1.84e-05	0.0184	0.001	0	189	56.8684	132.132	1	0.997682	0.00231808	0.0055397	30:21.4617:21.6524:21.6524:0.01:1	0.533854(0.5625:0.46875:0.570312)	-259.869
M4_PB_00003.0946	134_00462.0001	6.86e-06	0.00686	0.001	0	591	147.084	443.916	1	0.996991	0.00300902	0.00171296	9.05712:26.9794:11.9287:11.9287:0.01:1	0.623737(0.707071:0.494949:0.669192)	-750.007
M4_PB_00003.0946	5213_00478.0001	6.86e-06	0.00686	0.001	0	591	147.084	443.916	1	0.996991	0.00300902	0.00171296	9.05712:26.9794:11.9287:11.9287:0.01:1	0.623737(0.707071:0.494949:0.669192)	-750.007
M4_PB_00004.0139	SD20_00165.0005	1.13e-05	0.0113	0.001	0	684	181.519	502.481	2	1.99448	0.00552112	0.00300893	30:20.2539:20.2853:20.2853:0.01:1	0.557496(0.539301:0.519651:0.613537)	-908.246
M4_PB_00004.0343	Meck4_00032.0008	1.97e-05	0.0197	0.001	0	273	51.7746	221.225	1	0.995745	0.00425468	0.00374414	13.3201:30:13.1241:13.1241:0.01:1	0.557971(0.5:0.472826:0.701087)	-364.478
M4_PB_00004.0343	239_00043.0043	1.97e-05	0.0197	0.001	0	273	51.7746	221.225	1	0.995745	0.00425468	0.00374414	13.3201:30:13.1241:13.1241:0.01:1	0.557971(0.5:0.472826:0.701087)	-364.478
M4_PB_00004.0343	5213_00106.0021	1.97e-05	0.0197	0.001	0	273	51.7746	221.225	1	0.995745	0.00425468	0.00374414	13.3201:30:13.1241:13.1241:0.01:1	0.557971(0.5:0.472826:0.701087)	-364.478
M4_PB_00004.0343	DW5_00016.0042	1.97e-05	0.0197	0.001	0	273	51.7746	221.225	1	0.995745	0.00425468	0.00374414	13.3201:30:13.1241:13.1241:0.01:1	0.557971(0.5:0.472826:0.701087)	-364.478
M4_PB_00004.0343	DW7_00001.0042	1.97e-05	0.0197	0.001	0	273	51.7746	221.225	1	0.995745	0.00425468	0.00374414	13.3201:30:13.1241:13.1241:0.01:1	0.557971(0.5:0.472826:0.701087)	-364.478
M4_PB_00004.0343	86-124_00024.0043	1.97e-05	0.0197	0.001	0	273	51.7746	221.225	1	0.995745	0.00425468	0.00374414	13.3201:30:13.1241:13.1241:0.01:1	0.557971(0.5:0.472826:0.701087)	-364.478
M4_PB_00004.0343	ARCrossB10_00278.0001	1.97e-05	0.0197	0.001	0	273	51.7746	221.225	1	0.995745	0.00425468	0.00374414	13.3201:30:13.1241:13.1241:0.01:1	0.557971(0.5:0.472826:0.701087)	-364.478
M4_PB_00004.0343	11137_00105.0001	1.97e-05	0.0197	0.001	0	273	51.7746	221.225	1	0.995745	0.00425468	0.00374414	13.3201:30:13.1241:13.1241:0.01:1	0.557971(0.5:0.472826:0.701087)	-364.478
M4_PB_00004.0343	134_00101.0021	1.97e-05	0.0197	0.001	0	273	51.7746	221.225	1	0.995745	0.00425468	0.00374414	13.3201:30:13.1241:13.1241:0.01:1	0.557971(0.5:0.472826:0.701087)	-364.478
M4_PB_00004.0343	DW5-DMS0790_00027.0043	1.97e-05	0.0197	0.001	0	273	51.7746	221.225	1	0.995745	0.00425468	0.00374414	13.3201:30:13.1241:13.1241:0.01:1	0.557971(0.5:0.472826:0.701087)	-364.478
M4_PB_00004.0421	SD20_01549.0002	1.76e-05	0.0176	0.001	0	744	171.928	572.072	3	2.99005	0.00994907	0.00408643	11.114:14.6198:23.202:24.2703:0.01:1	0.543507(0.536145:0.457831:0.636546)	-1013.48
M4_PB_00004.1071	SD20_01829.0001	1.72e-05	0.0172	0.001	0	198	60.8273	137.173	1	0.99775	0.00225004	0.00529687	30:21.0497:21.2291:21.2291:0.01:1	0.495025(0.567164:0.402985:0.514925)	-269.942
M4_PB_00005.0035	SD20_00534.0004	8.49e-06	0.00849	0.001	0	462	119.294	342.706	1	0.997135	0.00286457	0.00219736	30:21.4219:21.4858:21.4858:0.01:1	0.555556(0.584848:0.406061:0.675758)	-607.768
M4_PB_00005.0161	SD20_00883.0002	1.52e-05	0.0152	0.001	0	585	133.423	451.577	2	1.99325	0.00674627	0.00346802	21.3704:30:18.7004:18.7004:0.01:1	0.559524(0.545918:0.489796:0.642857)	-789.566
M4_PB_00005.0216	SD20_00189.0008	1.29e-05	0.0129	0.001	0	291	78.1113	212.889	1	0.997282	0.00271805	0.00348171	30:20.7317:20.8285:20.8285:0.01:1	0.552721(0.561224:0.408163:0.688776)	-385.137
M4_PB_00006.0482	PTRG_02029	0.00126	0.00834	0.15	0	882	133.993	748.007	2	1.08687	0.913129	0.00233283	3.31848:30:2.95811:2.95811:0.01:1	0.590278(0.709936:0.475962:0.584936)	-1092.1
M4_PB_00006.0482	BFPV2_DS231615.1956	0.00126	0.00834	0.15	0	882	133.993	748.007	2	1.08687	0.913129	0.00233283	3.31848:30:2.95811:2.95811:0.01:1	0.590278(0.709936:0.475962:0.584936)	-1092.1
M4_PB_00006.0540	134_00142.0006	2.04e-05	0.0204	0.001	0	1020	101.873	918.127	2	1.98214	0.0178639	0.00206071	0.01:0.01:7.87179:4.89825:22.1829:1	0.521622(0.536486:0.412162:0.616216)	-1318.85
M4_PB_00006.0540	ARCrossB10_00140.0006	6.82e-05	0.0682	0.001	0	1020	133.905	886.095	9	8.94084	0.0591646	0.00901058	0.63803:2.18596:0.597605:0.38018:0.293565:1	0.518919(0.531081:0.409459:0.616216)	-1348.09
M4_PB_00006.0593	SD20_00023.0012	4.02e-05	0.0402	0.001	0	195	50.4165	144.584	2	1.99428	0.00571917	0.0104296	27.0135:30:22.5875:22.5875:0.01:1	0.464646(0.409091:0.454545:0.530303)	-269.101
M4_PB_00007.0109	239_00155.0019	4.67e-06	0.00467	0.001	0	654	215.588	438.412	1	0.997971	0.00202943	0.00154381	30:19.0557:19.0355:19.0355:0.01:1	0.563927(0.598174:0.543379:0.550228)	-883.666
M4_PB_00007.0538	5213_00059.0034	1.1e-05	0.011	0.001	0	411	95.3394	315.661	1	0.9967	0.00329999	0.0025575	30:19.984:20.033:20.033:0.01:1	0.521396(0.425676:0.530405:0.608108)	-543.258
M4_PB_00007.0538	86-124_00081.0030	9.45e-06	0.00945	0.001	0	441	110.523	330.477	1	0.997019	0.00298121	0.00237524	30:20.0999:20.1476:20.1476:0.01:1	0.537162(0.442568:0.547297:0.621622)	-589.623
M4_PB_00009.0133	SD20_00401.0004	6.34e-06	0.00634	0.001	0	912	157.468	754.532	1	0.995231	0.00476879	0.0011005	30:21.208:21.2336:21.2336:0.01:1	0.574317(0.547541:0.383607:0.791803)	-1153.79
M4_PB_00011.0069	SD20_00792.0002	1.61e-05	0.0161	0.001	0	504	132.132	371.868	2	1.99439	0.00561296	0.00423816	6.56459:30:6.2368:6.2368:0.01:1	0.550296(0.585799:0.449704:0.615385)	-680.54
M4_PB_00011.0191	DW5-DMS0790_00312.0003	1.37e-05	0.0137	0.001	0	273	73.5101	199.49	1	0.997294	0.00270643	0.00369736	18.3698:30:18.4228:18.4228:0.01:1	0.577899(0.619565:0.521739:0.592391)	-372.571
M4_PB_00011.0224	SD20_02366.0001	1.61e-05	0.0161	0.001	0	519	68.7926	450.207	1	0.993498	0.00650187	0.00214923	0.01:0.01:7.66454:4.63564:22.4335:1	0.531414(0.549738:0.363874:0.680628)	-679.202
M4_PB_00011.0378	86-124_00021.0058	5.25e-06	0.00525	0.001	0	651	189.985	461.015	1	0.997579	0.00242072	0.00153677	15.7828:23.598:11.1619:11.1619:0.01:1	0.526758(0.577982:0.472477:0.529817)	-890.866
M4_PB_00012.0106	134_00358.0004	2.22e-05	0.0222	0.001	0	240	48.0599	191.94	1	0.996022	0.00397789	0.00445978	30:17.9677:17.9968:17.9968:0.01:1	0.525194(0.44186:0.453488:0.680233)	-318.013
M4_PB_00012.0106	86-124_00208.0014	2.22e-05	0.0222	0.001	0	240	48.0599	191.94	1	0.996022	0.00397789	0.00445978	30:17.9677:17.9968:17.9968:0.01:1	0.525194(0.44186:0.453488:0.680233)	-318.013
M4_PB_00012.0354	SD20_00906.0003	4.11e-05	0.0411	0.001	0	408	26.0433	381.957	1	0.985546	0.0144542	0.0026647	0.01:0.01:0.01:0.01:0.01:1	0.604623(0.525547:0.489051:0.79927)	-502.4
M4_PB_00012.0511	SD20_01111.0001	5.81e-06	0.00581	0.001	0	603	172.983	430.017	1	0.99752	0.00247973	0.00167051	0.01:0.01:0.01:0.01:7.64868:1	0.555281(0.579208:0.445545:0.641089)	-797.658
M4_PB_00014.0057	SD20_01069.0002	5.61e-06	0.00561	0.001	0	615	181.191	433.809	1	0.997612	0.00238849	0.00165691	30:19.4991:19.5185:19.5185:0.01:1	0.4911(0.495146:0.436893:0.541262)	-834.884
M4_PB_00014.0159	SD20_00540.0002	1.14e-05	0.0114	0.001	0	372	87.9432	284.057	1	0.99678	0.0032196	0.00269674	30:21.3431:21.4274:21.4274:0.01:1	0.593333(0.6:0.472:0.708)	-488.48
M4_PB_00014.0225	SD20_00652.0002	7.86e-06	0.00786	0.001	0	483	128.044	354.956	1	0.997236	0.00276448	0.00208856	18.2643:29.9998:18.2781:18.2781:0.01:1	0.542181(0.567901:0.45679:0.601852)	-660.797
M4_PB_00001.0293	BFPV2_DS231616.0068	0.0026	5.2e-05	50	0	432	45.4783	386.522	1	0.00234768	0.997652	0.00233391	0.01:0.01:6.1056:7.61338:0.01:1	0.533333(0.503448:0.427586:0.668966)	-549.845
M4_PB_00001.2026	BFPV2_DS231618.0565	0.00222	4.45e-05	50	0	624	166.41	457.59	1	0.0072208	0.992779	0.00164181	19.3493:30:19.3186:19.3186:0.01:1	0.590909(0.657895:0.4689:0.645933)	-790.943
M4_PB_00001.2026	PTRG_05027	0.00222	4.45e-05	50	0	624	166.41	457.59	1	0.0072208	0.992779	0.00164181	19.3493:30:19.3186:19.3186:0.01:1	0.590909(0.657895:0.4689:0.645933)	-790.943
M4_PB_00002.0349	SD20_02934.0001	0.00226	4.53e-05	50	0	492	51.4206	440.579	1	0.00232879	0.997671	0.00203252	0.01:0.01:0.01:0.01:7.5478:1	0.5(0.457576:0.387879:0.654545)	-654.608
M4_PB_00002.0412	SD20_00531.0008	0.00248	5.68e-05	43.652	0	462	60.0578	401.942	1	0.00341127	0.996589	0.00216583	0.01:0.01:6.42998:7.10997:0.01:1	0.529032(0.496774:0.419355:0.670968)	-619.514
M4_PB_00002.1560	DW5-DMS0790_00181.0002	0.00235	4.69e-05	50	0	624	197.281	426.719	1	0.00916172	0.990838	0.00161891	30:16.7418:16.5653:16.5653:0.01:1	0.528708(0.550239:0.504785:0.5311)	-849.595
M4_PB_00002.1560	DW5_00420.0001	0.00257	5.14e-05	50	0	567	178.519	388.481	1	0.0091069	0.990893	0.00177733	30:17.1474:17.0039:17.0039:0.01:1	0.504785(0.526316:0.478469:0.509569)	-770.83
M4_PB_00004.0037	PTRG_11995	0.00264	5.28e-05	50	0	432	53.5289	378.471	1	0.00282071	0.997179	0.00231826	0.01:0.01:0.01:0.01:0.01:1	0.64023(0.527586:0.57931:0.813793)	-555.29
M4_PB_00004.0037	BFPV2_DS231639.0021	0.00264	5.28e-05	50	0	432	53.5289	378.471	1	0.00282071	0.997179	0.00231826	0.01:0.01:0.01:0.01:0.01:1	0.64023(0.527586:0.57931:0.813793)	-555.29
M4_PB_00004.0573	134_00190.0018	0.00435	8.7e-05	50	0	312	82.2057	229.794	1	0.00710389	0.992896	0.0032268	18.5249:30:18.4836:18.4836:0.01:1	0.563492(0.638095:0.471429:0.580952)	-422.282
M4_PB_00004.0620	SD20_00426.0002	0.00181	3.62e-05	50	0	801	239.968	561.032	1	0.00848197	0.991518	0.00127713	30:16.3656:16.1434:16.1434:0.01:1	0.509328(0.533582:0.449627:0.544776)	-1093.89
M4_PB_00004.0810	134_00064.0014	0.00152	3.11e-05	48.81	0	747	89.3438	657.656	1	0.00277556	0.997224	0.00133876	0.01:0.01:6.2635:7.8129:0.01:1	0.484556(0.453668:0.42471:0.57529)	-1004.59
M4_PB_00004.0810	DW5_00070.0014	0.00152	3.11e-05	48.81	0	747	89.3438	657.656	1	0.00277556	0.997224	0.00133876	0.01:0.01:6.2635:7.8129:0.01:1	0.484556(0.453668:0.42471:0.57529)	-1004.59
M4_PB_00004.0810	ARCrossB10_00077.0012	0.00152	3.11e-05	48.81	0	747	89.3438	657.656	1	0.00277556	0.997224	0.00133876	0.01:0.01:6.2635:7.8129:0.01:1	0.484556(0.453668:0.42471:0.57529)	-1004.59
M4_PB_00004.0810	86-124_00059.0015	0.00167	3.34e-05	50	0	774	166.784	607.216	1	0.00546339	0.994537	0.00131624	20.2248:30:20.2038:20.2038:0.01:1	0.493565(0.46139:0.432432:0.586873)	-1039.8
M4_PB_00008.0147	DW5-DMS0790_00191.0019	0.0029	5.8e-05	50	0	444	100.929	343.071	1	0.00584946	0.994151	0.00225225	0.01:0.01:0.01:0.01:7.48775:1	0.522371(0.597315:0.402685:0.567114)	-605.832
M4_PB_00008.0147	DW5_00164.0018	0.0029	5.8e-05	50	0	444	100.929	343.071	1	0.00584946	0.994151	0.00225225	0.01:0.01:0.01:0.01:7.48775:1	0.522371(0.597315:0.402685:0.567114)	-605.832
M4_PB_00008.0147	86-124_00217.0017	0.0029	5.8e-05	50	0	444	100.929	343.071	1	0.00584946	0.994151	0.00225225	0.01:0.01:0.01:0.01:7.48775:1	0.522371(0.597315:0.402685:0.567114)	-605.832
M4_PB_00008.0147	ARCrossB10_00191.0017	0.0029	5.8e-05	50	0	444	100.929	343.071	1	0.00584946	0.994151	0.00225225	0.01:0.01:0.01:0.01:7.48775:1	0.522371(0.597315:0.402685:0.567114)	-605.832
M4_PB_00008.0147	BFPV2_DS231623.0529	0.0029	5.8e-05	50	0	444	100.929	343.071	1	0.00584946	0.994151	0.00225225	0.01:0.01:0.01:0.01:7.48775:1	0.522371(0.597315:0.402685:0.567114)	-605.832
M4_PB_00008.0147	SD20_00528.0006	0.0028	5.6e-05	50	0	444	88.5201	355.48	1	0.00495564	0.995044	0.00225225	0.01:0.01:0.01:0.01:0.01:1	0.522371(0.597315:0.402685:0.567114)	-604.377
M4_PB_00008.0147	Meck4_00163.0019	0.0029	5.8e-05	50	0	444	100.929	343.071	1	0.00584946	0.994151	0.00225225	0.01:0.01:0.01:0.01:7.48775:1	0.522371(0.597315:0.402685:0.567114)	-605.832
M4_PB_00008.0147	11137_00200.0019	0.0029	5.8e-05	50	0	444	100.929	343.071	1	0.00584946	0.994151	0.00225225	0.01:0.01:0.01:0.01:7.48775:1	0.522371(0.597315:0.402685:0.567114)	-605.832
M4_PB_00008.0147	5213_00160.0018	0.0029	5.8e-05	50	0	444	100.929	343.071	1	0.00584946	0.994151	0.00225225	0.01:0.01:0.01:0.01:7.48775:1	0.522371(0.597315:0.402685:0.567114)	-605.832
M4_PB_00008.0336	PTRG_08470	0.00625	0.000125	50	0	216	53.3069	162.693	1	0.0065104	0.99349	0.00473964	19.6477:30:19.7125:19.7125:0.01:1	0.573059(0.59589:0.506849:0.616438)	-289.927
M4_PB_00008.0336	BFPV2_DS231623.0348	0.00625	0.000125	50	0	216	53.3069	162.693	1	0.0065104	0.99349	0.00473964	19.6477:30:19.7125:19.7125:0.01:1	0.573059(0.59589:0.506849:0.616438)	-289.927
M4_PB_00008.0336	ARCrossB10_00014.0041	0.00625	0.000125	50	0	216	53.3069	162.693	1	0.0065104	0.99349	0.00473964	19.6477:30:19.7125:19.7125:0.01:1	0.573059(0.59589:0.506849:0.616438)	-289.927
M4_PB_00009.0015	M4_PB_00009.0015	0.00202	4.03e-05	50	0	720	214.702	505.298	1	0.00842643	0.991574	0.00142712	30:15.7191:15.4464:15.4464:0.01:1	0.466278(0.492218:0.400778:0.505837)	-978.723
M4_PB_00009.0015	ARCrossB10_01333.0001	0.00202	4.03e-05	50	0	720	214.702	505.298	1	0.00842643	0.991574	0.00142712	30:15.7191:15.4464:15.4464:0.01:1	0.466278(0.492218:0.400778:0.505837)	-978.723
M4_PB_00010.0532	11137_00009.0008	0.00272	5.44e-05	50	0	528	154.291	373.709	1	0.00818962	0.99181	0.00194229	30:16.0125:15.7389:15.7389:0.01:1	0.503766(0.553672:0.370056:0.587571)	-715.725
M4_PB_00010.0532	239_00087.0021	0.00272	5.44e-05	50	0	528	154.291	373.709	1	0.00818962	0.99181	0.00194229	30:16.0125:15.7389:15.7389:0.01:1	0.503766(0.553672:0.370056:0.587571)	-715.725
M4_PB_00010.0532	134_00091.0022	0.00272	5.44e-05	50	0	528	154.291	373.709	1	0.00818962	0.99181	0.00194229	30:16.0125:15.7389:15.7389:0.01:1	0.503766(0.553672:0.370056:0.587571)	-715.725
M4_PB_00010.0532	5213_00005.0077	0.00272	5.44e-05	50	0	528	154.291	373.709	1	0.00818962	0.99181	0.00194229	30:16.0125:15.7389:15.7389:0.01:1	0.503766(0.553672:0.370056:0.587571)	-715.725
M4_PB_00010.0532	ARCrossB10_00037.0003	0.00272	5.44e-05	50	0	528	154.291	373.709	1	0.00818962	0.99181	0.00194229	30:16.0125:15.7389:15.7389:0.01:1	0.503766(0.553672:0.370056:0.587571)	-715.725
M4_PB_00010.0605	SD20_00173.0007	0.00272	5.44e-05	50	0	480	111.725	368.275	1	0.00603087	0.993969	0.00209956	19.0099:30:18.9681:18.9681:0.01:1	0.545549(0.515528:0.5:0.621118)	-652.958
M4_PB_00010.0608	134_00074.0012	0.00286	5.71e-05	50	0	414	64.706	349.294	1	0.00369128	0.996309	0.00241865	0.01:0.01:0.01:0.01:0.01:1	0.571942(0.586331:0.402878:0.726619)	-544.152
M4_PB_00010.0608	11137_00086.0011	0.00286	5.71e-05	50	0	414	64.706	349.294	1	0.00369128	0.996309	0.00241865	0.01:0.01:0.01:0.01:0.01:1	0.571942(0.586331:0.402878:0.726619)	-544.152
M4_PB_00010.0608	5213_00082.0021	0.00286	5.71e-05	50	0	414	64.706	349.294	1	0.00369128	0.996309	0.00241865	0.01:0.01:0.01:0.01:0.01:1	0.571942(0.586331:0.402878:0.726619)	-544.152
M4_PB_00010.0608	DW5_00090.0011	0.00286	5.71e-05	50	0	414	64.706	349.294	1	0.00369128	0.996309	0.00241865	0.01:0.01:0.01:0.01:0.01:1	0.571942(0.586331:0.402878:0.726619)	-544.152
M4_PB_00010.0608	86-124_00124.0021	0.00307	6.14e-05	50	0	387	61.7919	325.208	1	0.00378576	0.996214	0.00258814	0.01:0.01:0.01:0.01:0.01:1	0.556355(0.571942:0.395683:0.701439)	-511.826
M4_PB_00010.0608	DW5-DMS0790_00106.0020	0.00307	6.14e-05	50	0	387	61.7919	325.208	1	0.00378576	0.996214	0.00258814	0.01:0.01:0.01:0.01:0.01:1	0.556355(0.571942:0.395683:0.701439)	-511.826
M4_PB_00010.0608	BFPV2_DS231621.0068	0.00286	5.71e-05	50	0	414	64.706	349.294	1	0.00369128	0.996309	0.00241865	0.01:0.01:0.01:0.01:0.01:1	0.571942(0.586331:0.402878:0.726619)	-544.152
M4_PB_00010.0608	239_00098.0021	0.00286	5.71e-05	50	0	414	64.706	349.294	1	0.00369128	0.996309	0.00241865	0.01:0.01:0.01:0.01:0.01:1	0.571942(0.586331:0.402878:0.726619)	-544.152
M4_PB_00010.0608	SD20_00173.0005	0.00307	6.14e-05	50	0	387	61.7919	325.208	1	0.00378576	0.996214	0.00258814	0.01:0.01:0.01:0.01:0.01:1	0.556355(0.571942:0.395683:0.701439)	-511.826
M4_PB_00010.0608	DW7_00176.0006	0.00286	5.71e-05	50	0	414	64.706	349.294	1	0.00369128	0.996309	0.00241865	0.01:0.01:0.01:0.01:0.01:1	0.571942(0.586331:0.402878:0.726619)	-544.152
M4_PB_00010.0608	PTRG_06926	0.00307	6.14e-05	50	0	387	61.7919	325.208	1	0.00378576	0.996214	0.00258814	0.01:0.01:0.01:0.01:0.01:1	0.556355(0.571942:0.395683:0.701439)	-511.826
M4_PB_00011.0323	SD20_00070.0002	0.00183	3.65e-05	50	0	711	162.914	548.086	1	0.0059097	0.99409	0.00141709	19.181:30:19.1296:19.1296:0.01:1	0.517677(0.501894:0.494318:0.556818)	-958.312
M4_PB_00011.0420	DW5-DMS0790_00342.0014	0.00348	6.96e-05	49.987	0	351	64.9158	286.084	1	0.00451887	0.995481	0.00284953	0.01:0.01:0.01:0.01:7.32107:1	0.504237(0.529661:0.40678:0.576271)	-470.731
M4_PB_00011.0420	DW7_00323.0001	0.00353	7.05e-05	50	0	348	65.6918	282.308	1	0.00463235	0.995368	0.00287397	0.01:0.01:0.01:0.01:7.31471:1	0.501412(0.529661:0.40678:0.567797)	-467.406
M4_PB_00011.0420	ARCrossB10_00141.0009	0.00348	6.96e-05	49.987	0	351	64.9158	286.084	1	0.00451887	0.995481	0.00284953	0.01:0.01:0.01:0.01:7.32107:1	0.504237(0.529661:0.40678:0.576271)	-470.731
M4_PB_00011.0420	86-124_00179.0004	0.00348	6.96e-05	49.987	0	351	64.9158	286.084	1	0.00451887	0.995481	0.00284953	0.01:0.01:0.01:0.01:7.32107:1	0.504237(0.529661:0.40678:0.576271)	-470.731
M4_PB_00011.0420	DW5_00341.0001	0.00353	7.05e-05	50	0	348	65.6918	282.308	1	0.00463235	0.995368	0.00287397	0.01:0.01:0.01:0.01:7.31471:1	0.501412(0.529661:0.40678:0.567797)	-467.406
M4_PB_00012.0071	SD20_00785.0003	0.00191	3.82e-05	50	0	732	204.236	527.764	1	0.00768022	0.99232	0.00138758	30:17.2612:17.096:17.096:0.01:1	0.49385(0.54428:0.391144:0.546125)	-982.351
M4_PB_00014.0161	86-124_00848.0002	0.00369	7.38e-05	50	0	363	89.0984	273.902	1	0.00646382	0.993536	0.00280397	20.0555:30:20.0821:20.0821:0.01:1	0.495902(0.528689:0.5:0.459016)	-495.213
M4_PB_00014.0161	5213_00753.0001	0.00369	7.38e-05	50	0	363	89.0984	273.902	1	0.00646382	0.993536	0.00280397	20.0555:30:20.0821:20.0821:0.01:1	0.495902(0.528689:0.5:0.459016)	-495.213
M4_PB_00014.0161	ARCrossB10_00312.0006	0.00369	7.38e-05	50	0	363	89.0984	273.902	1	0.00646382	0.993536	0.00280397	20.0555:30:20.0821:20.0821:0.01:1	0.495902(0.528689:0.5:0.459016)	-495.213
M4_PB_00014.0161	134_00771.0002	0.00369	7.38e-05	50	0	363	89.0984	273.902	1	0.00646382	0.993536	0.00280397	20.0555:30:20.0821:20.0821:0.01:1	0.495902(0.528689:0.5:0.459016)	-495.213
M4_PB_00014.0161	11137_00720.0002	0.00369	7.38e-05	50	0	363	89.0984	273.902	1	0.00646382	0.993536	0.00280397	20.0555:30:20.0821:20.0821:0.01:1	0.495902(0.528689:0.5:0.459016)	-495.213
M4_PB_00016.0060	ARCrossB10_01333.0001	0.00202	4.03e-05	50	0	720	214.702	505.298	1	0.00842643	0.991574	0.00142712	30:15.7191:15.4464:15.4464:0.01:1	0.466278(0.492218:0.400778:0.505837)	-978.723
M4_PB_00016.0060	M4_PB_00009.0015	0.00202	4.03e-05	50	0	720	214.702	505.298	1	0.00842643	0.991574	0.00142712	30:15.7191:15.4464:15.4464:0.01:1	0.466278(0.492218:0.400778:0.505837)	-978.723
M4_PB_00016.0070	M4_PB_00009.0015	0.00202	4.03e-05	50	0	720	214.702	505.298	1	0.00842643	0.991574	0.00142712	30:15.7191:15.4464:15.4464:0.01:1	0.466278(0.492218:0.400778:0.505837)	-978.723
M4_PB_00016.0070	ARCrossB10_01333.0001	0.00202	4.03e-05	50	0	720	214.702	505.298	1	0.00842643	0.991574	0.00142712	30:15.7191:15.4464:15.4464:0.01:1	0.466278(0.492218:0.400778:0.505837)	-978.723
