# Supplementary material for: Comparative genomics of the wheat fungal pathogen Pyrenophora tritici-repentis reveals chromosomal variations and genome plasticity
Source: BMC Genomics. 2018 Apr 23;19:279. doi: 10.1186/s12864-018-4680-3 (PMC5913888; doi:10.1186/s12864-018-4680-3)
Supplement: Supplementary file 18 — Predicted effector homologous genes non-synonymous and synonymous changes. (XLSX 47 kb) [file 12864_2018_4680_MOESM18_ESM.xlsx]

## Sheet: Sheet1
S18 Table Enrichment scores for functional annotations of genes under diversifying selection were enriched
Annotation Cluster 1	Enrichment Score	26.2142
Category		Term	Count	%	PValue	Genes	List Total	Pop Hits	Pop Total	Fold Enrichment	Bonferroni	Benjamini	FDR
GOTERM_BP_DIRECT	GO	0055085~transmembrane transport	85	7.699	7.03e-31	PTRG_03047, PTRG_09683, PTRG_04854, PTRG_00726, PTRG_07248, PTRG_04477, PTRG_02064, PTRG_05026, PTRG_00502, PTRG_11831, PTRG_00729, PTRG_09296, PTRG_08607, PTRG_05939, PTRG_00064, PTRG_11074, PTRG_06550, PTRG_02952, PTRG_04436, PTRG_08466, PTRG_02025, PTRG_08396, PTRG_10335, PTRG_02413, PTRG_06321, PTRG_02555, PTRG_04532, PTRG_07393, PTRG_09498, PTRG_01576, PTRG_05830, PTRG_11060, PTRG_01464, PTR…	333	237	3521	3.792	1.93e-28	1.93e-28	9.27e-28
INTERPRO	IPR011701	Major facilitator superfamily	73	6.612	4.81e-25	PTRG_03047, PTRG_04854, PTRG_00726, PTRG_07248, PTRG_04477, PTRG_02064, PTRG_05026, PTRG_00502, PTRG_11831, PTRG_00729, PTRG_09296, PTRG_00064, PTRG_11074, PTRG_06550, PTRG_02952, PTRG_04436, PTRG_08466, PTRG_02025, PTRG_08396, PTRG_10335, PTRG_02413, PTRG_06321, PTRG_02555, PTRG_04532, PTRG_07393, PTRG_09498, PTRG_01576, PTRG_03807, PTRG_01321, PTRG_00650, PTRG_10996, PTRG_11690, PTRG_04932, PTR…	796	190	7821	3.775	3.78e-22	3.78e-22	7.37e-22
INTERPRO	IPR020846	Major facilitator superfamily domain	93	8.424	6.73e-25	PTRG_03047, PTRG_04854, PTRG_00726, PTRG_10348, PTRG_01338, PTRG_05594, PTRG_07248, PTRG_04477, PTRG_08708, PTRG_02064, PTRG_05026, PTRG_00502, PTRG_11831, PTRG_00729, PTRG_11335, PTRG_10674, PTRG_09296, PTRG_00064, PTRG_03598, PTRG_11074, PTRG_05266, PTRG_06550, PTRG_02952, PTRG_04436, PTRG_08466, PTRG_02025, PTRG_08396, PTRG_10335, PTRG_06978, PTRG_02413, PTRG_06321, PTRG_02555, PTRG_04532, PTR…	796	292	7821	3.129	5.29e-22	2.64e-22	1.03e-21
Annotation Cluster 2	Enrichment Score	7.91847
Category		Term	Count	%	PValue	Genes	List Total	Pop Hits	Pop Total	Fold Enrichment	Bonferroni	Benjamini	FDR
GOTERM_MF_DIRECT	GO	0050660~flavin adenine dinucleotide binding	38	3.442	1.25e-10	PTRG_05148, PTRG_01542, PTRG_04499, PTRG_07181, PTRG_00812, PTRG_09802, PTRG_04667, PTRG_10859, PTRG_11811, PTRG_01979, PTRG_03682, PTRG_05736, PTRG_11531, PTRG_09085, PTRG_08992, PTRG_03275, PTRG_09750, PTRG_12011, PTRG_04254, PTRG_06558, PTRG_01274, PTRG_05110, PTRG_04015, PTRG_06939, PTRG_04248, PTRG_08332, PTRG_11169, PTRG_07045, PTRG_04245, PTRG_07025, PTRG_07023, PTRG_08986, PTRG_03946, PTR…	501	119	4956	3.159	2.92e-08	2.92e-08	1.61e-07
GOTERM_MF_DIRECT	GO	0016614~oxidoreductase activity, acting on CH-OH group of donors	27	2.446	5.98e-09	PTRG_05148, PTRG_01542, PTRG_07181, PTRG_00812, PTRG_09802, PTRG_03682, PTRG_09085, PTRG_08992, PTRG_09750, PTRG_12011, PTRG_04254, PTRG_06558, PTRG_01274, PTRG_04015, PTRG_06939, PTRG_04248, PTRG_08332, PTRG_11169, PTRG_04245, PTRG_07025, PTRG_07023, PTRG_08986, PTRG_03946, PTRG_05897, PTRG_00730, PTRG_02303, PTRG_11734	501	75	4956	3.561	1.39e-06	4.64e-07	7.68e-06
INTERPRO	IPR012951	Berberine/berberine-like	14	1.268	1.06e-08	PTRG_01274, PTRG_07181, PTRG_00812, PTRG_04015, PTRG_04248, PTRG_11169, PTRG_08332, PTRG_04245, PTRG_08986, PTRG_09085, PTRG_03946, PTRG_04254, PTRG_12011, PTRG_00730	796	21	7821	6.55	8.29e-06	2.07e-06	1.62e-05
INTERPRO	IPR006094	FAD linked oxidase, N-terminal	20	1.812	4.89e-08	PTRG_01274, PTRG_01542, PTRG_07181, PTRG_00812, PTRG_04015, PTRG_09802, PTRG_04248, PTRG_11169, PTRG_08332, PTRG_04245, PTRG_07025, PTRG_07023, PTRG_08986, PTRG_09085, PTRG_03946, PTRG_04254, PTRG_12011, PTRG_02303, PTRG_00730, PTRG_11734	796	47	7821	4.181	3.84e-05	4.8e-06	7.49e-05
INTERPRO	IPR016169	CO dehydrogenase flavoprotein-like, FAD-binding, subdomain 2	20	1.812	7.34e-08	PTRG_01274, PTRG_01542, PTRG_07181, PTRG_00812, PTRG_04015, PTRG_09802, PTRG_04248, PTRG_11169, PTRG_08332, PTRG_04245, PTRG_07025, PTRG_07023, PTRG_08986, PTRG_09085, PTRG_03946, PTRG_04254, PTRG_12011, PTRG_02303, PTRG_00730, PTRG_11734	796	48	7821	4.094	5.76e-05	6.4e-06	0.000112
INTERPRO	IPR016166	FAD-binding, type 2	20	1.812	1.09e-07	PTRG_01274, PTRG_01542, PTRG_07181, PTRG_00812, PTRG_04015, PTRG_09802, PTRG_04248, PTRG_11169, PTRG_08332, PTRG_04245, PTRG_07025, PTRG_07023, PTRG_08986, PTRG_09085, PTRG_03946, PTRG_04254, PTRG_12011, PTRG_02303, PTRG_00730, PTRG_11734	796	49	7821	4.01	8.52e-05	8.52e-06	0.000166
Annotation Cluster 3	Enrichment Score	7.54433
Category		Term	Count	%	PValue	Genes	List Total	Pop Hits	Pop Total	Fold Enrichment	Bonferroni	Benjamini	FDR
GOTERM_MF_DIRECT	GO	0016705~oxidoreductase activity, acting on paired donors, with incorporation or reduction of molecular oxygen	36	3.261	1.01e-09	PTRG_03950, PTRG_12146, PTRG_11146, PTRG_03216, PTRG_12019, PTRG_07419, PTRG_12143, PTRG_05655, PTRG_10755, PTRG_09489, PTRG_07411, PTRG_08343, PTRG_09755, PTRG_10301, PTRG_04233, PTRG_01782, PTRG_02047, PTRG_03891, PTRG_00541, PTRG_04710, PTRG_07421, PTRG_12170, PTRG_00470, PTRG_05085, PTRG_07675, PTRG_11924, PTRG_11165, PTRG_02345, PTRG_04241, PTRG_11480, PTRG_03012, PTRG_04147, PTRG_08452, PTR…	501	116	4956	3.07	2.36e-07	1.18e-07	1.3e-06
INTERPRO	IPR002401	Cytochrome P450, E-class, group I	26	2.355	5.52e-09	PTRG_07421, PTRG_03950, PTRG_12146, PTRG_11146, PTRG_03216, PTRG_07419, PTRG_05655, PTRG_00470, PTRG_07411, PTRG_08343, PTRG_09755, PTRG_07675, PTRG_11924, PTRG_11165, PTRG_01782, PTRG_04233, PTRG_02345, PTRG_04241, PTRG_02047, PTRG_03891, PTRG_11480, PTRG_00541, PTRG_04147, PTRG_08452, PTRG_04752, PTRG_09100	796	69	7821	3.702	4.34e-06	1.45e-06	8.46e-06
INTERPRO	IPR001128	Cytochrome P450	34	3.08	1.14e-08	PTRG_03950, PTRG_12146, PTRG_11146, PTRG_03216, PTRG_12019, PTRG_07419, PTRG_12143, PTRG_05655, PTRG_10755, PTRG_09489, PTRG_07411, PTRG_08343, PTRG_09755, PTRG_10301, PTRG_04233, PTRG_01782, PTRG_02047, PTRG_03891, PTRG_00541, PTRG_07421, PTRG_08257, PTRG_00470, PTRG_07675, PTRG_11924, PTRG_11165, PTRG_04146, PTRG_04241, PTRG_02345, PTRG_11480, PTRG_03012, PTRG_04147, PTRG_08452, PTRG_04752, PTR…	796	113	7821	2.956	8.96e-06	1.79e-06	1.75e-05
GOTERM_MF_DIRECT	GO	0005506~iron ion binding	38	3.442	1.24e-08	PTRG_03950, PTRG_12146, PTRG_11146, PTRG_03216, PTRG_12019, PTRG_07419, PTRG_12143, PTRG_05655, PTRG_10755, PTRG_09489, PTRG_07411, PTRG_08343, PTRG_09755, PTRG_10301, PTRG_04233, PTRG_01782, PTRG_02047, PTRG_03891, PTRG_00541, PTRG_04710, PTRG_07421, PTRG_08257, PTRG_12170, PTRG_00470, PTRG_05085, PTRG_07675, PTRG_11924, PTRG_11165, PTRG_04146, PTRG_02345, PTRG_04241, PTRG_11480, PTRG_03012, PTR…	501	138	4956	2.724	2.89e-06	7.22e-07	1.59e-05
INTERPRO	IPR017972	Cytochrome P450, conserved site	25	2.264	3.88e-08	PTRG_07421, PTRG_03950, PTRG_08257, PTRG_12146, PTRG_11146, PTRG_03216, PTRG_12019, PTRG_07419, PTRG_05655, PTRG_00470, PTRG_10755, PTRG_08343, PTRG_11924, PTRG_11165, PTRG_10301, PTRG_01782, PTRG_04233, PTRG_04241, PTRG_02047, PTRG_11480, PTRG_03012, PTRG_00541, PTRG_04147, PTRG_04752, PTRG_09100	796	70	7821	3.509	3.05e-05	4.36e-06	5.95e-05
GOTERM_MF_DIRECT	GO	0020037~heme binding	36	3.261	6.24e-07	PTRG_03950, PTRG_12146, PTRG_11146, PTRG_03216, PTRG_12019, PTRG_07419, PTRG_02068, PTRG_12143, PTRG_05655, PTRG_10755, PTRG_09489, PTRG_07411, PTRG_08343, PTRG_09755, PTRG_10301, PTRG_04233, PTRG_01782, PTRG_02047, PTRG_03891, PTRG_00541, PTRG_03275, PTRG_07421, PTRG_08257, PTRG_00470, PTRG_07675, PTRG_11924, PTRG_11165, PTRG_04146, PTRG_02345, PTRG_04241, PTRG_11480, PTRG_03012, PTRG_04147, PTR…	501	146	4956	2.439	0.000145	2.91e-05	0.000801
GOTERM_MF_DIRECT	GO	0004497~monooxygenase activity	27	2.446	8.07e-07	PTRG_03950, PTRG_11146, PTRG_12146, PTRG_03216, PTRG_12019, PTRG_07419, PTRG_02288, PTRG_05655, PTRG_10755, PTRG_08343, PTRG_10301, PTRG_04233, PTRG_01782, PTRG_02047, PTRG_00541, PTRG_07421, PTRG_00470, PTRG_11924, PTRG_11165, PTRG_08493, PTRG_04241, PTRG_02345, PTRG_11480, PTRG_03012, PTRG_04147, PTRG_04752, PTRG_09100	501	93	4956	2.872	0.000188	3.14e-05	0.00103725
Annotation Cluster 4	Enrichment Score	4.58109
Category		Term	Count	%	PValue	Genes	List Total	Pop Hits	Pop Total	Fold Enrichment	Bonferroni	Benjamini	FDR
INTERPRO	IPR020845	AMP-binding, conserved site	18	1.63	2.5e-08	PTRG_10433, PTRG_06131, PTRG_11809, PTRG_08740, PTRG_06150, PTRG_10284, PTRG_08755, PTRG_09848, PTRG_05641, PTRG_10128, PTRG_01964, PTRG_09466, PTRG_01996, PTRG_00457, PTRG_01206, PTRG_07141, PTRG_10437, PTRG_10434	796	37	7821	4.78	1.96e-05	3.27e-06	3.83e-05
INTERPRO	IPR000873	AMP-dependent synthetase/ligase	19	1.721	3.13e-06	PTRG_10433, PTRG_11809, PTRG_06131, PTRG_08740, PTRG_06150, PTRG_00274, PTRG_10284, PTRG_08755, PTRG_09848, PTRG_05641, PTRG_10128, PTRG_01964, PTRG_09466, PTRG_01996, PTRG_00457, PTRG_01206, PTRG_07141, PTRG_10437, PTRG_10434	796	54	7821	3.457	0.00245253	0.000223	0.00478955
INTERPRO	IPR025110	Domain of unknown function DUF4009	8	0.725	0.00127151	PTRG_01996, PTRG_00274, PTRG_08755, PTRG_10284, PTRG_09848, PTRG_01206, PTRG_05641, PTRG_01964	796	18	7821	4.367	0.631667	0.0539758	1.9293
GOTERM_BP_DIRECT	GO	0008152~metabolic process	29	2.627	0.00476419	PTRG_10433, PTRG_10383, PTRG_08740, PTRG_06150, PTRG_00274, PTRG_10284, PTRG_09848, PTRG_10246, PTRG_10128, PTRG_06695, PTRG_04293, PTRG_09466, PTRG_00082, PTRG_01996, PTRG_05362, PTRG_03818, PTRG_10437, PTRG_05435, PTRG_10434, PTRG_11809, PTRG_04630, PTRG_08755, PTRG_06500, PTRG_11290, PTRG_05641, PTRG_01964, PTRG_09285, PTRG_04208, PTRG_01206	333	180	3521	1.704	0.731064	0.48141	6.10272
Annotation Cluster 5	Enrichment Score	3.90563
Category		Term	Count	%	PValue	Genes	List Total	Pop Hits	Pop Total	Fold Enrichment	Bonferroni	Benjamini	FDR
INTERPRO	IPR005829	Sugar transporter, conserved site	20	1.812	3.98e-06	PTRG_06895, PTRG_02601, PTRG_04854, PTRG_10348, PTRG_05594, PTRG_02801, PTRG_06978, PTRG_09128, PTRG_08708, PTRG_06169, PTRG_11335, PTRG_10674, PTRG_08498, PTRG_03598, PTRG_05266, PTRG_03586, PTRG_10972, PTRG_03261, PTRG_02293, PTRG_06535	796	60	7821	3.275	0.00312188	0.000261	0.00609873
GOTERM_MF_DIRECT	GO	0022891~substrate-specific transmembrane transporter activity	17	1.54	5.02e-05	PTRG_06895, PTRG_01338, PTRG_10348, PTRG_05594, PTRG_06978, PTRG_09128, PTRG_08708, PTRG_06169, PTRG_11335, PTRG_10674, PTRG_08498, PTRG_03598, PTRG_05266, PTRG_03586, PTRG_10972, PTRG_03261, PTRG_02293	501	54	4956	3.114	0.0116332	0.00167023	0.0644972
INTERPRO	IPR003663	Sugar/inositol transporter	17	1.54	5.75e-05	PTRG_06895, PTRG_01338, PTRG_10348, PTRG_05594, PTRG_06978, PTRG_09128, PTRG_08708, PTRG_06169, PTRG_11335, PTRG_10674, PTRG_08498, PTRG_03598, PTRG_05266, PTRG_03586, PTRG_10972, PTRG_03261, PTRG_02293	796	54	7821	3.093	0.0441508	0.00322017	0.0880387
INTERPRO	IPR005828	General substrate transporter	19	1.721	8.45e-05	PTRG_06895, PTRG_10296, PTRG_01338, PTRG_10348, PTRG_05594, PTRG_06978, PTRG_09128, PTRG_08708, PTRG_06169, PTRG_11335, PTRG_10674, PTRG_08498, PTRG_03598, PTRG_05266, PTRG_03586, PTRG_10972, PTRG_03261, PTRG_02293, PTRG_05045	796	67	7821	2.786	0.0641794	0.00413714	0.1293
GOTERM_BP_DIRECT	GO	0008643~carbohydrate transport	7	0.634	0.0304849	PTRG_10674, PTRG_01338, PTRG_03598, PTRG_03586, PTRG_02293, PTRG_06169, PTRG_05045	333	26	3521	2.847	0.999799	0.817819	33.5164
