# Supplementary material for: Comparative genomics of the wheat fungal pathogen Pyrenophora tritici-repentis reveals chromosomal variations and genome plasticity
Source: BMC Genomics. 2018 Apr 23;19:279. doi: 10.1186/s12864-018-4680-3 (PMC5913888; doi:10.1186/s12864-018-4680-3)
Supplement: Supplementary file 21 — M4 Predicted Secondary Metabolite PKS and NRPS gene clusters. (XLSX 39 kb) [file 12864_2018_4680_MOESM21_ESM.xlsx]

## Sheet: Sheet1
S21 Table. M4 Secondary metabolite cluster summary
Genes	Cluster length (kb)	SM Type	Cluster size	Central gene description	*Cluster in BFP	DW5	DW7	SD20	+Cluster similarity (% of genes)	**Domains	***RNA	+Predicted core structure
1.1395-1.1401	22.6	PKS	7	Lovastatin nonaketide synthase	Yes	-	-	+	-	KS-AT-DH-MT-ER-KR-PP	3	No
1.655-1.658	10.7	PKS	4	Conidial yellow pigment biosynthesis polyketide synthase	Yes	+	+	+	Emericellin (35%)	KS-AT-PP	3	No
2.322-2.328	22.7	PKS	7	Phenolpthiocerol synthesis polyketide synthase ppsA	Yes	+	+	+	-	KS-AT-DH-ADH-ER-ADH-ADH-KR-PP	5	No
4.1154-4.1154	8.2	PKS-Like	2	Fatty acid synthase S-acetyltransferase	-	+	+	-	-	KS-AT-MT-ER-KR-PP	0	No
5.1022-5.1028	27.3	PKS	7	Phenolpthiocerol synthesis polyketide synthase ppsB	Yes	+	+	+	Dehydrocurvularin (50%)	KS-AT-DH-ER-KR-PP	5	Yes
5.303-5.304	8.1	PKS-Like	2	Phenolpthiocerol synthesis polyketide synthase ppsA	Yes	+	+	+	-	KS-DH-MT-ER-ADH-ADH-KR-ADH-PP	2	No
5.571-5.576	18.3	PKS	6	Lovastatin nonaketide synthase	Yes	+	+	+	Betaenone C/A (37%)	KS-AT-DH-MT-KR-PP-NAD	2	No
5.784-5.793	28.1	PKS	10	Mycocerosic acid synthase	Yes	+	+	+	Alternapyrone (80%)	KS-AT-DH-MT-ER-KR-PP	3	No
5.875-5.899	61.9	PKS-Like	25	Lovastatin nonaketide synthase	Yes	+	+	V	-	KS-AT-DH-MT-KR-PP-Con-AMP-PP-NAD	24	Yes
7.17-7.18	8.5	PKS	2	Fatty acid synthase S-acetyltransferase	Yes	+	+	-	-	KS-AT-DH-KR-PP	0	No
9.621-9.623	16.6	PKS	3	Mycocerosic acid synthase	Yes	+	+	+	-	KS-AT-DH-MT-ER-ADH-KR-PP	3	No
9.86-9.99	39.2	PKS	14	Phenolpthiocerol synthesis polyketide synthase ppsA	Yes	+	+	+	Nivalenol (9%)	KS-AT-DH-MT-ER-ADH-KR	12	No
10.86-10.113	85.1	PKS	28	6-methylsalicylic acid synthase	Yes	+	+	V	-	KS-AT-DH-PP	16	No
11.192-11.198	20.4	PKS	7	Lovastatin nonaketide synthase	Yes	+	+	+	-	KS-AT-DH-MT-ER-KR-ADH-PP	5	++Yes
12.456-12.462	20.7	PKS	7	Conidial yellow pigment biosynthesis polyketide synthase	Yes	+	+	+	-	KS-AT-DH-PP-TE	3	No
20.15-20.16	11.6	PKS-Like	2	Fatty acid synthase S-acetyltransferase	Yes	+	+	-	-	KS-AT-DH-MT-ER-ADH-KR-PP	0	NA
21.12-21.13	8.5	PKS	2	Fatty acid synthase S-acetyltransferase	Yes	+	+	-	-	KS-AT-DH-MT-KR-PP	0	No
1.750-1.757	23.2	NRPS-Like	8	Conserved hypothetical protein	-	+	+	+	-	NAD-AMP-EPI-PP	8	NA
1.80-1.86	27.6	NRPS	7	Hypothetical protein	Yes	V	V	V	-	AMP-Con-PP	1	Yes
2.1557-2.1559	7.7	NRPS-Like	3	4-coumarate-CoA ligase 1	-	V	V	V		AMP-PP-TE	0	No
2.1976-2.1978	11.9	NRPS	3	Hypothetical	Yes	+	+	+	-	AMP-PP-Con-PP-MATC	2	No
2.677-2.684	17.2	NRPS-Like	8	Tyrocidine synthetase 1	Yes	+	+	+	-	AMP-PP-NAD-ADH	6	No
3.386-3.401	52.9	NRPS	16	HC-toxin synthetase	Yes	V	V	V	Ferrichrome (66%)	PP-AMP-Con	4	Yes
4.53-4.65	43.6	NRPS	13	HC-toxin synthetase	Yes	+	+	+	Apicidin (54%)	Con-AMP-PP	10	Yes
7.1-7.11	37.8	NRPS	11	HC-toxin synthetase	Yes	V	+	V	-	AMP-PP	0
8.523-8.527	30.1	NRPS	5	Gramicidin S synthetase 1	-	+	+	+	-	Con-PP-AMP	5	Yes
9.63-9.73	28.5	NRPS_Like	11	HC-toxin synthetase	Yes	+	+	V	-	AMP-PP	6	No
11.200-11.206	46.3	NRPS	7	HC-toxin synthetase	Yes	+	+	+	-	AMP-Con-PP	5	++Yes
*Published (Manning, Pandelova et al. 2013), +Fungi-Smash 4.0, **Predicted core structure overlaps PKS and NRPS predictions.
+ = Cluster of genes present, - = cluster absent, V = gene numbers are variable in cluster
**Domain abbreviations: ketoacyl synthase (KS), acetyltransferase (AT), dehydratase (DH), methyltransferase (MT), enoyl reductase (ER), ketoacyl reductase (KR), phosphopantetheine (PP), Condensation (Con), AMP-binding (AMP), Thioesterase (TE), binding dehydrogenase (ADH), Epimerase (EPI), Mating C (MATC) and NAD-binding (NAD).
***Number of M4 genes in cluster supported by RNA-Seq data.
